# Supplementary material for: TANGO2 binds crystallin alpha B and its loss causes desminopathy
Source: Nat Commun. 2025 Jun 6;16:5261. doi: 10.1038/s41467-025-60563-1 (PMC12144310; doi:10.1038/s41467-025-60563-1)
Supplement: Supplementary file 3 — Supplementary Dataset 1 [file 41467_2025_60563_MOESM3_ESM.xlsx]

## Sheet: Title
Supplementary Data 1. Transcriptome profiles of TANGO2-/- cells grown in glucose or galactose media.
adjustments were made for multiple comparisons in these data

## Sheet: TANGO2 vs Control Glucose
GeneID	GeneName	GeneDescription	baseMean	MLE_LFC	padj
ENSG00000074410.14	CA12	carbonic anhydrase 12 [Source:HGNC Symbol;Acc:HGNC:1371]	2115.8	-3.85732	0
ENSG00000079112.10	CDH17	cadherin 17 [Source:HGNC Symbol;Acc:HGNC:1756]	7781.14	7.75611	0
ENSG00000115112.8	TFCP2L1	transcription factor CP2 like 1 [Source:HGNC Symbol;Acc:HGNC:17925]	4785.05	5.39117	0
ENSG00000115414.21	FN1	fibronectin 1 [Source:HGNC Symbol;Acc:HGNC:3778]	6413.15	-5.35527	0
ENSG00000134531.10	EMP1	epithelial membrane protein 1 [Source:HGNC Symbol;Acc:HGNC:3333]	35326.9	-11.2344	0
ENSG00000139219.19	COL2A1	collagen type II alpha 1 chain [Source:HGNC Symbol;Acc:HGNC:2200]	7849.39	-6.84394	0
ENSG00000159166.15	LAD1	ladinin 1 [Source:HGNC Symbol;Acc:HGNC:6472]	4276.56	4.22611	0
ENSG00000160963.14	COL26A1	collagen type XXVI alpha 1 chain [Source:HGNC Symbol;Acc:HGNC:18038]	2696.7	-4.02642	0
ENSG00000165092.13	ALDH1A1	aldehyde dehydrogenase 1 family member A1 [Source:HGNC Symbol;Acc:HGNC:402]	139845	7.47155	0
ENSG00000172379.21	ARNT2	aryl hydrocarbon receptor nuclear translocator 2 [Source:HGNC Symbol;Acc:HGNC:16876]	3028.73	-5.77045	0
ENSG00000182168.15	UNC5C	unc-5 netrin receptor C [Source:HGNC Symbol;Acc:HGNC:12569]	3414.48	-4.83497	0
ENSG00000243709.1	LEFTY1	left-right determination factor 1 [Source:HGNC Symbol;Acc:HGNC:6552]	31223.8	3.84982	0
ENSG00000171345.13	KRT19	keratin 19 [Source:HGNC Symbol;Acc:HGNC:6436]	10300.9	3.45907	0
ENSG00000165929.13	TC2N	tandem C2 domains, nuclear [Source:HGNC Symbol;Acc:HGNC:19859]	1924.9	5.21507	0
ENSG00000158055.16	GRHL3	grainyhead like transcription factor 3 [Source:HGNC Symbol;Acc:HGNC:25839]	2205.49	6.27522	0
ENSG00000103316.12	CRYM	crystallin mu [Source:HGNC Symbol;Acc:HGNC:2418]	1501.47	5.97294	0
ENSG00000113924.12	HGD	homogentisate 1,2-dioxygenase [Source:HGNC Symbol;Acc:HGNC:4892]	2206.55	4.00926	0
ENSG00000164825.4	DEFB1	defensin beta 1 [Source:HGNC Symbol;Acc:HGNC:2766]	2042.35	4.44381	0
ENSG00000277196.4	AC007325.2	proline dehydrogenase 1, mitochondrial [Source:NCBI gene (formerly Entrezgene);Acc:102724788]	35306.2	2.3188	0
ENSG00000169903.7	TM4SF4	transmembrane 4 L six family member 4 [Source:HGNC Symbol;Acc:HGNC:11856]	5080.05	5.16314	1.81941e-295
ENSG00000095739.11	BAMBI	BMP and activin membrane bound inhibitor [Source:HGNC Symbol;Acc:HGNC:30251]	20000.3	2.47431	9.61477e-290
ENSG00000163082.10	SGPP2	sphingosine-1-phosphate phosphatase 2 [Source:HGNC Symbol;Acc:HGNC:19953]	1485.96	5.15524	8.34933e-289
ENSG00000150687.12	PRSS23	serine protease 23 [Source:HGNC Symbol;Acc:HGNC:14370]	17559	3.1466	5.39154e-285
ENSG00000143248.13	RGS5	regulator of G protein signaling 5 [Source:HGNC Symbol;Acc:HGNC:10001]	1885.58	-4.69303	7.40739e-280
ENSG00000156103.16	MMP16	matrix metallopeptidase 16 [Source:HGNC Symbol;Acc:HGNC:7162]	1216.51	-6.13652	5.30343e-270
ENSG00000138685.17	FGF2	fibroblast growth factor 2 [Source:HGNC Symbol;Acc:HGNC:3676]	2395.25	-3.53116	3.50064e-268
ENSG00000118137.10	APOA1	apolipoprotein A1 [Source:HGNC Symbol;Acc:HGNC:600]	2633.89	3.13761	8.9304e-262
ENSG00000054598.9	FOXC1	forkhead box C1 [Source:HGNC Symbol;Acc:HGNC:3800]	6126.54	-2.67582	7.08627e-253
ENSG00000103710.11	RASL12	RAS like family 12 [Source:HGNC Symbol;Acc:HGNC:30289]	3046.47	2.71494	3.24055e-252
ENSG00000120256.11	LRP11	LDL receptor related protein 11 [Source:HGNC Symbol;Acc:HGNC:16936]	16696.8	2.17819	3.36063e-247
ENSG00000125730.17	C3	complement C3 [Source:HGNC Symbol;Acc:HGNC:1318]	5160.32	4.7755	2.32397e-242
ENSG00000143850.16	PLEKHA6	pleckstrin homology domain containing A6 [Source:HGNC Symbol;Acc:HGNC:17053]	1278.04	3.72173	3.39083e-240
ENSG00000075426.12	FOSL2	FOS like 2, AP-1 transcription factor subunit [Source:HGNC Symbol;Acc:HGNC:3798]	7130.89	2.89296	6.16517e-234
ENSG00000120437.9	ACAT2	acetyl-CoA acetyltransferase 2 [Source:HGNC Symbol;Acc:HGNC:94]	1160.1	-6.43612	1.5755e-232
ENSG00000070915.10	SLC12A3	solute carrier family 12 member 3 [Source:HGNC Symbol;Acc:HGNC:10912]	1776.24	3.13785	7.93751e-232
ENSG00000139289.14	PHLDA1	pleckstrin homology like domain family A member 1 [Source:HGNC Symbol;Acc:HGNC:8933]	2231.01	-3.65616	3.32081e-230
ENSG00000180694.14	TMEM64	transmembrane protein 64 [Source:HGNC Symbol;Acc:HGNC:25441]	11058.9	2.21489	8.66867e-221
ENSG00000091129.21	NRCAM	neuronal cell adhesion molecule [Source:HGNC Symbol;Acc:HGNC:7994]	8230.97	4.07274	3.27214e-220
ENSG00000196188.12	CTSE	cathepsin E [Source:HGNC Symbol;Acc:HGNC:2530]	985.971	6.07133	3.63205e-220
ENSG00000185477.5	GPRIN3	GPRIN family member 3 [Source:HGNC Symbol;Acc:HGNC:27733]	1081.29	-4.79929	8.08944e-220
ENSG00000158769.18	F11R	F11 receptor [Source:HGNC Symbol;Acc:HGNC:14685]	18183.9	2.6241	5.62002e-216
ENSG00000125266.8	EFNB2	ephrin B2 [Source:HGNC Symbol;Acc:HGNC:3227]	1221.1	3.36069	1.08224e-208
ENSG00000134317.18	GRHL1	grainyhead like transcription factor 1 [Source:HGNC Symbol;Acc:HGNC:17923]	1075.68	3.22337	1.73235e-208
ENSG00000107518.18	ATRNL1	attractin like 1 [Source:HGNC Symbol;Acc:HGNC:29063]	879.157	-4.19588	2.7789e-208
ENSG00000135046.14	ANXA1	annexin A1 [Source:HGNC Symbol;Acc:HGNC:533]	41900.3	2.54808	3.98343e-208
ENSG00000123892.12	RAB38	RAB38, member RAS oncogene family [Source:HGNC Symbol;Acc:HGNC:9776]	1324.42	-3.31986	1.41124e-207
ENSG00000164949.8	GEM	GTP binding protein overexpressed in skeletal muscle [Source:HGNC Symbol;Acc:HGNC:4234]	851.183	5.44748	2.42901e-202
ENSG00000138829.12	FBN2	fibrillin 2 [Source:HGNC Symbol;Acc:HGNC:3604]	14608.7	-3.10135	4.8378e-201
ENSG00000049323.16	LTBP1	latent transforming growth factor beta binding protein 1 [Source:HGNC Symbol;Acc:HGNC:6714]	4103.18	-2.70192	1.92992e-200
ENSG00000106789.13	CORO2A	coronin 2A [Source:HGNC Symbol;Acc:HGNC:2255]	1461.86	3.29785	5.9391e-199
ENSG00000118971.9	CCND2	cyclin D2 [Source:HGNC Symbol;Acc:HGNC:1583]	691.053	5.03665	1.2681e-196
ENSG00000167941.3	SOST	sclerostin [Source:HGNC Symbol;Acc:HGNC:13771]	1041.64	-6.97664	7.1201e-196
ENSG00000166402.9	TUB	TUB bipartite transcription factor [Source:HGNC Symbol;Acc:HGNC:12406]	2140.8	-3.76384	1.2386e-194
ENSG00000145721.12	LIX1	limb and CNS expressed 1 [Source:HGNC Symbol;Acc:HGNC:18581]	1581.67	-8.05566	1.28411e-193
ENSG00000140465.14	CYP1A1	cytochrome P450 family 1 subfamily A member 1 [Source:HGNC Symbol;Acc:HGNC:2595]	7606.53	2.78405	3.18385e-193
ENSG00000164692.18	COL1A2	collagen type I alpha 2 chain [Source:HGNC Symbol;Acc:HGNC:2198]	5275.11	-4.14388	1.71938e-192
ENSG00000107317.13	PTGDS	prostaglandin D2 synthase [Source:HGNC Symbol;Acc:HGNC:9592]	4935.07	4.10634	5.97459e-187
ENSG00000166900.17	STX3	syntaxin 3 [Source:HGNC Symbol;Acc:HGNC:11438]	10964.4	1.82269	4.01021e-184
ENSG00000134258.17	VTCN1	V-set domain containing T cell activation inhibitor 1 [Source:HGNC Symbol;Acc:HGNC:28873]	1267.79	3.55511	1.08627e-183
ENSG00000181104.7	F2R	coagulation factor II thrombin receptor [Source:HGNC Symbol;Acc:HGNC:3537]	4594.68	-2.01974	1.2751e-183
ENSG00000155465.20	SLC7A7	solute carrier family 7 member 7 [Source:HGNC Symbol;Acc:HGNC:11065]	2718.33	2.76943	2.65691e-183
ENSG00000146674.15	IGFBP3	insulin like growth factor binding protein 3 [Source:HGNC Symbol;Acc:HGNC:5472]	2623.13	-9.48122	5.66401e-179
ENSG00000146966.13	DENND2A	DENN domain containing 2A [Source:HGNC Symbol;Acc:HGNC:22212]	1024.31	-4.95267	2.38578e-178
ENSG00000118785.14	SPP1	secreted phosphoprotein 1 [Source:HGNC Symbol;Acc:HGNC:11255]	14693.1	2.11466	1.56591e-175
ENSG00000124575.7	H1-3	H1.3 linker histone, cluster member [Source:HGNC Symbol;Acc:HGNC:4717]	1327.48	-3.3128	8.16912e-175
ENSG00000145703.16	IQGAP2	IQ motif containing GTPase activating protein 2 [Source:HGNC Symbol;Acc:HGNC:6111]	12142.2	-2.08382	5.78365e-174
ENSG00000042493.16	CAPG	capping actin protein, gelsolin like [Source:HGNC Symbol;Acc:HGNC:1474]	8212.06	2.56831	4.1631e-171
ENSG00000233276.8	GPX1	glutathione peroxidase 1 [Source:HGNC Symbol;Acc:HGNC:4553]	859.708	-6.79349	1.24248e-170
ENSG00000162433.15	AK4	adenylate kinase 4 [Source:HGNC Symbol;Acc:HGNC:363]	816.726	-4.03031	3.59108e-168
ENSG00000127831.11	VIL1	villin 1 [Source:HGNC Symbol;Acc:HGNC:12690]	656.664	5.17849	3.82718e-168
ENSG00000154065.17	ANKRD29	ankyrin repeat domain 29 [Source:HGNC Symbol;Acc:HGNC:27110]	1333.92	2.70624	4.19451e-167
ENSG00000166535.20	A2ML1	alpha-2-macroglobulin like 1 [Source:HGNC Symbol;Acc:HGNC:23336]	1710.11	3.18048	2.55035e-166
ENSG00000168461.13	RAB31	RAB31, member RAS oncogene family [Source:HGNC Symbol;Acc:HGNC:9771]	1662.58	-2.70673	1.02415e-161
ENSG00000197614.11	MFAP5	microfibril associated protein 5 [Source:HGNC Symbol;Acc:HGNC:29673]	4748.12	2.54614	1.67875e-161
ENSG00000155158.20	TTC39B	tetratricopeptide repeat domain 39B [Source:HGNC Symbol;Acc:HGNC:23704]	9931.53	1.94687	1.06676e-160
ENSG00000171408.14	PDE7B	phosphodiesterase 7B [Source:HGNC Symbol;Acc:HGNC:8792]	874.223	-3.41171	3.02589e-159
ENSG00000253368.4	TRNP1	TMF1 regulated nuclear protein 1 [Source:HGNC Symbol;Acc:HGNC:34348]	3161.65	1.95172	1.17296e-157
ENSG00000179862.7	CITED4	Cbp/p300 interacting transactivator with Glu/Asp rich carboxy-terminal domain 4 [Source:HGNC Symbol;Acc:HGNC:18696]	995.698	3.62935	5.50335e-157
ENSG00000011028.14	MRC2	mannose receptor C type 2 [Source:HGNC Symbol;Acc:HGNC:16875]	1505.63	-2.67034	5.44515e-154
ENSG00000136059.14	VILL	villin like [Source:HGNC Symbol;Acc:HGNC:30906]	2603.54	2.88229	5.79793e-154
ENSG00000135709.12	KIAA0513	KIAA0513 [Source:HGNC Symbol;Acc:HGNC:29058]	2939.91	2.20664	1.74233e-153
ENSG00000099812.9	MISP	mitotic spindle positioning [Source:HGNC Symbol;Acc:HGNC:27000]	5289.87	2.00516	2.62077e-152
ENSG00000117602.13	RCAN3	RCAN family member 3 [Source:HGNC Symbol;Acc:HGNC:3042]	878.711	3.32997	7.25656e-152
ENSG00000120756.13	PLS1	plastin 1 [Source:HGNC Symbol;Acc:HGNC:9090]	2712.26	2.11299	1.19551e-149
ENSG00000073849.16	ST6GAL1	ST6 beta-galactoside alpha-2,6-sialyltransferase 1 [Source:HGNC Symbol;Acc:HGNC:10860]	2268.43	3.72597	1.44291e-148
ENSG00000130433.8	CACNG6	calcium voltage-gated channel auxiliary subunit gamma 6 [Source:HGNC Symbol;Acc:HGNC:13625]	1209.69	3.05038	1.28822e-147
ENSG00000162733.19	DDR2	discoidin domain receptor tyrosine kinase 2 [Source:HGNC Symbol;Acc:HGNC:2731]	3737.26	-3.59502	1.71705e-146
ENSG00000198478.8	SH3BGRL2	SH3 domain binding glutamate rich protein like 2 [Source:HGNC Symbol;Acc:HGNC:15567]	2186.7	2.64453	1.46744e-140
ENSG00000100342.21	APOL1	apolipoprotein L1 [Source:HGNC Symbol;Acc:HGNC:618]	1766.88	2.60818	6.8662e-140
ENSG00000104267.10	CA2	carbonic anhydrase 2 [Source:HGNC Symbol;Acc:HGNC:1373]	16151.9	1.50978	8.72901e-139
ENSG00000053747.17	LAMA3	laminin subunit alpha 3 [Source:HGNC Symbol;Acc:HGNC:6483]	5817.72	2.06626	7.49914e-138
ENSG00000131370.16	SH3BP5	SH3 domain binding protein 5 [Source:HGNC Symbol;Acc:HGNC:10827]	693.662	-3.2563	1.03755e-137
ENSG00000137573.14	SULF1	sulfatase 1 [Source:HGNC Symbol;Acc:HGNC:20391]	2843.12	-10.2922	1.94558e-137
ENSG00000187210.14	GCNT1	glucosaminyl (N-acetyl) transferase 1 [Source:HGNC Symbol;Acc:HGNC:4203]	1339.04	2.909	2.05224e-136
ENSG00000102934.10	PLLP	plasmolipin [Source:HGNC Symbol;Acc:HGNC:18553]	2558.96	2.45019	1.78063e-135
ENSG00000157510.14	AFAP1L1	actin filament associated protein 1 like 1 [Source:HGNC Symbol;Acc:HGNC:26714]	1072.16	3.19049	3.12025e-134
ENSG00000183722.9	LHFPL6	LHFPL tetraspan subfamily member 6 [Source:HGNC Symbol;Acc:HGNC:6586]	1371.23	-2.33258	2.19931e-133
ENSG00000143878.10	RHOB	ras homolog family member B [Source:HGNC Symbol;Acc:HGNC:668]	5130.14	2.21094	3.59172e-133
ENSG00000124939.6	SCGB2A1	secretoglobin family 2A member 1 [Source:HGNC Symbol;Acc:HGNC:7051]	901.77	5.16774	8.09218e-132
ENSG00000172716.16	SLFN11	schlafen family member 11 [Source:HGNC Symbol;Acc:HGNC:26633]	1962.18	-2.15063	6.19928e-131
ENSG00000100033.17	PRODH	proline dehydrogenase 1 [Source:HGNC Symbol;Acc:HGNC:9453]	14258.2	2.12451	1.83045e-129
ENSG00000105974.13	CAV1	caveolin 1 [Source:HGNC Symbol;Acc:HGNC:1527]	5127.79	-1.66182	2.01358e-129
ENSG00000163435.16	ELF3	E74 like ETS transcription factor 3 [Source:HGNC Symbol;Acc:HGNC:3318]	2520.6	2.10786	2.36321e-128
ENSG00000118495.20	PLAGL1	PLAG1 like zinc finger 1 [Source:HGNC Symbol;Acc:HGNC:9046]	1160.46	-8.37504	2.36581e-128
ENSG00000102854.16	MSLN	mesothelin [Source:HGNC Symbol;Acc:HGNC:7371]	1334.3	3.49787	2.47597e-125
ENSG00000244187.8	TMEM141	transmembrane protein 141 [Source:HGNC Symbol;Acc:HGNC:28211]	4463.39	2.31929	4.67186e-125
ENSG00000128606.13	LRRC17	leucine rich repeat containing 17 [Source:HGNC Symbol;Acc:HGNC:16895]	903.877	-3.10706	2.54895e-123
ENSG00000110195.14	FOLR1	folate receptor alpha [Source:HGNC Symbol;Acc:HGNC:3791]	7980.85	2.17316	4.21888e-122
ENSG00000172197.11	MBOAT1	membrane bound O-acyltransferase domain containing 1 [Source:HGNC Symbol;Acc:HGNC:21579]	9497.98	1.85366	5.21831e-122
ENSG00000144730.19	IL17RD	interleukin 17 receptor D [Source:HGNC Symbol;Acc:HGNC:17616]	4900.38	2.26886	4.48892e-120
ENSG00000112782.19	CLIC5	chloride intracellular channel 5 [Source:HGNC Symbol;Acc:HGNC:13517]	1682.35	-2.38834	5.04201e-120
ENSG00000107295.10	SH3GL2	SH3 domain containing GRB2 like 2, endophilin A1 [Source:HGNC Symbol;Acc:HGNC:10831]	672.487	-7.2599	5.09677e-120
ENSG00000029534.21	ANK1	ankyrin 1 [Source:HGNC Symbol;Acc:HGNC:492]	7558.96	1.80143	1.63961e-118
ENSG00000119138.4	KLF9	Kruppel like factor 9 [Source:HGNC Symbol;Acc:HGNC:1123]	821.381	3.26276	1.05825e-117
ENSG00000151715.8	TMEM45B	transmembrane protein 45B [Source:HGNC Symbol;Acc:HGNC:25194]	502.346	3.87746	6.53866e-116
ENSG00000157873.18	TNFRSF14	TNF receptor superfamily member 14 [Source:HGNC Symbol;Acc:HGNC:11912]	2976.78	1.84703	1.60613e-115
ENSG00000137801.11	THBS1	thrombospondin 1 [Source:HGNC Symbol;Acc:HGNC:11785]	13905.1	-3.04067	2.7338e-115
ENSG00000100290.3	BIK	BCL2 interacting killer [Source:HGNC Symbol;Acc:HGNC:1051]	537.49	3.64837	6.73906e-115
ENSG00000163993.7	S100P	S100 calcium binding protein P [Source:HGNC Symbol;Acc:HGNC:10504]	615.323	3.7904	1.91529e-114
ENSG00000127528.6	KLF2	Kruppel like factor 2 [Source:HGNC Symbol;Acc:HGNC:6347]	432.842	3.85758	2.55027e-114
ENSG00000165458.14	INPPL1	inositol polyphosphate phosphatase like 1 [Source:HGNC Symbol;Acc:HGNC:6080]	17575.9	1.53401	4.74062e-114
ENSG00000213626.13	LBH	LBH regulator of WNT signaling pathway [Source:HGNC Symbol;Acc:HGNC:29532]	1556.71	3.38161	5.97815e-114
ENSG00000141449.15	GREB1L	GREB1 like retinoic acid receptor coactivator [Source:HGNC Symbol;Acc:HGNC:31042]	2309.39	-10.2345	5.87544e-113
ENSG00000146197.9	SCUBE3	signal peptide, CUB domain and EGF like domain containing 3 [Source:HGNC Symbol;Acc:HGNC:13655]	725.922	-3.47015	2.36557e-112
ENSG00000182916.8	TCEAL7	transcription elongation factor A like 7 [Source:HGNC Symbol;Acc:HGNC:28336]	846.193	-3.01076	1.24376e-111
ENSG00000227036.8	LINC00511	long intergenic non-protein coding RNA 511 [Source:HGNC Symbol;Acc:HGNC:43564]	1159.5	3.15027	2.97048e-111
ENSG00000151150.22	ANK3	ankyrin 3 [Source:HGNC Symbol;Acc:HGNC:494]	8668.2	2.46561	3.76716e-111
ENSG00000114638.8	UPK1B	uroplakin 1B [Source:HGNC Symbol;Acc:HGNC:12578]	7768.12	1.84079	2.43512e-110
ENSG00000181143.15	MUC16	mucin 16, cell surface associated [Source:HGNC Symbol;Acc:HGNC:15582]	3210.23	7.38691	2.35157e-108
ENSG00000142273.13	CBLC	Cbl proto-oncogene C [Source:HGNC Symbol;Acc:HGNC:15961]	530.934	3.28871	5.4444e-107
ENSG00000176485.13	PLAAT3	phospholipase A and acyltransferase 3 [Source:HGNC Symbol;Acc:HGNC:17825]	9406.59	1.74227	1.973e-106
ENSG00000022267.19	FHL1	four and a half LIM domains 1 [Source:HGNC Symbol;Acc:HGNC:3702]	411.412	-5.78536	2.76977e-106
ENSG00000105289.15	TJP3	tight junction protein 3 [Source:HGNC Symbol;Acc:HGNC:11829]	1366.57	3.06463	8.73958e-106
ENSG00000171617.15	ENC1	ectodermal-neural cortex 1 [Source:HGNC Symbol;Acc:HGNC:3345]	458.282	-4.78099	1.34448e-105
ENSG00000167642.13	SPINT2	serine peptidase inhibitor, Kunitz type 2 [Source:HGNC Symbol;Acc:HGNC:11247]	19691.9	2.08832	2.26688e-105
ENSG00000165828.15	PRAP1	proline rich acidic protein 1 [Source:HGNC Symbol;Acc:HGNC:23304]	1629.02	2.67787	3.15507e-105
ENSG00000074416.14	MGLL	monoglyceride lipase [Source:HGNC Symbol;Acc:HGNC:17038]	796.001	4.93321	6.29203e-105
ENSG00000162496.9	DHRS3	dehydrogenase/reductase 3 [Source:HGNC Symbol;Acc:HGNC:17693]	4951.76	1.92894	7.73713e-105
ENSG00000171435.14	KSR2	kinase suppressor of ras 2 [Source:HGNC Symbol;Acc:HGNC:18610]	415.448	4.39829	9.83634e-105
ENSG00000078018.20	MAP2	microtubule associated protein 2 [Source:HGNC Symbol;Acc:HGNC:6839]	5920.84	-1.97909	5.72202e-104
ENSG00000052344.16	PRSS8	serine protease 8 [Source:HGNC Symbol;Acc:HGNC:9491]	631.106	3.00914	6.61342e-104
ENSG00000168743.13	NPNT	nephronectin [Source:HGNC Symbol;Acc:HGNC:27405]	369.276	5.46547	1.79776e-103
ENSG00000065361.16	ERBB3	erb-b2 receptor tyrosine kinase 3 [Source:HGNC Symbol;Acc:HGNC:3431]	2512.13	2.22444	1.79998e-103
ENSG00000070526.15	ST6GALNAC1	ST6 N-acetylgalactosaminide alpha-2,6-sialyltransferase 1 [Source:HGNC Symbol;Acc:HGNC:23614]	3825.21	2.55189	5.4439e-103
ENSG00000091592.16	NLRP1	NLR family pyrin domain containing 1 [Source:HGNC Symbol;Acc:HGNC:14374]	353.856	-4.72971	2.634e-102
ENSG00000175093.5	SPSB4	splA/ryanodine receptor domain and SOCS box containing 4 [Source:HGNC Symbol;Acc:HGNC:30630]	478.52	-3.73871	5.66688e-102
ENSG00000026508.20	CD44	CD44 molecule (Indian blood group) [Source:HGNC Symbol;Acc:HGNC:1681]	2693.6	3.36694	2.06245e-101
ENSG00000114251.15	WNT5A	Wnt family member 5A [Source:HGNC Symbol;Acc:HGNC:12784]	1204.74	2.49431	3.35614e-101
ENSG00000139998.16	RAB15	RAB15, member RAS oncogene family [Source:HGNC Symbol;Acc:HGNC:20150]	16080	2.24838	7.4876e-101
ENSG00000143924.19	EML4	EMAP like 4 [Source:HGNC Symbol;Acc:HGNC:1316]	13415	-1.52437	8.64813e-101
ENSG00000148926.10	ADM	adrenomedullin [Source:HGNC Symbol;Acc:HGNC:259]	634.025	-2.82773	1.10778e-100
ENSG00000169851.15	PCDH7	protocadherin 7 [Source:HGNC Symbol;Acc:HGNC:8659]	1163.86	-2.83989	1.12021e-100
ENSG00000130413.15	STK33	serine/threonine kinase 33 [Source:HGNC Symbol;Acc:HGNC:14568]	556.046	-3.90334	3.68492e-100
ENSG00000196975.16	ANXA4	annexin A4 [Source:HGNC Symbol;Acc:HGNC:542]	33392.9	1.6412	2.64966e-99
ENSG00000157227.14	MMP14	matrix metallopeptidase 14 [Source:HGNC Symbol;Acc:HGNC:7160]	1471.84	-3.63509	2.91505e-99
ENSG00000135373.13	EHF	ETS homologous factor [Source:HGNC Symbol;Acc:HGNC:3246]	2561.7	2.0473	5.661e-99
ENSG00000235162.9	C12orf75	chromosome 12 open reading frame 75 [Source:HGNC Symbol;Acc:HGNC:35164]	9594.02	1.41377	4.2079e-98
ENSG00000105976.16	MET	MET proto-oncogene, receptor tyrosine kinase [Source:HGNC Symbol;Acc:HGNC:7029]	9932.65	-2.80251	8.25247e-98
ENSG00000151690.15	MFSD6	major facilitator superfamily domain containing 6 [Source:HGNC Symbol;Acc:HGNC:24711]	2693.16	1.9307	9.77193e-98
ENSG00000154277.13	UCHL1	ubiquitin C-terminal hydrolase L1 [Source:HGNC Symbol;Acc:HGNC:12513]	2279.45	-2.36915	1.69873e-97
ENSG00000124406.16	ATP8A1	ATPase phospholipid transporting 8A1 [Source:HGNC Symbol;Acc:HGNC:13531]	2309.44	-2.67886	2.24361e-97
ENSG00000136111.14	TBC1D4	TBC1 domain family member 4 [Source:HGNC Symbol;Acc:HGNC:19165]	1866.13	-2.09836	2.41727e-97
ENSG00000102760.13	RGCC	regulator of cell cycle [Source:HGNC Symbol;Acc:HGNC:20369]	333.515	-4.61632	3.06538e-97
ENSG00000189143.10	CLDN4	claudin 4 [Source:HGNC Symbol;Acc:HGNC:2046]	819.58	4.69181	4.37148e-97
ENSG00000256671.6	LIMS4	LIM zinc finger domain containing 4 [Source:HGNC Symbol;Acc:HGNC:39941]	427.696	3.39009	4.79596e-97
ENSG00000115738.10	ID2	inhibitor of DNA binding 2 [Source:HGNC Symbol;Acc:HGNC:5361]	18411	1.70912	1.11678e-96
ENSG00000168237.18	GLYCTK	glycerate kinase [Source:HGNC Symbol;Acc:HGNC:24247]	3694.3	1.68782	4.03097e-96
ENSG00000129353.15	SLC44A2	solute carrier family 44 member 2 [Source:HGNC Symbol;Acc:HGNC:17292]	9083.39	1.47707	1.03972e-95
ENSG00000227947.2	LINC01738	long intergenic non-protein coding RNA 1738 [Source:HGNC Symbol;Acc:HGNC:52526]	418.288	-6.45684	1.60524e-95
ENSG00000271447.6	MMP28	matrix metallopeptidase 28 [Source:HGNC Symbol;Acc:HGNC:14366]	1858.2	2.9559	2.50316e-95
ENSG00000214530.10	STARD10	StAR related lipid transfer domain containing 10 [Source:HGNC Symbol;Acc:HGNC:10666]	1835.05	1.82353	1.20573e-94
ENSG00000109794.13	FAM149A	family with sequence similarity 149 member A [Source:HGNC Symbol;Acc:HGNC:24527]	960.495	2.34955	2.41682e-94
ENSG00000005249.13	PRKAR2B	protein kinase cAMP-dependent type II regulatory subunit beta [Source:HGNC Symbol;Acc:HGNC:9392]	481.427	-3.14298	6.41961e-94
ENSG00000125966.10	MMP24	matrix metallopeptidase 24 [Source:HGNC Symbol;Acc:HGNC:7172]	2617.43	1.88652	1.10362e-93
ENSG00000114378.17	HYAL1	hyaluronidase 1 [Source:HGNC Symbol;Acc:HGNC:5320]	2096.91	1.8665	1.35601e-93
ENSG00000113140.11	SPARC	secreted protein acidic and cysteine rich [Source:HGNC Symbol;Acc:HGNC:11219]	2569.89	-2.02083	6.78343e-93
ENSG00000106927.12	AMBP	alpha-1-microglobulin/bikunin precursor [Source:HGNC Symbol;Acc:HGNC:453]	2640.55	1.52206	4.86748e-92
ENSG00000101049.17	SGK2	serum/glucocorticoid regulated kinase 2 [Source:HGNC Symbol;Acc:HGNC:13900]	2064.25	1.8777	2.91674e-91
ENSG00000197442.10	MAP3K5	mitogen-activated protein kinase kinase kinase 5 [Source:HGNC Symbol;Acc:HGNC:6857]	369.524	3.18563	8.35848e-91
ENSG00000144063.4	MALL	mal, T cell differentiation protein like [Source:HGNC Symbol;Acc:HGNC:6818]	864.304	2.81628	9.50437e-91
ENSG00000134917.10	ADAMTS8	ADAM metallopeptidase with thrombospondin type 1 motif 8 [Source:HGNC Symbol;Acc:HGNC:224]	465.851	-3.61528	8.64226e-90
ENSG00000169429.11	CXCL8	C-X-C motif chemokine ligand 8 [Source:HGNC Symbol;Acc:HGNC:6025]	319.965	5.75396	1.07736e-89
ENSG00000166145.14	SPINT1	serine peptidase inhibitor, Kunitz type 1 [Source:HGNC Symbol;Acc:HGNC:11246]	822.57	3.56242	1.5405e-89
ENSG00000141655.17	TNFRSF11A	TNF receptor superfamily member 11a [Source:HGNC Symbol;Acc:HGNC:11908]	723.837	3.20251	1.48023e-88
ENSG00000214402.7	LCNL1	lipocalin like 1 [Source:HGNC Symbol;Acc:HGNC:34436]	570.921	3.34118	2.25372e-88
ENSG00000160789.23	LMNA	lamin A/C [Source:HGNC Symbol;Acc:HGNC:6636]	32701.7	1.20783	3.15376e-88
ENSG00000106031.9	HOXA13	homeobox A13 [Source:HGNC Symbol;Acc:HGNC:5102]	651.379	-2.54041	3.52211e-88
ENSG00000166833.22	NAV2	neuron navigator 2 [Source:HGNC Symbol;Acc:HGNC:15997]	383.896	-5.11818	9.07872e-88
ENSG00000156966.7	B3GNT7	UDP-GlcNAc:betaGal beta-1,3-N-acetylglucosaminyltransferase 7 [Source:HGNC Symbol;Acc:HGNC:18811]	1519.52	-1.94554	1.74029e-87
ENSG00000119280.17	C1orf198	chromosome 1 open reading frame 198 [Source:HGNC Symbol;Acc:HGNC:25900]	5821.28	-1.86336	2.08426e-87
ENSG00000124107.5	SLPI	secretory leukocyte peptidase inhibitor [Source:HGNC Symbol;Acc:HGNC:11092]	3173.09	2.31558	2.39185e-87
ENSG00000177984.7	LCN15	lipocalin 15 [Source:HGNC Symbol;Acc:HGNC:33777]	368.899	3.26443	1.06639e-86
ENSG00000075461.6	CACNG4	calcium voltage-gated channel auxiliary subunit gamma 4 [Source:HGNC Symbol;Acc:HGNC:1408]	399.613	3.60888	1.31795e-86
ENSG00000155850.8	SLC26A2	solute carrier family 26 member 2 [Source:HGNC Symbol;Acc:HGNC:10994]	21810.1	1.53707	2.07353e-86
ENSG00000171604.12	CXXC5	CXXC finger protein 5 [Source:HGNC Symbol;Acc:HGNC:26943]	3015.74	-1.45577	6.45881e-86
ENSG00000081923.15	ATP8B1	ATPase phospholipid transporting 8B1 [Source:HGNC Symbol;Acc:HGNC:3706]	5709.6	1.93709	1.23857e-85
ENSG00000039068.20	CDH1	cadherin 1 [Source:HGNC Symbol;Acc:HGNC:1748]	555.029	6.91181	2.21966e-85
ENSG00000137941.17	TTLL7	tubulin tyrosine ligase like 7 [Source:HGNC Symbol;Acc:HGNC:26242]	899.236	2.65958	4.64811e-85
ENSG00000175311.7	ANKS4B	ankyrin repeat and sterile alpha motif domain containing 4B [Source:HGNC Symbol;Acc:HGNC:26795]	399.722	6.97832	1.43431e-84
ENSG00000184985.16	SORCS2	sortilin related VPS10 domain containing receptor 2 [Source:HGNC Symbol;Acc:HGNC:16698]	434.466	3.92003	2.57303e-84
ENSG00000173281.5	PPP1R3B	protein phosphatase 1 regulatory subunit 3B [Source:HGNC Symbol;Acc:HGNC:14942]	5554.18	1.40133	6.85786e-84
ENSG00000174600.14	CMKLR1	chemerin chemokine-like receptor 1 [Source:HGNC Symbol;Acc:HGNC:2121]	3289.31	1.44956	7.84708e-84
ENSG00000168268.11	NT5DC2	5'-nucleotidase domain containing 2 [Source:HGNC Symbol;Acc:HGNC:25717]	2777.58	-1.58554	1.53724e-83
ENSG00000162998.5	FRZB	frizzled related protein [Source:HGNC Symbol;Acc:HGNC:3959]	383.183	-6.6993	1.79849e-83
ENSG00000106333.13	PCOLCE	procollagen C-endopeptidase enhancer [Source:HGNC Symbol;Acc:HGNC:8738]	1830.41	-1.83076	2.34235e-83
ENSG00000079691.18	CARMIL1	capping protein regulator and myosin 1 linker 1 [Source:HGNC Symbol;Acc:HGNC:21581]	10981.1	1.33531	3.454e-83
ENSG00000152580.8	IGSF10	immunoglobulin superfamily member 10 [Source:HGNC Symbol;Acc:HGNC:26384]	550.006	-4.97772	5.41283e-83
ENSG00000081803.16	CADPS2	calcium dependent secretion activator 2 [Source:HGNC Symbol;Acc:HGNC:16018]	315.425	-3.61844	1.41827e-82
ENSG00000131378.14	RFTN1	raftlin, lipid raft linker 1 [Source:HGNC Symbol;Acc:HGNC:30278]	444.526	-3.23759	1.45279e-82
ENSG00000162444.12	RBP7	retinol binding protein 7 [Source:HGNC Symbol;Acc:HGNC:30316]	987.797	-2.44614	2.72556e-82
ENSG00000174718.12	RESF1	retroelement silencing factor 1 [Source:HGNC Symbol;Acc:HGNC:25559]	12602.7	1.21214	3.26939e-82
ENSG00000138615.6	CILP	cartilage intermediate layer protein [Source:HGNC Symbol;Acc:HGNC:1980]	10777.1	2.72705	3.73808e-82
ENSG00000137393.10	RNF144B	ring finger protein 144B [Source:HGNC Symbol;Acc:HGNC:21578]	10987.8	1.45351	1.46798e-81
ENSG00000132470.14	ITGB4	integrin subunit beta 4 [Source:HGNC Symbol;Acc:HGNC:6158]	1247.04	3.25448	1.52422e-81
ENSG00000137672.13	TRPC6	transient receptor potential cation channel subfamily C member 6 [Source:HGNC Symbol;Acc:HGNC:12338]	9164.11	1.44312	3.19403e-81
ENSG00000133321.11	PLAAT4	phospholipase A and acyltransferase 4 [Source:HGNC Symbol;Acc:HGNC:9869]	960.463	2.39003	3.26652e-81
ENSG00000197780.10	TAF13	TATA-box binding protein associated factor 13 [Source:HGNC Symbol;Acc:HGNC:11546]	2277.95	1.59399	1.08286e-80
ENSG00000287530.1	AL445985.1	novel transcript	768.581	2.57458	1.41064e-80
ENSG00000221963.6	APOL6	apolipoprotein L6 [Source:HGNC Symbol;Acc:HGNC:14870]	757.018	2.80623	2.65631e-80
ENSG00000091986.16	CCDC80	coiled-coil domain containing 80 [Source:HGNC Symbol;Acc:HGNC:30649]	3473.6	-2.09162	4.25161e-80
ENSG00000110436.13	SLC1A2	solute carrier family 1 member 2 [Source:HGNC Symbol;Acc:HGNC:10940]	266.42	3.94942	8.99964e-80
ENSG00000134369.15	NAV1	neuron navigator 1 [Source:HGNC Symbol;Acc:HGNC:15989]	1413.11	3.90368	2.28476e-79
ENSG00000143797.12	MBOAT2	membrane bound O-acyltransferase domain containing 2 [Source:HGNC Symbol;Acc:HGNC:25193]	786.709	-2.96476	3.45631e-79
ENSG00000164220.7	F2RL2	coagulation factor II thrombin receptor like 2 [Source:HGNC Symbol;Acc:HGNC:3539]	371.701	-2.90641	1.39152e-78
ENSG00000006747.15	SCIN	scinderin [Source:HGNC Symbol;Acc:HGNC:21695]	549.375	-7.91197	1.83708e-78
ENSG00000118276.11	B4GALT6	beta-1,4-galactosyltransferase 6 [Source:HGNC Symbol;Acc:HGNC:929]	454.949	-2.69066	6.35047e-78
ENSG00000138413.14	IDH1	isocitrate dehydrogenase (NADP(+)) 1 [Source:HGNC Symbol;Acc:HGNC:5382]	39800.7	1.40161	2.78574e-77
ENSG00000134107.5	BHLHE40	basic helix-loop-helix family member e40 [Source:HGNC Symbol;Acc:HGNC:1046]	2690.84	1.93893	3.21833e-77
ENSG00000172201.12	ID4	inhibitor of DNA binding 4, HLH protein [Source:HGNC Symbol;Acc:HGNC:5363]	37354.9	1.13753	5.62192e-77
ENSG00000130545.16	CRB3	crumbs cell polarity complex component 3 [Source:HGNC Symbol;Acc:HGNC:20237]	629.77	2.22711	1.17574e-76
ENSG00000185038.14	MROH2A	maestro heat like repeat family member 2A [Source:HGNC Symbol;Acc:HGNC:27936]	458.327	7.10721	1.45536e-76
ENSG00000013364.19	MVP	major vault protein [Source:HGNC Symbol;Acc:HGNC:7531]	1596.28	2.92402	1.49427e-76
ENSG00000166855.9	CLPX	caseinolytic mitochondrial matrix peptidase chaperone subunit X [Source:HGNC Symbol;Acc:HGNC:2088]	6854.34	1.25131	2.05098e-76
ENSG00000115457.10	IGFBP2	insulin like growth factor binding protein 2 [Source:HGNC Symbol;Acc:HGNC:5471]	466.433	-2.79997	1.4349e-75
ENSG00000138386.17	NAB1	NGFI-A binding protein 1 [Source:HGNC Symbol;Acc:HGNC:7626]	23581.3	1.23777	1.95113e-75
ENSG00000076716.9	GPC4	glypican 4 [Source:HGNC Symbol;Acc:HGNC:4452]	3515.11	-2.6784	2.79872e-75
ENSG00000149212.12	SESN3	sestrin 3 [Source:HGNC Symbol;Acc:HGNC:23060]	4387.71	-1.54745	3.3344e-75
ENSG00000148180.21	GSN	gelsolin [Source:HGNC Symbol;Acc:HGNC:4620]	12999	1.8195	3.48907e-74
ENSG00000132517.15	SLC52A1	solute carrier family 52 member 1 [Source:HGNC Symbol;Acc:HGNC:30225]	513.691	2.3895	6.84253e-74
ENSG00000146476.11	ARMT1	acidic residue methyltransferase 1 [Source:HGNC Symbol;Acc:HGNC:17872]	10880.6	1.21779	7.7233e-74
ENSG00000138613.14	APH1B	aph-1 homolog B, gamma-secretase subunit [Source:HGNC Symbol;Acc:HGNC:24080]	404.541	-3.61289	1.09034e-73
ENSG00000234493.4	RHOXF1P1	Rhox homeobox family member 1 pseudogene 1 [Source:HGNC Symbol;Acc:HGNC:51580]	254.633	3.7926	2.49603e-73
ENSG00000170545.17	SMAGP	small cell adhesion glycoprotein [Source:HGNC Symbol;Acc:HGNC:26918]	1214.38	1.97042	3.45591e-73
ENSG00000184792.16	OSBP2	oxysterol binding protein 2 [Source:HGNC Symbol;Acc:HGNC:8504]	548.122	-2.44907	3.45637e-73
ENSG00000144857.14	BOC	BOC cell adhesion associated, oncogene regulated [Source:HGNC Symbol;Acc:HGNC:17173]	354.585	-6.00679	2.21594e-72
ENSG00000170421.12	KRT8	keratin 8 [Source:HGNC Symbol;Acc:HGNC:6446]	86302.9	1.30882	1.26481e-71
ENSG00000125637.16	PSD4	pleckstrin and Sec7 domain containing 4 [Source:HGNC Symbol;Acc:HGNC:19096]	2675.35	1.43666	2.36595e-71
ENSG00000102104.9	RS1	retinoschisin 1 [Source:HGNC Symbol;Acc:HGNC:10457]	222.33	5.14202	4.9789e-71
ENSG00000167641.11	PPP1R14A	protein phosphatase 1 regulatory inhibitor subunit 14A [Source:HGNC Symbol;Acc:HGNC:14871]	570.225	2.24492	6.17232e-71
ENSG00000104635.15	SLC39A14	solute carrier family 39 member 14 [Source:HGNC Symbol;Acc:HGNC:20858]	6177.28	-1.29334	6.30786e-71
ENSG00000111671.10	SPSB2	splA/ryanodine receptor domain and SOCS box containing 2 [Source:HGNC Symbol;Acc:HGNC:29522]	2075.27	1.70059	9.81334e-71
ENSG00000103037.12	SETD6	SET domain containing 6, protein lysine methyltransferase [Source:HGNC Symbol;Acc:HGNC:26116]	277.798	-4.82494	1.03532e-70
ENSG00000158856.18	DMTN	dematin actin binding protein [Source:HGNC Symbol;Acc:HGNC:3382]	2022.83	2.05658	1.70519e-69
ENSG00000112378.12	PERP	p53 apoptosis effector related to PMP22 [Source:HGNC Symbol;Acc:HGNC:17637]	4732.82	1.41881	1.81813e-69
ENSG00000114541.15	FRMD4B	FERM domain containing 4B [Source:HGNC Symbol;Acc:HGNC:24886]	1808.03	1.91632	1.90004e-69
ENSG00000121316.11	PLBD1	phospholipase B domain containing 1 [Source:HGNC Symbol;Acc:HGNC:26215]	9261.68	1.28551	3.48862e-69
ENSG00000092820.18	EZR	ezrin [Source:HGNC Symbol;Acc:HGNC:12691]	64552.7	1.0148	4.00283e-69
ENSG00000103888.17	CEMIP	cell migration inducing hyaluronidase 1 [Source:HGNC Symbol;Acc:HGNC:29213]	490.375	-7.75143	5.10595e-69
ENSG00000204634.13	TBC1D8	TBC1 domain family member 8 [Source:HGNC Symbol;Acc:HGNC:17791]	3988.17	1.29221	8.95201e-69
ENSG00000198914.5	POU3F3	POU class 3 homeobox 3 [Source:HGNC Symbol;Acc:HGNC:9216]	302.879	-3.19834	1.29331e-68
ENSG00000058085.15	LAMC2	laminin subunit gamma 2 [Source:HGNC Symbol;Acc:HGNC:6493]	10292.3	1.47853	1.92906e-68
ENSG00000101670.12	LIPG	lipase G, endothelial type [Source:HGNC Symbol;Acc:HGNC:6623]	1062.16	1.82135	2.10666e-68
ENSG00000112149.10	CD83	CD83 molecule [Source:HGNC Symbol;Acc:HGNC:1703]	1821.81	1.51674	3.32734e-68
ENSG00000188643.11	S100A16	S100 calcium binding protein A16 [Source:HGNC Symbol;Acc:HGNC:20441]	5378.79	1.36308	5.21281e-68
ENSG00000204186.10	ZDBF2	zinc finger DBF-type containing 2 [Source:HGNC Symbol;Acc:HGNC:29313]	530.972	-2.52526	8.08095e-68
ENSG00000258548.6	LINC00645	long intergenic non-protein coding RNA 645 [Source:HGNC Symbol;Acc:HGNC:44299]	268.958	-4.49711	9.03467e-68
ENSG00000116574.6	RHOU	ras homolog family member U [Source:HGNC Symbol;Acc:HGNC:17794]	1149.64	2.15314	2.33186e-67
ENSG00000180210.15	F2	coagulation factor II, thrombin [Source:HGNC Symbol;Acc:HGNC:3535]	1445.72	1.50957	3.62712e-67
ENSG00000128512.23	DOCK4	dedicator of cytokinesis 4 [Source:HGNC Symbol;Acc:HGNC:19192]	3334.48	-2.15255	5.45416e-67
ENSG00000157064.11	NMNAT2	nicotinamide nucleotide adenylyltransferase 2 [Source:HGNC Symbol;Acc:HGNC:16789]	2494.57	2.05394	5.7655e-67
ENSG00000138131.4	LOXL4	lysyl oxidase like 4 [Source:HGNC Symbol;Acc:HGNC:17171]	1035.16	2.20065	8.00783e-67
ENSG00000134215.16	VAV3	vav guanine nucleotide exchange factor 3 [Source:HGNC Symbol;Acc:HGNC:12659]	1986.95	1.74417	9.49015e-67
ENSG00000133106.15	EPSTI1	epithelial stromal interaction 1 [Source:HGNC Symbol;Acc:HGNC:16465]	835.921	2.4724	1.53891e-66
ENSG00000113083.15	LOX	lysyl oxidase [Source:HGNC Symbol;Acc:HGNC:6664]	535.411	-3.36384	2.25169e-66
ENSG00000158470.5	B4GALT5	beta-1,4-galactosyltransferase 5 [Source:HGNC Symbol;Acc:HGNC:928]	19181	1.13046	2.82247e-66
ENSG00000111725.11	PRKAB1	protein kinase AMP-activated non-catalytic subunit beta 1 [Source:HGNC Symbol;Acc:HGNC:9378]	3322.31	1.32834	3.13248e-66
ENSG00000145569.6	OTULINL	OTU deubiquitinase with linear linkage specificity like [Source:HGNC Symbol;Acc:HGNC:25629]	620.122	2.28287	3.41217e-66
ENSG00000005108.16	THSD7A	thrombospondin type 1 domain containing 7A [Source:HGNC Symbol;Acc:HGNC:22207]	531.334	-8.11055	3.96625e-66
ENSG00000185483.12	ROR1	receptor tyrosine kinase like orphan receptor 1 [Source:HGNC Symbol;Acc:HGNC:10256]	374.212	-2.8866	4.14229e-66
ENSG00000135926.15	TMBIM1	transmembrane BAX inhibitor motif containing 1 [Source:HGNC Symbol;Acc:HGNC:23410]	16884.7	1.30155	5.44013e-66
ENSG00000147813.16	NAPRT	nicotinate phosphoribosyltransferase [Source:HGNC Symbol;Acc:HGNC:30450]	849.563	-3.53541	1.25178e-65
ENSG00000171004.18	HS6ST2	heparan sulfate 6-O-sulfotransferase 2 [Source:HGNC Symbol;Acc:HGNC:19133]	3030.58	-1.40775	2.41299e-65
ENSG00000102098.19	SCML2	Scm polycomb group protein like 2 [Source:HGNC Symbol;Acc:HGNC:10581]	557.352	-2.37549	3.13023e-65
ENSG00000002586.20	CD99	CD99 molecule (Xg blood group) [Source:HGNC Symbol;Acc:HGNC:7082]	5235.4	1.29421	3.92019e-65
ENSG00000125731.13	SH2D3A	SH2 domain containing 3A [Source:HGNC Symbol;Acc:HGNC:16885]	1053.57	1.66185	6.97565e-65
ENSG00000136830.12	NIBAN2	niban apoptosis regulator 2 [Source:HGNC Symbol;Acc:HGNC:25282]	10193	1.29203	8.68865e-65
ENSG00000101825.8	MXRA5	matrix remodeling associated 5 [Source:HGNC Symbol;Acc:HGNC:7539]	10716.4	-2.4988	1.12012e-64
ENSG00000151376.18	ME3	malic enzyme 3 [Source:HGNC Symbol;Acc:HGNC:6985]	2005.07	1.65843	1.35167e-64
ENSG00000104419.17	NDRG1	N-myc downstream regulated 1 [Source:HGNC Symbol;Acc:HGNC:7679]	1527.7	2.23556	1.489e-64
ENSG00000137731.14	FXYD2	FXYD domain containing ion transport regulator 2 [Source:HGNC Symbol;Acc:HGNC:4026]	300.824	3.04845	1.70656e-64
ENSG00000163947.12	ARHGEF3	Rho guanine nucleotide exchange factor 3 [Source:HGNC Symbol;Acc:HGNC:683]	1616.72	2.01785	5.95283e-64
ENSG00000156510.13	HKDC1	hexokinase domain containing 1 [Source:HGNC Symbol;Acc:HGNC:23302]	3515.71	1.62601	7.01466e-64
ENSG00000162645.13	GBP2	guanylate binding protein 2 [Source:HGNC Symbol;Acc:HGNC:4183]	227.316	4.83275	7.77811e-64
ENSG00000130529.16	TRPM4	transient receptor potential cation channel subfamily M member 4 [Source:HGNC Symbol;Acc:HGNC:17993]	1885.52	1.4491	9.6115e-64
ENSG00000109089.7	CDR2L	cerebellar degeneration related protein 2 like [Source:HGNC Symbol;Acc:HGNC:29999]	5894.18	1.16057	1.01366e-63
ENSG00000205707.11	ETFRF1	electron transfer flavoprotein regulatory factor 1 [Source:HGNC Symbol;Acc:HGNC:27052]	1290.39	1.72093	1.58773e-63
ENSG00000108622.11	ICAM2	intercellular adhesion molecule 2 [Source:HGNC Symbol;Acc:HGNC:5345]	2064.87	1.57697	2.23642e-63
ENSG00000164867.11	NOS3	nitric oxide synthase 3 [Source:HGNC Symbol;Acc:HGNC:7876]	5197.46	-1.36772	2.25805e-63
ENSG00000169908.12	TM4SF1	transmembrane 4 L six family member 1 [Source:HGNC Symbol;Acc:HGNC:11853]	30951.2	1.76415	9.4078e-63
ENSG00000099139.14	PCSK5	proprotein convertase subtilisin/kexin type 5 [Source:HGNC Symbol;Acc:HGNC:8747]	1504.03	1.86224	1.30342e-62
ENSG00000091409.15	ITGA6	integrin subunit alpha 6 [Source:HGNC Symbol;Acc:HGNC:6142]	11210.6	1.87683	2.01157e-62
ENSG00000174343.6	CHRNA9	cholinergic receptor nicotinic alpha 9 subunit [Source:HGNC Symbol;Acc:HGNC:14079]	260.358	-6.36288	2.03153e-62
ENSG00000134853.12	PDGFRA	platelet derived growth factor receptor alpha [Source:HGNC Symbol;Acc:HGNC:8803]	535.35	-3.52594	2.23234e-62
ENSG00000117226.12	GBP3	guanylate binding protein 3 [Source:HGNC Symbol;Acc:HGNC:4184]	220.242	3.42956	2.27111e-62
ENSG00000008086.13	CDKL5	cyclin dependent kinase like 5 [Source:HGNC Symbol;Acc:HGNC:11411]	2095.82	2.08536	2.69363e-62
ENSG00000099219.14	ERMP1	endoplasmic reticulum metallopeptidase 1 [Source:HGNC Symbol;Acc:HGNC:23703]	10046.1	1.23695	3.06931e-62
ENSG00000084444.14	FAM234B	family with sequence similarity 234 member B [Source:HGNC Symbol;Acc:HGNC:29288]	534.733	-2.21637	3.44584e-62
ENSG00000116729.14	WLS	Wnt ligand secretion mediator [Source:HGNC Symbol;Acc:HGNC:30238]	19395.1	-1.84036	1.10821e-61
ENSG00000198113.3	TOR4A	torsin family 4 member A [Source:HGNC Symbol;Acc:HGNC:25981]	475.095	2.58711	3.52624e-61
ENSG00000186198.4	SLC51B	solute carrier family 51 subunit beta [Source:HGNC Symbol;Acc:HGNC:29956]	379.005	2.61011	4.99966e-61
ENSG00000284294.1	AC007326.5	novel transcript	851.019	1.79393	1.20552e-60
ENSG00000167191.12	GPRC5B	G protein-coupled receptor class C group 5 member B [Source:HGNC Symbol;Acc:HGNC:13308]	3179.61	1.52473	2.95412e-60
ENSG00000066629.18	EML1	EMAP like 1 [Source:HGNC Symbol;Acc:HGNC:3330]	3037.12	-2.7573	3.98729e-60
ENSG00000021355.13	SERPINB1	serpin family B member 1 [Source:HGNC Symbol;Acc:HGNC:3311]	3505.39	1.47082	4.84023e-60
ENSG00000102230.14	PCYT1B	phosphate cytidylyltransferase 1, choline, beta [Source:HGNC Symbol;Acc:HGNC:8755]	254.904	-3.64007	7.47709e-60
ENSG00000152527.14	PLEKHH2	pleckstrin homology, MyTH4 and FERM domain containing H2 [Source:HGNC Symbol;Acc:HGNC:30506]	297.771	-3.62761	1.18065e-59
ENSG00000171234.14	UGT2B7	UDP glucuronosyltransferase family 2 member B7 [Source:HGNC Symbol;Acc:HGNC:12554]	2138.52	1.6385	1.57398e-59
ENSG00000151689.13	INPP1	inositol polyphosphate-1-phosphatase [Source:HGNC Symbol;Acc:HGNC:6071]	2189.67	1.34343	2.76415e-59
ENSG00000175084.12	DES	desmin [Source:HGNC Symbol;Acc:HGNC:2770]	510.042	2.94022	4.08706e-59
ENSG00000163661.4	PTX3	pentraxin 3 [Source:HGNC Symbol;Acc:HGNC:9692]	2376.48	-1.8882	5.89343e-59
ENSG00000114854.8	TNNC1	troponin C1, slow skeletal and cardiac type [Source:HGNC Symbol;Acc:HGNC:11943]	12517.8	1.23911	5.96603e-59
ENSG00000178038.17	ALS2CL	ALS2 C-terminal like [Source:HGNC Symbol;Acc:HGNC:20605]	2730.26	1.42907	1.35299e-58
ENSG00000152154.11	TMEM178A	transmembrane protein 178A [Source:HGNC Symbol;Acc:HGNC:28517]	3033.67	-1.26892	1.52482e-58
ENSG00000182175.14	RGMA	repulsive guidance molecule BMP co-receptor a [Source:HGNC Symbol;Acc:HGNC:30308]	187.698	-4.16135	1.54664e-58
ENSG00000172005.11	MAL	mal, T cell differentiation protein [Source:HGNC Symbol;Acc:HGNC:6817]	1669.02	2.41596	2.15035e-58
ENSG00000133636.11	NTS	neurotensin [Source:HGNC Symbol;Acc:HGNC:8038]	201.29	-4.21715	2.71082e-58
ENSG00000213213.14	CCDC183	coiled-coil domain containing 183 [Source:HGNC Symbol;Acc:HGNC:28236]	237.818	4.08759	3.98606e-58
ENSG00000151322.20	NPAS3	neuronal PAS domain protein 3 [Source:HGNC Symbol;Acc:HGNC:19311]	1548.21	-3.17629	5.3424e-58
ENSG00000135324.6	MRAP2	melanocortin 2 receptor accessory protein 2 [Source:HGNC Symbol;Acc:HGNC:21232]	323.027	-2.89002	8.89277e-58
ENSG00000132622.11	HSPA12B	heat shock protein family A (Hsp70) member 12B [Source:HGNC Symbol;Acc:HGNC:16193]	246.664	-3.30443	1.47476e-57
ENSG00000004139.14	SARM1	sterile alpha and TIR motif containing 1 [Source:HGNC Symbol;Acc:HGNC:17074]	1223.61	-2.16514	2.41416e-57
ENSG00000166532.16	RIMKLB	ribosomal modification protein rimK like family member B [Source:HGNC Symbol;Acc:HGNC:29228]	9068.54	1.27754	4.79069e-57
ENSG00000154080.14	CHST9	carbohydrate sulfotransferase 9 [Source:HGNC Symbol;Acc:HGNC:19898]	2392.81	1.36732	8.978e-57
ENSG00000123191.16	ATP7B	ATPase copper transporting beta [Source:HGNC Symbol;Acc:HGNC:870]	12959	1.54735	1.02966e-56
ENSG00000100994.12	PYGB	glycogen phosphorylase B [Source:HGNC Symbol;Acc:HGNC:9723]	31258.6	1.02327	1.50914e-56
ENSG00000135318.12	NT5E	5'-nucleotidase ecto [Source:HGNC Symbol;Acc:HGNC:8021]	405.697	-8.01141	4.29493e-56
ENSG00000136842.14	TMOD1	tropomodulin 1 [Source:HGNC Symbol;Acc:HGNC:11871]	1362.11	2.04125	4.56385e-56
ENSG00000136261.15	BZW2	basic leucine zipper and W2 domains 2 [Source:HGNC Symbol;Acc:HGNC:18808]	10200	1.10025	5.75342e-56
ENSG00000141934.10	PLPP2	phospholipid phosphatase 2 [Source:HGNC Symbol;Acc:HGNC:9230]	2237.18	1.3131	8.0053e-56
ENSG00000106537.8	TSPAN13	tetraspanin 13 [Source:HGNC Symbol;Acc:HGNC:21643]	14511.2	1.06648	8.3713e-56
ENSG00000141447.18	OSBPL1A	oxysterol binding protein like 1A [Source:HGNC Symbol;Acc:HGNC:16398]	235.995	-3.74824	8.68497e-56
ENSG00000167861.16	HID1	HID1 domain containing [Source:HGNC Symbol;Acc:HGNC:15736]	1178.23	1.90005	1.10568e-55
ENSG00000067082.15	KLF6	Kruppel like factor 6 [Source:HGNC Symbol;Acc:HGNC:2235]	2531.27	1.49356	1.10969e-55
ENSG00000169583.13	CLIC3	chloride intracellular channel 3 [Source:HGNC Symbol;Acc:HGNC:2064]	337.044	2.98468	1.26457e-55
ENSG00000278249.1	SCARNA2	small Cajal body-specific RNA 2 [Source:HGNC Symbol;Acc:HGNC:32558]	13721.5	1.25459	1.511e-55
ENSG00000136883.14	KIF12	kinesin family member 12 [Source:HGNC Symbol;Acc:HGNC:21495]	1772.24	1.68815	1.59196e-55
ENSG00000241399.7	CD302	CD302 molecule [Source:HGNC Symbol;Acc:HGNC:30843]	886.165	-1.68682	1.59888e-55
ENSG00000143153.13	ATP1B1	ATPase Na+/K+ transporting subunit beta 1 [Source:HGNC Symbol;Acc:HGNC:804]	7397.92	1.16168	1.8366e-55
ENSG00000145147.20	SLIT2	slit guidance ligand 2 [Source:HGNC Symbol;Acc:HGNC:11086]	6490.43	-2.25475	3.80352e-55
ENSG00000167972.14	ABCA3	ATP binding cassette subfamily A member 3 [Source:HGNC Symbol;Acc:HGNC:33]	1885.76	1.46078	6.03837e-55
ENSG00000008083.14	JARID2	jumonji and AT-rich interaction domain containing 2 [Source:HGNC Symbol;Acc:HGNC:6196]	5774.2	1.30204	6.59218e-55
ENSG00000228496.1	AC106875.1	uncharacterized LOC100506405 [Source:NCBI gene (formerly Entrezgene);Acc:100506405]	572.982	1.99631	6.83528e-55
ENSG00000166813.16	KIF7	kinesin family member 7 [Source:HGNC Symbol;Acc:HGNC:30497]	482.017	-2.11594	1.69985e-54
ENSG00000156453.14	PCDH1	protocadherin 1 [Source:HGNC Symbol;Acc:HGNC:8655]	505.151	1.91072	2.98645e-54
ENSG00000148600.15	CDHR1	cadherin related family member 1 [Source:HGNC Symbol;Acc:HGNC:14550]	1851.5	1.69615	3.06705e-54
ENSG00000196557.13	CACNA1H	calcium voltage-gated channel subunit alpha1 H [Source:HGNC Symbol;Acc:HGNC:1395]	1556.68	2.00954	3.69314e-54
ENSG00000139531.13	SUOX	sulfite oxidase [Source:HGNC Symbol;Acc:HGNC:11460]	3203.95	1.62428	3.75631e-54
ENSG00000151491.14	EPS8	epidermal growth factor receptor pathway substrate 8 [Source:HGNC Symbol;Acc:HGNC:3420]	4453.55	1.48208	3.75631e-54
ENSG00000130768.15	SMPDL3B	sphingomyelin phosphodiesterase acid like 3B [Source:HGNC Symbol;Acc:HGNC:21416]	742.809	1.82855	3.80391e-54
ENSG00000105880.7	DLX5	distal-less homeobox 5 [Source:HGNC Symbol;Acc:HGNC:2918]	671.852	1.76611	6.4166e-54
ENSG00000131018.24	SYNE1	spectrin repeat containing nuclear envelope protein 1 [Source:HGNC Symbol;Acc:HGNC:17089]	2684.5	-1.51445	7.72969e-54
ENSG00000167644.12	C19orf33	chromosome 19 open reading frame 33 [Source:HGNC Symbol;Acc:HGNC:16668]	2727.09	1.40275	3.50372e-53
ENSG00000113249.13	HAVCR1	hepatitis A virus cellular receptor 1 [Source:HGNC Symbol;Acc:HGNC:17866]	6411.57	1.08343	4.74636e-53
ENSG00000111057.11	KRT18	keratin 18 [Source:HGNC Symbol;Acc:HGNC:6430]	55472	1.2353	4.77134e-53
ENSG00000143036.17	SLC44A3	solute carrier family 44 member 3 [Source:HGNC Symbol;Acc:HGNC:28689]	3262.89	1.2751	5.20676e-53
ENSG00000196878.15	LAMB3	laminin subunit beta 3 [Source:HGNC Symbol;Acc:HGNC:6490]	400.958	2.73038	9.05409e-53
ENSG00000111962.8	UST	uronyl 2-sulfotransferase [Source:HGNC Symbol;Acc:HGNC:17223]	1419.47	1.60845	1.56732e-52
ENSG00000164855.16	TMEM184A	transmembrane protein 184A [Source:HGNC Symbol;Acc:HGNC:28797]	578.508	2.91879	1.89746e-52
ENSG00000123405.14	NFE2	nuclear factor, erythroid 2 [Source:HGNC Symbol;Acc:HGNC:7780]	221.907	4.01791	2.2698e-52
ENSG00000130234.13	ACE2	angiotensin I converting enzyme 2 [Source:HGNC Symbol;Acc:HGNC:13557]	196.388	3.86578	2.86931e-52
ENSG00000162616.9	DNAJB4	DnaJ heat shock protein family (Hsp40) member B4 [Source:HGNC Symbol;Acc:HGNC:14886]	2900.06	1.55073	3.54579e-52
ENSG00000091490.11	SEL1L3	SEL1L family member 3 [Source:HGNC Symbol;Acc:HGNC:29108]	5496.67	1.16553	5.10445e-52
ENSG00000090661.12	CERS4	ceramide synthase 4 [Source:HGNC Symbol;Acc:HGNC:23747]	2866.36	1.47312	5.66786e-52
ENSG00000154734.16	ADAMTS1	ADAM metallopeptidase with thrombospondin type 1 motif 1 [Source:HGNC Symbol;Acc:HGNC:217]	1943.42	-1.43707	9.73997e-52
ENSG00000075223.14	SEMA3C	semaphorin 3C [Source:HGNC Symbol;Acc:HGNC:10725]	26059.7	0.971001	1.31988e-51
ENSG00000167601.12	AXL	AXL receptor tyrosine kinase [Source:HGNC Symbol;Acc:HGNC:905]	914.874	-1.80514	2.21327e-51
ENSG00000189064.8	GAGE2A	G antigen 2A [Source:HGNC Symbol;Acc:HGNC:4099]	329.492	-2.80719	3.01626e-51
ENSG00000073008.15	PVR	PVR cell adhesion molecule [Source:HGNC Symbol;Acc:HGNC:9705]	8713.82	1.16898	3.89498e-51
ENSG00000108242.13	CYP2C18	cytochrome P450 family 2 subfamily C member 18 [Source:HGNC Symbol;Acc:HGNC:2620]	1309.54	1.3572	4.25181e-51
ENSG00000182957.16	SPATA13	spermatogenesis associated 13 [Source:HGNC Symbol;Acc:HGNC:23222]	4858.68	1.55098	5.60797e-51
ENSG00000171174.15	RBKS	ribokinase [Source:HGNC Symbol;Acc:HGNC:30325]	275.574	2.45049	5.963e-51
ENSG00000143324.14	XPR1	xenotropic and polytropic retrovirus receptor 1 [Source:HGNC Symbol;Acc:HGNC:12827]	21688.8	1.22103	7.38839e-51
ENSG00000117525.14	F3	coagulation factor III, tissue factor [Source:HGNC Symbol;Acc:HGNC:3541]	4688.42	1.18104	7.57176e-51
ENSG00000120693.14	SMAD9	SMAD family member 9 [Source:HGNC Symbol;Acc:HGNC:6774]	184.203	-4.53584	9.77021e-51
ENSG00000144824.21	PHLDB2	pleckstrin homology like domain family B member 2 [Source:HGNC Symbol;Acc:HGNC:29573]	173.162	-5.16626	2.7745e-50
ENSG00000154447.15	SH3RF1	SH3 domain containing ring finger 1 [Source:HGNC Symbol;Acc:HGNC:17650]	1555.39	1.37158	4.62378e-50
ENSG00000151693.11	ASAP2	ArfGAP with SH3 domain, ankyrin repeat and PH domain 2 [Source:HGNC Symbol;Acc:HGNC:2721]	4298.3	1.18549	9.12298e-50
ENSG00000197971.16	MBP	myelin basic protein [Source:HGNC Symbol;Acc:HGNC:6925]	172.992	-4.23588	1.26171e-49
ENSG00000197635.11	DPP4	dipeptidyl peptidase 4 [Source:HGNC Symbol;Acc:HGNC:3009]	819.523	-9.87432	1.36786e-49
ENSG00000115525.18	ST3GAL5	ST3 beta-galactoside alpha-2,3-sialyltransferase 5 [Source:HGNC Symbol;Acc:HGNC:10872]	485.923	-3.24237	1.85114e-49
ENSG00000122912.15	SLC25A16	solute carrier family 25 member 16 [Source:HGNC Symbol;Acc:HGNC:10986]	3670.58	1.06158	1.99511e-49
ENSG00000182472.9	CAPN12	calpain 12 [Source:HGNC Symbol;Acc:HGNC:13249]	478.501	1.99948	3.13899e-49
ENSG00000204262.14	COL5A2	collagen type V alpha 2 chain [Source:HGNC Symbol;Acc:HGNC:2210]	9006.88	-6.75	3.25401e-49
ENSG00000171992.13	SYNPO	synaptopodin [Source:HGNC Symbol;Acc:HGNC:30672]	356.369	-2.56465	4.00292e-49
ENSG00000163638.13	ADAMTS9	ADAM metallopeptidase with thrombospondin type 1 motif 9 [Source:HGNC Symbol;Acc:HGNC:13202]	597.815	2.32844	4.41218e-49
ENSG00000178764.8	ZHX2	zinc fingers and homeoboxes 2 [Source:HGNC Symbol;Acc:HGNC:18513]	5577.3	1.22333	5.81838e-49
ENSG00000111816.8	FRK	fyn related Src family tyrosine kinase [Source:HGNC Symbol;Acc:HGNC:3955]	4020.15	1.31898	7.27503e-49
ENSG00000146411.6	SLC2A12	solute carrier family 2 member 12 [Source:HGNC Symbol;Acc:HGNC:18067]	2282.4	-1.43176	7.98035e-49
ENSG00000119888.11	EPCAM	epithelial cell adhesion molecule [Source:HGNC Symbol;Acc:HGNC:11529]	14657.2	1.36081	9.33249e-49
ENSG00000285972.1	CERNA2	competing endogenous lncRNA 2 for microRNA let-7b [Source:HGNC Symbol;Acc:HGNC:51354]	3385.29	1.64018	1.36796e-48
ENSG00000140474.14	ULK3	unc-51 like kinase 3 [Source:HGNC Symbol;Acc:HGNC:19703]	2398.03	1.20998	1.58656e-48
ENSG00000138617.16	PARP16	poly(ADP-ribose) polymerase family member 16 [Source:HGNC Symbol;Acc:HGNC:26040]	1580.66	1.29879	1.84399e-48
ENSG00000253819.2	LINC01151	long intergenic non-protein coding RNA 1151 [Source:HGNC Symbol;Acc:HGNC:49471]	333.295	2.31028	3.5662e-48
ENSG00000160712.13	IL6R	interleukin 6 receptor [Source:HGNC Symbol;Acc:HGNC:6019]	185.77	5.31087	4.83484e-48
ENSG00000138496.16	PARP9	poly(ADP-ribose) polymerase family member 9 [Source:HGNC Symbol;Acc:HGNC:24118]	3674.45	1.26131	5.70959e-48
ENSG00000106541.12	AGR2	anterior gradient 2, protein disulphide isomerase family member [Source:HGNC Symbol;Acc:HGNC:328]	43499.1	1.78676	7.15687e-48
ENSG00000006042.12	TMEM98	transmembrane protein 98 [Source:HGNC Symbol;Acc:HGNC:24529]	1508.25	-1.35324	9.60031e-48
ENSG00000198796.7	ALPK2	alpha kinase 2 [Source:HGNC Symbol;Acc:HGNC:20565]	218.925	-5.94482	1.22675e-47
ENSG00000185499.16	MUC1	mucin 1, cell surface associated [Source:HGNC Symbol;Acc:HGNC:7508]	191.039	3.24782	1.31534e-47
ENSG00000101346.14	POFUT1	protein O-fucosyltransferase 1 [Source:HGNC Symbol;Acc:HGNC:14988]	9016.85	-0.987518	1.4327e-47
ENSG00000179546.4	HTR1D	5-hydroxytryptamine receptor 1D [Source:HGNC Symbol;Acc:HGNC:5289]	2300.03	1.37268	1.764e-47
ENSG00000166106.3	ADAMTS15	ADAM metallopeptidase with thrombospondin type 1 motif 15 [Source:HGNC Symbol;Acc:HGNC:16305]	937.479	-1.77241	3.44556e-47
ENSG00000135525.18	MAP7	microtubule associated protein 7 [Source:HGNC Symbol;Acc:HGNC:6869]	2306.26	1.50223	4.3885e-47
ENSG00000100065.15	CARD10	caspase recruitment domain family member 10 [Source:HGNC Symbol;Acc:HGNC:16422]	2035.1	1.29692	5.68285e-47
ENSG00000137699.17	TRIM29	tripartite motif containing 29 [Source:HGNC Symbol;Acc:HGNC:17274]	141.466	4.75606	6.75331e-47
ENSG00000128645.15	HOXD1	homeobox D1 [Source:HGNC Symbol;Acc:HGNC:5132]	1277.07	2.39951	7.66334e-47
ENSG00000197977.4	ELOVL2	ELOVL fatty acid elongase 2 [Source:HGNC Symbol;Acc:HGNC:14416]	1951.14	-1.28691	1.99475e-46
ENSG00000057294.15	PKP2	plakophilin 2 [Source:HGNC Symbol;Acc:HGNC:9024]	20190.1	1.02188	2.04593e-46
ENSG00000198743.7	SLC5A3	solute carrier family 5 member 3 [Source:HGNC Symbol;Acc:HGNC:11038]	9105.49	-1.36381	2.74113e-46
ENSG00000164181.14	ELOVL7	ELOVL fatty acid elongase 7 [Source:HGNC Symbol;Acc:HGNC:26292]	2608.85	1.28392	3.0296e-46
ENSG00000080031.10	PTPRH	protein tyrosine phosphatase receptor type H [Source:HGNC Symbol;Acc:HGNC:9672]	991.941	1.83656	3.23952e-46
ENSG00000135773.13	CAPN9	calpain 9 [Source:HGNC Symbol;Acc:HGNC:1486]	205.356	-2.90253	3.67308e-46
ENSG00000068903.20	SIRT2	sirtuin 2 [Source:HGNC Symbol;Acc:HGNC:10886]	2502.64	1.22726	5.7244e-46
ENSG00000144909.8	OSBPL11	oxysterol binding protein like 11 [Source:HGNC Symbol;Acc:HGNC:16397]	5151.56	1.00623	6.20631e-46
ENSG00000149591.17	TAGLN	transgelin [Source:HGNC Symbol;Acc:HGNC:11553]	2310.71	-1.81101	6.93207e-46
ENSG00000110042.8	DTX4	deltex E3 ubiquitin ligase 4 [Source:HGNC Symbol;Acc:HGNC:29151]	7188.06	0.960338	9.11445e-46
ENSG00000131016.17	AKAP12	A-kinase anchoring protein 12 [Source:HGNC Symbol;Acc:HGNC:370]	6941.04	-1.5645	1.05198e-45
ENSG00000137942.18	FNBP1L	formin binding protein 1 like [Source:HGNC Symbol;Acc:HGNC:20851]	11459.6	1.00459	1.28649e-45
ENSG00000170525.21	PFKFB3	6-phosphofructo-2-kinase/fructose-2,6-biphosphatase 3 [Source:HGNC Symbol;Acc:HGNC:8874]	4039.55	1.20232	4.1885e-45
ENSG00000170214.5	ADRA1B	adrenoceptor alpha 1B [Source:HGNC Symbol;Acc:HGNC:278]	516.889	1.91085	4.39904e-45
ENSG00000128602.11	SMO	smoothened, frizzled class receptor [Source:HGNC Symbol;Acc:HGNC:11119]	4085.7	-1.13062	4.66103e-45
ENSG00000140853.16	NLRC5	NLR family CARD domain containing 5 [Source:HGNC Symbol;Acc:HGNC:29933]	294.527	2.66778	4.88715e-45
ENSG00000154310.17	TNIK	TRAF2 and NCK interacting kinase [Source:HGNC Symbol;Acc:HGNC:30765]	196.836	-6.42042	7.45959e-45
ENSG00000165516.11	KLHDC2	kelch domain containing 2 [Source:HGNC Symbol;Acc:HGNC:20231]	4724.07	0.991934	1.3984e-44
ENSG00000198682.13	PAPSS2	3'-phosphoadenosine 5'-phosphosulfate synthase 2 [Source:HGNC Symbol;Acc:HGNC:8604]	240.506	-7.25014	1.9159e-44
ENSG00000102554.14	KLF5	Kruppel like factor 5 [Source:HGNC Symbol;Acc:HGNC:6349]	12258.8	1.06013	2.57914e-44
ENSG00000165105.10	RASEF	RAS and EF-hand domain containing [Source:HGNC Symbol;Acc:HGNC:26464]	541.941	2.23385	2.65249e-44
ENSG00000188747.8	NOXA1	NADPH oxidase activator 1 [Source:HGNC Symbol;Acc:HGNC:10668]	529.632	2.21584	2.66612e-44
ENSG00000171016.13	PYGO1	pygopus family PHD finger 1 [Source:HGNC Symbol;Acc:HGNC:30256]	1259.93	-1.30666	5.30645e-44
ENSG00000196187.12	TMEM63A	transmembrane protein 63A [Source:HGNC Symbol;Acc:HGNC:29118]	3758.09	1.49678	6.59965e-44
ENSG00000067840.12	PDZD4	PDZ domain containing 4 [Source:HGNC Symbol;Acc:HGNC:21167]	239.829	-3.38204	7.07151e-44
ENSG00000132744.8	ACY3	aminoacylase 3 [Source:HGNC Symbol;Acc:HGNC:24104]	164.655	3.07747	7.79903e-44
ENSG00000153786.13	ZDHHC7	zinc finger DHHC-type palmitoyltransferase 7 [Source:HGNC Symbol;Acc:HGNC:18459]	7462.9	1.25823	8.38706e-44
ENSG00000111913.20	RIPOR2	RHO family interacting cell polarization regulator 2 [Source:HGNC Symbol;Acc:HGNC:13872]	304.888	-2.17426	8.85516e-44
ENSG00000008323.15	PLEKHG6	pleckstrin homology and RhoGEF domain containing G6 [Source:HGNC Symbol;Acc:HGNC:25562]	1860.47	1.29098	1.07704e-43
ENSG00000005187.12	ACSM3	acyl-CoA synthetase medium chain family member 3 [Source:HGNC Symbol;Acc:HGNC:10522]	2396.31	2.07525	1.09269e-43
ENSG00000175745.14	NR2F1	nuclear receptor subfamily 2 group F member 1 [Source:HGNC Symbol;Acc:HGNC:7975]	1439.01	-1.55799	1.146e-43
ENSG00000186834.4	HEXIM1	HEXIM P-TEFb complex subunit 1 [Source:HGNC Symbol;Acc:HGNC:24953]	5405.8	1.25873	1.3537e-43
ENSG00000159173.19	TNNI1	troponin I1, slow skeletal type [Source:HGNC Symbol;Acc:HGNC:11945]	204.996	-5.46635	1.41588e-43
ENSG00000160190.14	SLC37A1	solute carrier family 37 member 1 [Source:HGNC Symbol;Acc:HGNC:11024]	672.087	1.81886	1.70568e-43
ENSG00000110841.14	PPFIBP1	PPFIA binding protein 1 [Source:HGNC Symbol;Acc:HGNC:9249]	13403.7	1.47651	1.99655e-43
ENSG00000234438.5	KBTBD13	kelch repeat and BTB domain containing 13 [Source:HGNC Symbol;Acc:HGNC:37227]	160.523	3.20409	2.28726e-43
ENSG00000060982.15	BCAT1	branched chain amino acid transaminase 1 [Source:HGNC Symbol;Acc:HGNC:976]	2302.94	-2.56833	2.37844e-43
ENSG00000119535.18	CSF3R	colony stimulating factor 3 receptor [Source:HGNC Symbol;Acc:HGNC:2439]	2574.1	1.63375	3.04227e-43
ENSG00000108846.16	ABCC3	ATP binding cassette subfamily C member 3 [Source:HGNC Symbol;Acc:HGNC:54]	1586.81	1.94289	3.08654e-43
ENSG00000221869.5	CEBPD	CCAAT enhancer binding protein delta [Source:HGNC Symbol;Acc:HGNC:1835]	3522.24	1.38884	6.46042e-43
ENSG00000131981.16	LGALS3	galectin 3 [Source:HGNC Symbol;Acc:HGNC:6563]	1636.48	1.43656	6.82169e-43
ENSG00000135541.22	AHI1	Abelson helper integration site 1 [Source:HGNC Symbol;Acc:HGNC:21575]	1792.37	-1.13614	8.82722e-43
ENSG00000049283.18	EPN3	epsin 3 [Source:HGNC Symbol;Acc:HGNC:18235]	195.993	3.25271	9.81702e-43
ENSG00000174951.12	FUT1	fucosyltransferase 1 (H blood group) [Source:HGNC Symbol;Acc:HGNC:4012]	594.791	1.61183	1.35574e-42
ENSG00000133313.15	CNDP2	carnosine dipeptidase 2 [Source:HGNC Symbol;Acc:HGNC:24437]	7397.52	1.16072	1.37737e-42
ENSG00000134954.14	ETS1	ETS proto-oncogene 1, transcription factor [Source:HGNC Symbol;Acc:HGNC:3488]	1694.26	1.15223	1.71813e-42
ENSG00000184557.4	SOCS3	suppressor of cytokine signaling 3 [Source:HGNC Symbol;Acc:HGNC:19391]	1333.41	-1.56807	1.81917e-42
ENSG00000236824.2	BCYRN1	brain cytoplasmic RNA 1 [Source:HGNC Symbol;Acc:HGNC:1022]	606.03	-1.76682	2.17652e-42
ENSG00000134996.12	OSTF1	osteoclast stimulating factor 1 [Source:HGNC Symbol;Acc:HGNC:8510]	869.368	1.54168	2.30081e-42
ENSG00000236362.8	GAGE12F	G antigen 12F [Source:HGNC Symbol;Acc:HGNC:31906]	225.247	-3.06979	2.5936e-42
ENSG00000085433.16	WDR47	WD repeat domain 47 [Source:HGNC Symbol;Acc:HGNC:29141]	6597.13	1.91641	2.79473e-42
ENSG00000133401.16	PDZD2	PDZ domain containing 2 [Source:HGNC Symbol;Acc:HGNC:18486]	1330.49	2.05171	3.41322e-42
ENSG00000144815.16	NXPE3	neurexophilin and PC-esterase domain family member 3 [Source:HGNC Symbol;Acc:HGNC:28238]	2639.67	1.09571	6.08732e-42
ENSG00000133519.12	ZDHHC8P1	ZDHHC8 pseudogene 1 [Source:HGNC Symbol;Acc:HGNC:26461]	1254.27	1.23511	6.20024e-42
ENSG00000185436.12	IFNLR1	interferon lambda receptor 1 [Source:HGNC Symbol;Acc:HGNC:18584]	693.85	1.77847	8.29308e-42
ENSG00000169129.15	AFAP1L2	actin filament associated protein 1 like 2 [Source:HGNC Symbol;Acc:HGNC:25901]	4833.23	0.980601	9.294e-42
ENSG00000278948.1	AL031587.5	TEC	1916.83	1.36585	1.51338e-41
ENSG00000100106.22	TRIOBP	TRIO and F-actin binding protein [Source:HGNC Symbol;Acc:HGNC:17009]	6603.35	1.14532	1.51338e-41
ENSG00000162174.12	ASRGL1	asparaginase and isoaspartyl peptidase 1 [Source:HGNC Symbol;Acc:HGNC:16448]	24155.7	1.1536	1.9723e-41
ENSG00000197956.10	S100A6	S100 calcium binding protein A6 [Source:HGNC Symbol;Acc:HGNC:10496]	25829.8	1.11791	2.03156e-41
ENSG00000182759.4	MAFA	MAF bZIP transcription factor A [Source:HGNC Symbol;Acc:HGNC:23145]	200.28	2.66053	2.36297e-41
ENSG00000091136.15	LAMB1	laminin subunit beta 1 [Source:HGNC Symbol;Acc:HGNC:6486]	28598.2	1.60924	3.04812e-41
ENSG00000073350.14	LLGL2	LLGL scribble cell polarity complex component 2 [Source:HGNC Symbol;Acc:HGNC:6629]	5898.66	1.11287	3.5251e-41
ENSG00000135842.17	NIBAN1	niban apoptosis regulator 1 [Source:HGNC Symbol;Acc:HGNC:16784]	131.872	-4.80624	3.82187e-41
ENSG00000173898.14	SPTBN2	spectrin beta, non-erythrocytic 2 [Source:HGNC Symbol;Acc:HGNC:11276]	845.965	-2.14787	5.81324e-41
ENSG00000076641.4	PAG1	phosphoprotein membrane anchor with glycosphingolipid microdomains 1 [Source:HGNC Symbol;Acc:HGNC:30043]	723.405	-1.94176	6.48214e-41
ENSG00000162599.17	NFIA	nuclear factor I A [Source:HGNC Symbol;Acc:HGNC:7784]	208.967	-3.28252	6.55016e-41
ENSG00000198648.11	STK39	serine/threonine kinase 39 [Source:HGNC Symbol;Acc:HGNC:17717]	601.332	-1.64163	7.22941e-41
ENSG00000077150.20	NFKB2	nuclear factor kappa B subunit 2 [Source:HGNC Symbol;Acc:HGNC:7795]	2355.63	1.22688	8.2569e-41
ENSG00000153208.17	MERTK	MER proto-oncogene, tyrosine kinase [Source:HGNC Symbol;Acc:HGNC:7027]	3097.96	1.47482	1.05671e-40
ENSG00000138061.12	CYP1B1	cytochrome P450 family 1 subfamily B member 1 [Source:HGNC Symbol;Acc:HGNC:2597]	307.402	2.18459	1.20388e-40
ENSG00000102996.5	MMP15	matrix metallopeptidase 15 [Source:HGNC Symbol;Acc:HGNC:7161]	5281.4	0.955056	1.29667e-40
ENSG00000153029.15	MR1	major histocompatibility complex, class I-related [Source:HGNC Symbol;Acc:HGNC:4975]	1907.23	1.5824	1.69957e-40
ENSG00000003989.18	SLC7A2	solute carrier family 7 member 2 [Source:HGNC Symbol;Acc:HGNC:11060]	4212.26	1.03755	2.02608e-40
ENSG00000156026.14	MCU	mitochondrial calcium uniporter [Source:HGNC Symbol;Acc:HGNC:23526]	5938.76	0.873624	2.24089e-40
ENSG00000164300.17	SERINC5	serine incorporator 5 [Source:HGNC Symbol;Acc:HGNC:18825]	17134.5	1.38792	2.76535e-40
ENSG00000123700.5	KCNJ2	potassium inwardly rectifying channel subfamily J member 2 [Source:HGNC Symbol;Acc:HGNC:6263]	1847.53	-1.1593	3.82626e-40
ENSG00000249599.2	BMPR1B-DT	BMPR1B divergent transcript [Source:HGNC Symbol;Acc:HGNC:50864]	176.346	-2.89346	4.95045e-40
ENSG00000176399.4	DMRTA1	DMRT like family A1 [Source:HGNC Symbol;Acc:HGNC:13826]	153.617	3.4919	6.15349e-40
ENSG00000182253.15	SYNM	synemin [Source:HGNC Symbol;Acc:HGNC:24466]	2836.73	-1.05051	6.36764e-40
ENSG00000280893.1	AC009133.6	novel transcript	390.063	-2.36627	9.89002e-40
ENSG00000104312.8	RIPK2	receptor interacting serine/threonine kinase 2 [Source:HGNC Symbol;Acc:HGNC:10020]	6327.68	0.994065	1.02249e-39
ENSG00000141401.12	IMPA2	inositol monophosphatase 2 [Source:HGNC Symbol;Acc:HGNC:6051]	3662.04	1.26758	1.06062e-39
ENSG00000141441.16	GAREM1	GRB2 associated regulator of MAPK1 subtype 1 [Source:HGNC Symbol;Acc:HGNC:26136]	695.803	1.9022	1.23094e-39
ENSG00000131941.8	RHPN2	rhophilin Rho GTPase binding protein 2 [Source:HGNC Symbol;Acc:HGNC:19974]	3561.95	1.61089	1.29209e-39
ENSG00000158828.8	PINK1	PTEN induced kinase 1 [Source:HGNC Symbol;Acc:HGNC:14581]	2568.51	1.25417	1.5816e-39
ENSG00000203722.8	RAET1G	retinoic acid early transcript 1G [Source:HGNC Symbol;Acc:HGNC:16795]	121.742	4.48669	1.95696e-39
ENSG00000179914.5	ITLN1	intelectin 1 [Source:HGNC Symbol;Acc:HGNC:18259]	161.313	3.30453	2.16856e-39
ENSG00000180233.11	ZNRF2	zinc and ring finger 2 [Source:HGNC Symbol;Acc:HGNC:22316]	1640.41	1.10696	2.92765e-39
ENSG00000103089.9	FA2H	fatty acid 2-hydroxylase [Source:HGNC Symbol;Acc:HGNC:21197]	531.824	3.37447	5.75768e-39
ENSG00000225914.3	TSBP1-AS1	TSBP1 and BTNL2 antisense RNA 1 [Source:HGNC Symbol;Acc:HGNC:39756]	139.249	-3.73123	5.8406e-39
ENSG00000143412.10	ANXA9	annexin A9 [Source:HGNC Symbol;Acc:HGNC:547]	313.563	2.66091	6.13411e-39
ENSG00000105875.14	WDR91	WD repeat domain 91 [Source:HGNC Symbol;Acc:HGNC:24997]	7423.2	1.13675	7.35456e-39
ENSG00000136720.7	HS6ST1	heparan sulfate 6-O-sulfotransferase 1 [Source:HGNC Symbol;Acc:HGNC:5201]	11290.3	-1.10736	7.39592e-39
ENSG00000137331.12	IER3	immediate early response 3 [Source:HGNC Symbol;Acc:HGNC:5392]	2053.74	-1.34055	8.09371e-39
ENSG00000143375.15	CGN	cingulin [Source:HGNC Symbol;Acc:HGNC:17429]	1375.06	2.52688	8.3098e-39
ENSG00000152137.8	HSPB8	heat shock protein family B (small) member 8 [Source:HGNC Symbol;Acc:HGNC:30171]	327.938	2.26108	1.04681e-38
ENSG00000114812.13	VIPR1	vasoactive intestinal peptide receptor 1 [Source:HGNC Symbol;Acc:HGNC:12694]	910.54	1.46112	1.38904e-38
ENSG00000183840.7	GPR39	G protein-coupled receptor 39 [Source:HGNC Symbol;Acc:HGNC:4496]	1051.72	1.22187	2.73008e-38
ENSG00000145349.17	CAMK2D	calcium/calmodulin dependent protein kinase II delta [Source:HGNC Symbol;Acc:HGNC:1462]	25139.4	0.833762	2.8831e-38
ENSG00000259956.2	RBM15B	RNA binding motif protein 15B [Source:HGNC Symbol;Acc:HGNC:24303]	3305.02	-0.945563	3.08753e-38
ENSG00000198915.12	RASGEF1A	RasGEF domain family member 1A [Source:HGNC Symbol;Acc:HGNC:24246]	2064.65	1.15589	3.87179e-38
ENSG00000134780.10	DAGLA	diacylglycerol lipase alpha [Source:HGNC Symbol;Acc:HGNC:1165]	865.924	1.60302	6.20247e-38
ENSG00000176597.12	B3GNT5	UDP-GlcNAc:betaGal beta-1,3-N-acetylglucosaminyltransferase 5 [Source:HGNC Symbol;Acc:HGNC:15684]	381.152	-1.80648	7.06194e-38
ENSG00000168209.6	DDIT4	DNA damage inducible transcript 4 [Source:HGNC Symbol;Acc:HGNC:24944]	12387.7	1.05815	9.89399e-38
ENSG00000185215.11	TNFAIP2	TNF alpha induced protein 2 [Source:HGNC Symbol;Acc:HGNC:11895]	7950	0.947072	1.03424e-37
ENSG00000164920.9	OSR2	odd-skipped related transciption factor 2 [Source:HGNC Symbol;Acc:HGNC:15830]	419.878	-1.78084	1.0928e-37
ENSG00000243147.8	MRPL33	mitochondrial ribosomal protein L33 [Source:HGNC Symbol;Acc:HGNC:14487]	2405.19	1.08475	1.15658e-37
ENSG00000166394.15	CYB5R2	cytochrome b5 reductase 2 [Source:HGNC Symbol;Acc:HGNC:24376]	3078.07	1.52724	1.50331e-37
ENSG00000148344.11	PTGES	prostaglandin E synthase [Source:HGNC Symbol;Acc:HGNC:9599]	604.254	1.43483	1.50331e-37
ENSG00000106299.8	WASL	WASP like actin nucleation promoting factor [Source:HGNC Symbol;Acc:HGNC:12735]	7208.61	1.31983	1.60753e-37
ENSG00000122359.18	ANXA11	annexin A11 [Source:HGNC Symbol;Acc:HGNC:535]	17545.5	1.1498	1.73014e-37
ENSG00000116525.14	TRIM62	tripartite motif containing 62 [Source:HGNC Symbol;Acc:HGNC:25574]	412.522	-1.92847	1.99403e-37
ENSG00000106546.14	AHR	aryl hydrocarbon receptor [Source:HGNC Symbol;Acc:HGNC:348]	31364.1	1.09943	2.42209e-37
ENSG00000116791.14	CRYZ	crystallin zeta [Source:HGNC Symbol;Acc:HGNC:2419]	5026.23	0.960698	2.94322e-37
ENSG00000107438.9	PDLIM1	PDZ and LIM domain 1 [Source:HGNC Symbol;Acc:HGNC:2067]	5377.32	1.09282	3.25502e-37
ENSG00000124151.19	NCOA3	nuclear receptor coactivator 3 [Source:HGNC Symbol;Acc:HGNC:7670]	6568.09	1.06853	3.37919e-37
ENSG00000173193.15	PARP14	poly(ADP-ribose) polymerase family member 14 [Source:HGNC Symbol;Acc:HGNC:29232]	9236.99	0.851817	4.44667e-37
ENSG00000163840.10	DTX3L	deltex E3 ubiquitin ligase 3L [Source:HGNC Symbol;Acc:HGNC:30323]	4449.87	0.877881	5.32798e-37
ENSG00000145990.11	GFOD1	glucose-fructose oxidoreductase domain containing 1 [Source:HGNC Symbol;Acc:HGNC:21096]	267.035	-2.11031	5.3313e-37
ENSG00000065357.20	DGKA	diacylglycerol kinase alpha [Source:HGNC Symbol;Acc:HGNC:2849]	1383.92	1.54382	6.12735e-37
ENSG00000103067.14	ESRP2	epithelial splicing regulatory protein 2 [Source:HGNC Symbol;Acc:HGNC:26152]	1340.2	1.17511	8.48889e-37
ENSG00000159069.14	FBXW5	F-box and WD repeat domain containing 5 [Source:HGNC Symbol;Acc:HGNC:13613]	10119	0.824812	8.77675e-37
ENSG00000018280.17	SLC11A1	solute carrier family 11 member 1 [Source:HGNC Symbol;Acc:HGNC:10907]	179.199	2.60104	1.029e-36
ENSG00000160867.15	FGFR4	fibroblast growth factor receptor 4 [Source:HGNC Symbol;Acc:HGNC:3691]	5427.09	0.916969	1.52212e-36
ENSG00000158246.8	TENT5B	terminal nucleotidyltransferase 5B [Source:HGNC Symbol;Acc:HGNC:28273]	394.386	1.91751	1.8521e-36
ENSG00000198780.12	FAM169A	family with sequence similarity 169 member A [Source:HGNC Symbol;Acc:HGNC:29138]	3346.55	-1.47846	2.1068e-36
ENSG00000101076.17	HNF4A	hepatocyte nuclear factor 4 alpha [Source:HGNC Symbol;Acc:HGNC:5024]	141.099	3.21963	2.20941e-36
ENSG00000171885.18	AQP4	aquaporin 4 [Source:HGNC Symbol;Acc:HGNC:637]	315.744	2.13855	2.23536e-36
ENSG00000125753.14	VASP	vasodilator stimulated phosphoprotein [Source:HGNC Symbol;Acc:HGNC:12652]	4914.13	0.953912	2.25013e-36
ENSG00000120675.6	DNAJC15	DnaJ heat shock protein family (Hsp40) member C15 [Source:HGNC Symbol;Acc:HGNC:20325]	4312.82	1.09672	2.75195e-36
ENSG00000168994.14	PXDC1	PX domain containing 1 [Source:HGNC Symbol;Acc:HGNC:21361]	229.007	-2.7756	2.85027e-36
ENSG00000168404.13	MLKL	mixed lineage kinase domain like pseudokinase [Source:HGNC Symbol;Acc:HGNC:26617]	370.394	1.83782	3.33228e-36
ENSG00000140416.23	TPM1	tropomyosin 1 [Source:HGNC Symbol;Acc:HGNC:12010]	71441	-0.883497	3.36553e-36
ENSG00000184697.7	CLDN6	claudin 6 [Source:HGNC Symbol;Acc:HGNC:2048]	413.835	2.05542	3.36673e-36
ENSG00000181061.14	HIGD1A	HIG1 hypoxia inducible domain family member 1A [Source:HGNC Symbol;Acc:HGNC:29527]	20210.4	1.04039	3.84904e-36
ENSG00000158186.13	MRAS	muscle RAS oncogene homolog [Source:HGNC Symbol;Acc:HGNC:7227]	4758.78	-1.22953	4.34143e-36
ENSG00000141179.14	PCTP	phosphatidylcholine transfer protein [Source:HGNC Symbol;Acc:HGNC:8752]	3404.43	1.29936	4.53448e-36
ENSG00000118777.12	ABCG2	ATP binding cassette subfamily G member 2 (Junior blood group) [Source:HGNC Symbol;Acc:HGNC:74]	147.673	-6.24929	5.22098e-36
ENSG00000138109.11	CYP2C9	cytochrome P450 family 2 subfamily C member 9 [Source:HGNC Symbol;Acc:HGNC:2623]	173.629	3.00668	5.86231e-36
ENSG00000140511.12	HAPLN3	hyaluronan and proteoglycan link protein 3 [Source:HGNC Symbol;Acc:HGNC:21446]	3079.88	0.885659	7.00831e-36
ENSG00000132970.14	WASF3	WASP family member 3 [Source:HGNC Symbol;Acc:HGNC:12734]	1588.1	-1.30404	7.43634e-36
ENSG00000211455.8	STK38L	serine/threonine kinase 38 like [Source:HGNC Symbol;Acc:HGNC:17848]	3841.94	1.08804	7.53877e-36
ENSG00000126016.16	AMOT	angiomotin [Source:HGNC Symbol;Acc:HGNC:17810]	244.153	-2.36962	9.16668e-36
ENSG00000177096.9	PHETA2	PH domain containing endocytic trafficking adaptor 2 [Source:HGNC Symbol;Acc:HGNC:27161]	192.622	-7.29625	9.26322e-36
ENSG00000110203.9	FOLR3	folate receptor gamma [Source:HGNC Symbol;Acc:HGNC:3795]	153.733	4.22966	1.11858e-35
ENSG00000134245.18	WNT2B	Wnt family member 2B [Source:HGNC Symbol;Acc:HGNC:12781]	3719.8	-1.74485	1.27591e-35
ENSG00000104327.7	CALB1	calbindin 1 [Source:HGNC Symbol;Acc:HGNC:1434]	1443.31	-2.53648	1.39041e-35
ENSG00000171243.8	SOSTDC1	sclerostin domain containing 1 [Source:HGNC Symbol;Acc:HGNC:21748]	9393.28	1.52279	1.49001e-35
ENSG00000162909.18	CAPN2	calpain 2 [Source:HGNC Symbol;Acc:HGNC:1479]	25115.5	0.826351	1.62213e-35
ENSG00000143862.8	ARL8A	ADP ribosylation factor like GTPase 8A [Source:HGNC Symbol;Acc:HGNC:25192]	1443.95	1.26327	2.12766e-35
ENSG00000143771.12	CNIH4	cornichon family AMPA receptor auxiliary protein 4 [Source:HGNC Symbol;Acc:HGNC:25013]	6556.88	1.09055	2.3544e-35
ENSG00000109861.17	CTSC	cathepsin C [Source:HGNC Symbol;Acc:HGNC:2528]	11192.9	-0.813691	2.45658e-35
ENSG00000164626.9	KCNK5	potassium two pore domain channel subfamily K member 5 [Source:HGNC Symbol;Acc:HGNC:6280]	3973.53	0.949707	2.74769e-35
ENSG00000163501.7	IHH	Indian hedgehog signaling molecule [Source:HGNC Symbol;Acc:HGNC:5956]	294.962	2.32803	3.07493e-35
ENSG00000172183.16	ISG20	interferon stimulated exonuclease gene 20 [Source:HGNC Symbol;Acc:HGNC:6130]	282.704	2.78801	3.42406e-35
ENSG00000124212.6	PTGIS	prostaglandin I2 synthase [Source:HGNC Symbol;Acc:HGNC:9603]	236.275	-7.81282	3.56799e-35
ENSG00000166450.13	PRTG	protogenin [Source:HGNC Symbol;Acc:HGNC:26373]	4093.25	-1.18708	4.91543e-35
ENSG00000164749.13	HNF4G	hepatocyte nuclear factor 4 gamma [Source:HGNC Symbol;Acc:HGNC:5026]	594.903	1.93137	5.25912e-35
ENSG00000108639.8	SYNGR2	synaptogyrin 2 [Source:HGNC Symbol;Acc:HGNC:11499]	11497.8	0.898963	5.35771e-35
ENSG00000188641.14	DPYD	dihydropyrimidine dehydrogenase [Source:HGNC Symbol;Acc:HGNC:3012]	7157.27	0.881715	1.10219e-34
ENSG00000187699.10	C2orf88	chromosome 2 open reading frame 88 [Source:HGNC Symbol;Acc:HGNC:28191]	14064.5	1.1554	1.13285e-34
ENSG00000105419.18	MEIS3	Meis homeobox 3 [Source:HGNC Symbol;Acc:HGNC:29537]	1433.14	1.86495	1.23242e-34
ENSG00000125868.16	DSTN	destrin, actin depolymerizing factor [Source:HGNC Symbol;Acc:HGNC:15750]	28853	-0.936114	1.58943e-34
ENSG00000124466.9	LYPD3	LY6/PLAUR domain containing 3 [Source:HGNC Symbol;Acc:HGNC:24880]	161.19	3.1998	1.69751e-34
ENSG00000170412.18	GPRC5C	G protein-coupled receptor class C group 5 member C [Source:HGNC Symbol;Acc:HGNC:13309]	2793.87	1.0984	1.7593e-34
ENSG00000161955.16	TNFSF13	TNF superfamily member 13 [Source:HGNC Symbol;Acc:HGNC:11928]	1482.67	1.14341	1.91204e-34
ENSG00000166347.19	CYB5A	cytochrome b5 type A [Source:HGNC Symbol;Acc:HGNC:2570]	7294.03	1.17725	2.1528e-34
ENSG00000100060.18	MFNG	MFNG O-fucosylpeptide 3-beta-N-acetylglucosaminyltransferase [Source:HGNC Symbol;Acc:HGNC:7038]	188.751	2.45334	2.67702e-34
ENSG00000118263.15	KLF7	Kruppel like factor 7 [Source:HGNC Symbol;Acc:HGNC:6350]	1685.02	1.91285	3.14801e-34
ENSG00000152642.11	GPD1L	glycerol-3-phosphate dehydrogenase 1 like [Source:HGNC Symbol;Acc:HGNC:28956]	3193.48	1.06495	3.62188e-34
ENSG00000196821.10	ILRUN	inflammation and lipid regulator with UBA-like and NBR1-like domains [Source:HGNC Symbol;Acc:HGNC:21215]	9210.99	0.928553	4.19832e-34
ENSG00000174827.14	PDZK1	PDZ domain containing 1 [Source:HGNC Symbol;Acc:HGNC:8821]	202.601	3.10822	5.53217e-34
ENSG00000181467.5	RAP2B	RAP2B, member of RAS oncogene family [Source:HGNC Symbol;Acc:HGNC:9862]	1094.21	1.31898	5.96518e-34
ENSG00000059758.8	CDK17	cyclin dependent kinase 17 [Source:HGNC Symbol;Acc:HGNC:8750]	6532.1	1.09363	8.48198e-34
ENSG00000096433.11	ITPR3	inositol 1,4,5-trisphosphate receptor type 3 [Source:HGNC Symbol;Acc:HGNC:6182]	4962.27	1.31115	1.0128e-33
ENSG00000121691.7	CAT	catalase [Source:HGNC Symbol;Acc:HGNC:1516]	6079.57	1.14318	1.03636e-33
ENSG00000138756.19	BMP2K	BMP2 inducible kinase [Source:HGNC Symbol;Acc:HGNC:18041]	7527.92	1.36404	1.08285e-33
ENSG00000089060.12	SLC8B1	solute carrier family 8 member B1 [Source:HGNC Symbol;Acc:HGNC:26175]	3910.98	0.996564	1.37825e-33
ENSG00000162520.15	SYNC	syncoilin, intermediate filament protein [Source:HGNC Symbol;Acc:HGNC:28897]	942.252	1.35394	1.40089e-33
ENSG00000131037.15	EPS8L1	EPS8 like 1 [Source:HGNC Symbol;Acc:HGNC:21295]	480.2	2.16294	2.2529e-33
ENSG00000128641.19	MYO1B	myosin IB [Source:HGNC Symbol;Acc:HGNC:7596]	21008.4	0.839666	2.48406e-33
ENSG00000013563.14	DNASE1L1	deoxyribonuclease 1 like 1 [Source:HGNC Symbol;Acc:HGNC:2957]	2328.58	1.00468	2.65141e-33
ENSG00000237187.9	NR2F1-AS1	NR2F1 antisense RNA 1 [Source:HGNC Symbol;Acc:HGNC:48622]	1500.84	-1.16754	3.2773e-33
ENSG00000175793.12	SFN	stratifin [Source:HGNC Symbol;Acc:HGNC:10773]	1413.31	1.01295	3.40415e-33
ENSG00000159167.12	STC1	stanniocalcin 1 [Source:HGNC Symbol;Acc:HGNC:11373]	145.174	-6.68896	3.66904e-33
ENSG00000099282.10	TSPAN15	tetraspanin 15 [Source:HGNC Symbol;Acc:HGNC:23298]	1560.65	1.20862	4.20542e-33
ENSG00000170581.14	STAT2	signal transducer and activator of transcription 2 [Source:HGNC Symbol;Acc:HGNC:11363]	6332.81	1.06957	4.21654e-33
ENSG00000116299.17	ELAPOR1	endosome-lysosome associated apoptosis and autophagy regulator 1 [Source:HGNC Symbol;Acc:HGNC:29618]	212.475	2.69981	5.34456e-33
ENSG00000127955.17	GNAI1	G protein subunit alpha i1 [Source:HGNC Symbol;Acc:HGNC:4384]	1488.72	-1.34141	5.57282e-33
ENSG00000198346.11	ZNF813	zinc finger protein 813 [Source:HGNC Symbol;Acc:HGNC:33257]	2439.63	1.23355	5.57282e-33
ENSG00000128245.15	YWHAH	tyrosine 3-monooxygenase/tryptophan 5-monooxygenase activation protein eta [Source:HGNC Symbol;Acc:HGNC:12853]	7050.68	0.935366	5.79562e-33
ENSG00000164050.13	PLXNB1	plexin B1 [Source:HGNC Symbol;Acc:HGNC:9103]	6939.92	0.942616	6.09196e-33
ENSG00000172059.11	KLF11	Kruppel like factor 11 [Source:HGNC Symbol;Acc:HGNC:11811]	1866.47	0.967282	6.12204e-33
ENSG00000128886.12	ELL3	elongation factor for RNA polymerase II 3 [Source:HGNC Symbol;Acc:HGNC:23113]	522.274	1.62599	6.36239e-33
ENSG00000144355.15	DLX1	distal-less homeobox 1 [Source:HGNC Symbol;Acc:HGNC:2914]	287.636	-1.96087	6.44748e-33
ENSG00000143013.13	LMO4	LIM domain only 4 [Source:HGNC Symbol;Acc:HGNC:6644]	3231.75	1.03566	6.45445e-33
ENSG00000166582.10	CENPV	centromere protein V [Source:HGNC Symbol;Acc:HGNC:29920]	1729.63	-1.21791	6.62225e-33
ENSG00000108852.15	MPP2	membrane palmitoylated protein 2 [Source:HGNC Symbol;Acc:HGNC:7220]	1079.39	-1.20121	6.76744e-33
ENSG00000101000.6	PROCR	protein C receptor [Source:HGNC Symbol;Acc:HGNC:9452]	2383.74	0.976922	6.78663e-33
ENSG00000198848.13	CES1	carboxylesterase 1 [Source:HGNC Symbol;Acc:HGNC:1863]	234.847	2.90539	6.95236e-33
ENSG00000133703.13	KRAS	KRAS proto-oncogene, GTPase [Source:HGNC Symbol;Acc:HGNC:6407]	7135.47	1.18163	6.95404e-33
ENSG00000158747.15	NBL1	NBL1, DAN family BMP antagonist [Source:HGNC Symbol;Acc:HGNC:7650]	621.509	1.34864	9.36832e-33
ENSG00000172264.17	MACROD2	mono-ADP ribosylhydrolase 2 [Source:HGNC Symbol;Acc:HGNC:16126]	1729.27	1.0123	1.04694e-32
ENSG00000164736.6	SOX17	SRY-box transcription factor 17 [Source:HGNC Symbol;Acc:HGNC:18122]	19927.3	0.796199	1.10573e-32
ENSG00000124145.6	SDC4	syndecan 4 [Source:HGNC Symbol;Acc:HGNC:10661]	4159.11	0.928389	1.26108e-32
ENSG00000128311.14	TST	thiosulfate sulfurtransferase [Source:HGNC Symbol;Acc:HGNC:12388]	2184.07	1.24323	1.3508e-32
ENSG00000135052.16	GOLM1	golgi membrane protein 1 [Source:HGNC Symbol;Acc:HGNC:15451]	17362.2	0.82321	1.42273e-32
ENSG00000106772.18	PRUNE2	prune homolog 2 with BCH domain [Source:HGNC Symbol;Acc:HGNC:25209]	6097.77	1.44318	1.50681e-32
ENSG00000168874.13	ATOH8	atonal bHLH transcription factor 8 [Source:HGNC Symbol;Acc:HGNC:24126]	112.314	-5.60845	1.56221e-32
ENSG00000204588.5	LINC01123	long intergenic non-protein coding RNA 1123 [Source:HGNC Symbol;Acc:HGNC:49269]	1889.59	1.08875	1.61699e-32
ENSG00000178934.5	LGALS7B	galectin 7B [Source:HGNC Symbol;Acc:HGNC:34447]	107.81	5.94106	1.8045e-32
ENSG00000088298.13	EDEM2	ER degradation enhancing alpha-mannosidase like protein 2 [Source:HGNC Symbol;Acc:HGNC:15877]	3686.28	0.849572	2.03746e-32
ENSG00000100139.14	MICALL1	MICAL like 1 [Source:HGNC Symbol;Acc:HGNC:29804]	12599.6	0.902383	2.329e-32
ENSG00000175832.13	ETV4	ETS variant transcription factor 4 [Source:HGNC Symbol;Acc:HGNC:3493]	624.879	-2.6465	2.97919e-32
ENSG00000189334.9	S100A14	S100 calcium binding protein A14 [Source:HGNC Symbol;Acc:HGNC:18901]	203.738	2.63588	3.58447e-32
ENSG00000091972.18	CD200	CD200 molecule [Source:HGNC Symbol;Acc:HGNC:7203]	316.534	2.28148	3.95742e-32
ENSG00000132718.9	SYT11	synaptotagmin 11 [Source:HGNC Symbol;Acc:HGNC:19239]	137.677	-6.6179	3.95825e-32
ENSG00000213694.6	S1PR3	sphingosine-1-phosphate receptor 3 [Source:HGNC Symbol;Acc:HGNC:3167]	102.26	-4.12028	4.7348e-32
ENSG00000124920.14	MYRF	myelin regulatory factor [Source:HGNC Symbol;Acc:HGNC:1181]	2432.79	1.57215	5.22944e-32
ENSG00000125347.15	IRF1	interferon regulatory factor 1 [Source:HGNC Symbol;Acc:HGNC:6116]	891.132	1.88533	5.48851e-32
ENSG00000275234.1	AC010503.4	novel transcript, antisense to DENND1C	180.011	2.61673	6.98795e-32
ENSG00000113273.17	ARSB	arylsulfatase B [Source:HGNC Symbol;Acc:HGNC:714]	3284.13	-1.0832	8.25723e-32
ENSG00000182179.13	UBA7	ubiquitin like modifier activating enzyme 7 [Source:HGNC Symbol;Acc:HGNC:12471]	401.746	2.48488	8.4013e-32
ENSG00000141738.14	GRB7	growth factor receptor bound protein 7 [Source:HGNC Symbol;Acc:HGNC:4567]	1524.95	1.09746	9.17555e-32
ENSG00000079841.18	RIMS1	regulating synaptic membrane exocytosis 1 [Source:HGNC Symbol;Acc:HGNC:17282]	105.819	-3.75273	9.45625e-32
ENSG00000129514.8	FOXA1	forkhead box A1 [Source:HGNC Symbol;Acc:HGNC:5021]	1207.18	1.30406	1.02624e-31
ENSG00000180801.14	ARSJ	arylsulfatase family member J [Source:HGNC Symbol;Acc:HGNC:26286]	3102.98	1.00407	1.07315e-31
ENSG00000198087.7	CD2AP	CD2 associated protein [Source:HGNC Symbol;Acc:HGNC:14258]	12948.5	0.902569	1.11434e-31
ENSG00000261040.7	WFDC21P	WAP four-disulfide core domain 21, pseudogene [Source:HGNC Symbol;Acc:HGNC:50357]	210.445	-2.2183	1.17323e-31
ENSG00000107738.20	VSIR	V-set immunoregulatory receptor [Source:HGNC Symbol;Acc:HGNC:30085]	733.479	1.73523	1.92951e-31
ENSG00000075275.18	CELSR1	cadherin EGF LAG seven-pass G-type receptor 1 [Source:HGNC Symbol;Acc:HGNC:1850]	3469.81	1.54632	1.96739e-31
ENSG00000165730.16	STOX1	storkhead box 1 [Source:HGNC Symbol;Acc:HGNC:23508]	2394.34	1.40503	2.30875e-31
ENSG00000111319.13	SCNN1A	sodium channel epithelial 1 subunit alpha [Source:HGNC Symbol;Acc:HGNC:10599]	1365.56	1.49896	2.52515e-31
ENSG00000168280.18	KIF5C	kinesin family member 5C [Source:HGNC Symbol;Acc:HGNC:6325]	124.08	-3.80301	2.53501e-31
ENSG00000110090.13	CPT1A	carnitine palmitoyltransferase 1A [Source:HGNC Symbol;Acc:HGNC:2328]	5344.25	1.09437	3.20637e-31
ENSG00000184481.17	FOXO4	forkhead box O4 [Source:HGNC Symbol;Acc:HGNC:7139]	722.964	1.7742	4.02002e-31
ENSG00000010810.17	FYN	FYN proto-oncogene, Src family tyrosine kinase [Source:HGNC Symbol;Acc:HGNC:4037]	108.107	-4.2543	4.57636e-31
ENSG00000148908.15	RGS10	regulator of G protein signaling 10 [Source:HGNC Symbol;Acc:HGNC:9992]	523.765	-1.47083	4.77949e-31
ENSG00000026297.16	RNASET2	ribonuclease T2 [Source:HGNC Symbol;Acc:HGNC:21686]	8434.06	0.876922	5.12046e-31
ENSG00000240184.7	PCDHGC3	protocadherin gamma subfamily C, 3 [Source:HGNC Symbol;Acc:HGNC:8716]	397.296	-2.5419	5.21666e-31
ENSG00000136143.16	SUCLA2	succinate-CoA ligase ADP-forming subunit beta [Source:HGNC Symbol;Acc:HGNC:11448]	8851.61	0.782982	5.30746e-31
ENSG00000138678.11	GPAT3	glycerol-3-phosphate acyltransferase 3 [Source:HGNC Symbol;Acc:HGNC:28157]	1685.97	1.35842	5.64869e-31
ENSG00000183111.12	ARHGEF37	Rho guanine nucleotide exchange factor 37 [Source:HGNC Symbol;Acc:HGNC:34430]	852.776	2.12468	6.39144e-31
ENSG00000259495.3	AC016705.2	novel transcript	155.126	-6.97592	6.43656e-31
ENSG00000180354.16	MTURN	maturin, neural progenitor differentiation regulator homolog [Source:HGNC Symbol;Acc:HGNC:25457]	2290.55	1.06856	7.37002e-31
ENSG00000135605.13	TEC	tec protein tyrosine kinase [Source:HGNC Symbol;Acc:HGNC:11719]	1840.66	1.36634	7.43904e-31
ENSG00000204219.11	TCEA3	transcription elongation factor A3 [Source:HGNC Symbol;Acc:HGNC:11615]	3685.77	0.967488	7.43904e-31
ENSG00000174567.8	GOLT1A	golgi transport 1A [Source:HGNC Symbol;Acc:HGNC:24766]	89.31	4.56903	7.78886e-31
ENSG00000128268.12	MGAT3	beta-1,4-mannosyl-glycoprotein 4-beta-N-acetylglucosaminyltransferase [Source:HGNC Symbol;Acc:HGNC:7046]	15240.6	0.869636	8.15225e-31
ENSG00000115963.14	RND3	Rho family GTPase 3 [Source:HGNC Symbol;Acc:HGNC:671]	7147.95	-0.748722	8.57818e-31
ENSG00000077254.14	USP33	ubiquitin specific peptidase 33 [Source:HGNC Symbol;Acc:HGNC:20059]	16331.6	0.955568	1.03887e-30
ENSG00000129636.13	ITFG1	integrin alpha FG-GAP repeat containing 1 [Source:HGNC Symbol;Acc:HGNC:30697]	8447.22	0.823442	1.04684e-30
ENSG00000144893.12	MED12L	mediator complex subunit 12L [Source:HGNC Symbol;Acc:HGNC:16050]	130.456	-4.11576	1.06937e-30
ENSG00000171017.11	LRRC8E	leucine rich repeat containing 8 VRAC subunit E [Source:HGNC Symbol;Acc:HGNC:26272]	2127.5	1.22734	1.2337e-30
ENSG00000004799.8	PDK4	pyruvate dehydrogenase kinase 4 [Source:HGNC Symbol;Acc:HGNC:8812]	154.693	3.29061	1.25847e-30
ENSG00000125657.5	TNFSF9	TNF superfamily member 9 [Source:HGNC Symbol;Acc:HGNC:11939]	638.952	1.25021	1.35846e-30
ENSG00000133026.13	MYH10	myosin heavy chain 10 [Source:HGNC Symbol;Acc:HGNC:7568]	50089.2	-1.19779	1.36494e-30
ENSG00000188227.13	ZNF793	zinc finger protein 793 [Source:HGNC Symbol;Acc:HGNC:33115]	101.203	-3.67961	1.56921e-30
ENSG00000161048.12	NAPEPLD	N-acyl phosphatidylethanolamine phospholipase D [Source:HGNC Symbol;Acc:HGNC:21683]	1657.7	1.1935	1.61556e-30
ENSG00000104140.7	RHOV	ras homolog family member V [Source:HGNC Symbol;Acc:HGNC:18313]	105.323	3.54079	2.06354e-30
ENSG00000204525.17	HLA-C	major histocompatibility complex, class I, C [Source:HGNC Symbol;Acc:HGNC:4933]	2310.25	1.09039	2.38954e-30
ENSG00000178718.7	RPP25	ribonuclease P and MRP subunit p25 [Source:HGNC Symbol;Acc:HGNC:30361]	455.338	1.4104	2.43962e-30
ENSG00000169174.11	PCSK9	proprotein convertase subtilisin/kexin type 9 [Source:HGNC Symbol;Acc:HGNC:20001]	1853.43	1.13578	2.54355e-30
ENSG00000166816.15	LDHD	lactate dehydrogenase D [Source:HGNC Symbol;Acc:HGNC:19708]	342.215	1.80775	3.1161e-30
ENSG00000165801.10	ARHGEF40	Rho guanine nucleotide exchange factor 40 [Source:HGNC Symbol;Acc:HGNC:25516]	2005.42	-1.05097	3.26035e-30
ENSG00000140545.15	MFGE8	milk fat globule EGF and factor V/VIII domain containing [Source:HGNC Symbol;Acc:HGNC:7036]	3584.47	1.17707	4.08607e-30
ENSG00000008735.14	MAPK8IP2	mitogen-activated protein kinase 8 interacting protein 2 [Source:HGNC Symbol;Acc:HGNC:6883]	755.348	-1.22898	4.17634e-30
ENSG00000223764.2	LINC02593	long intergenic non-protein coding RNA 2593 [Source:HGNC Symbol;Acc:HGNC:53933]	476.563	-1.82623	4.816e-30
ENSG00000141068.14	KSR1	kinase suppressor of ras 1 [Source:HGNC Symbol;Acc:HGNC:6465]	721.128	-1.69676	5.89568e-30
ENSG00000056736.10	IL17RB	interleukin 17 receptor B [Source:HGNC Symbol;Acc:HGNC:18015]	596.144	-1.37289	6.16558e-30
ENSG00000162551.14	ALPL	alkaline phosphatase, biomineralization associated [Source:HGNC Symbol;Acc:HGNC:438]	3256.68	0.906331	6.56329e-30
ENSG00000158715.6	SLC45A3	solute carrier family 45 member 3 [Source:HGNC Symbol;Acc:HGNC:8642]	1571.3	1.0494	7.21672e-30
ENSG00000143217.9	NECTIN4	nectin cell adhesion molecule 4 [Source:HGNC Symbol;Acc:HGNC:19688]	214.29	2.0783	7.90118e-30
ENSG00000176153.12	GPX2	glutathione peroxidase 2 [Source:HGNC Symbol;Acc:HGNC:4554]	92.1825	4.02321	1.03866e-29
ENSG00000243236.6	GSTA9P	glutathione S-transferase alpha 9, pseudogene [Source:HGNC Symbol;Acc:HGNC:49902]	110.426	3.33916	1.05768e-29
ENSG00000122694.16	GLIPR2	GLI pathogenesis related 2 [Source:HGNC Symbol;Acc:HGNC:18007]	286.13	-2.05907	1.18646e-29
ENSG00000163453.11	IGFBP7	insulin like growth factor binding protein 7 [Source:HGNC Symbol;Acc:HGNC:5476]	38751.1	1.01253	1.21244e-29
ENSG00000197653.16	DNAH10	dynein axonemal heavy chain 10 [Source:HGNC Symbol;Acc:HGNC:2941]	579.618	2.70753	1.24596e-29
ENSG00000107201.11	DDX58	DExD/H-box helicase 58 [Source:HGNC Symbol;Acc:HGNC:19102]	1139.75	1.13761	1.59173e-29
ENSG00000138182.15	KIF20B	kinesin family member 20B [Source:HGNC Symbol;Acc:HGNC:7212]	3627.69	-0.938339	1.72747e-29
ENSG00000185875.13	THNSL1	threonine synthase like 1 [Source:HGNC Symbol;Acc:HGNC:26160]	470.931	-1.51929	1.79168e-29
ENSG00000122971.9	ACADS	acyl-CoA dehydrogenase short chain [Source:HGNC Symbol;Acc:HGNC:90]	1474.74	1.18087	2.36951e-29
ENSG00000104880.19	ARHGEF18	Rho/Rac guanine nucleotide exchange factor 18 [Source:HGNC Symbol;Acc:HGNC:17090]	8618.41	0.772645	2.46206e-29
ENSG00000124935.4	SCGB1D2	secretoglobin family 1D member 2 [Source:HGNC Symbol;Acc:HGNC:18396]	204.036	2.98442	2.51e-29
ENSG00000213719.8	CLIC1	chloride intracellular channel 1 [Source:HGNC Symbol;Acc:HGNC:2062]	40479.8	0.929787	2.51424e-29
ENSG00000169855.20	ROBO1	roundabout guidance receptor 1 [Source:HGNC Symbol;Acc:HGNC:10249]	8118.35	-1.48855	2.65223e-29
ENSG00000118946.12	PCDH17	protocadherin 17 [Source:HGNC Symbol;Acc:HGNC:14267]	172.403	-3.92398	3.67597e-29
ENSG00000221926.13	TRIM16	tripartite motif containing 16 [Source:HGNC Symbol;Acc:HGNC:17241]	2626.9	0.998333	3.70372e-29
ENSG00000165895.19	ARHGAP42	Rho GTPase activating protein 42 [Source:HGNC Symbol;Acc:HGNC:26545]	100.969	-4.2052	4.03574e-29
ENSG00000124003.13	MOGAT1	monoacylglycerol O-acyltransferase 1 [Source:HGNC Symbol;Acc:HGNC:18210]	113.011	3.43566	4.18591e-29
ENSG00000135862.6	LAMC1	laminin subunit gamma 1 [Source:HGNC Symbol;Acc:HGNC:6492]	69851.8	0.986232	4.25379e-29
ENSG00000103707.10	MTFMT	mitochondrial methionyl-tRNA formyltransferase [Source:HGNC Symbol;Acc:HGNC:29666]	1752.44	1.11968	4.49228e-29
ENSG00000141448.11	GATA6	GATA binding protein 6 [Source:HGNC Symbol;Acc:HGNC:4174]	739.81	1.23165	5.2117e-29
ENSG00000123505.19	AMD1	adenosylmethionine decarboxylase 1 [Source:HGNC Symbol;Acc:HGNC:457]	22077.6	0.75978	5.23455e-29
ENSG00000152939.17	MARVELD2	MARVEL domain containing 2 [Source:HGNC Symbol;Acc:HGNC:26401]	98.478	-3.93256	5.28545e-29
ENSG00000168917.9	SLC35G2	solute carrier family 35 member G2 [Source:HGNC Symbol;Acc:HGNC:28480]	89.5095	-4.42051	5.47438e-29
ENSG00000163701.19	IL17RE	interleukin 17 receptor E [Source:HGNC Symbol;Acc:HGNC:18439]	862.545	2.15316	5.54897e-29
ENSG00000166073.11	GPR176	G protein-coupled receptor 176 [Source:HGNC Symbol;Acc:HGNC:32370]	828.713	-1.2517	6.76604e-29
ENSG00000197375.13	SLC22A5	solute carrier family 22 member 5 [Source:HGNC Symbol;Acc:HGNC:10969]	2433.8	0.872649	7.63076e-29
ENSG00000121064.13	SCPEP1	serine carboxypeptidase 1 [Source:HGNC Symbol;Acc:HGNC:29507]	533.781	-1.5297	8.06458e-29
ENSG00000122952.17	ZWINT	ZW10 interacting kinetochore protein [Source:HGNC Symbol;Acc:HGNC:13195]	3483.81	-1.15109	8.78197e-29
ENSG00000276490.1	AL583836.1	novel transcript	223.547	2.85633	9.01176e-29
ENSG00000182389.20	CACNB4	calcium voltage-gated channel auxiliary subunit beta 4 [Source:HGNC Symbol;Acc:HGNC:1404]	137.601	-3.09168	1.04702e-28
ENSG00000101347.10	SAMHD1	SAM and HD domain containing deoxynucleoside triphosphate triphosphohydrolase 1 [Source:HGNC Symbol;Acc:HGNC:15925]	4896.73	1.03325	1.2489e-28
ENSG00000164761.9	TNFRSF11B	TNF receptor superfamily member 11b [Source:HGNC Symbol;Acc:HGNC:11909]	14521.8	-0.841484	1.28876e-28
ENSG00000196730.13	DAPK1	death associated protein kinase 1 [Source:HGNC Symbol;Acc:HGNC:2674]	47984.1	0.897614	1.44207e-28
ENSG00000167772.12	ANGPTL4	angiopoietin like 4 [Source:HGNC Symbol;Acc:HGNC:16039]	194.719	2.59334	1.51225e-28
ENSG00000101115.13	SALL4	spalt like transcription factor 4 [Source:HGNC Symbol;Acc:HGNC:15924]	993.797	-1.22146	1.53871e-28
ENSG00000111846.19	GCNT2	glucosaminyl (N-acetyl) transferase 2 (I blood group) [Source:HGNC Symbol;Acc:HGNC:4204]	3609.61	0.927032	1.58917e-28
ENSG00000155827.12	RNF20	ring finger protein 20 [Source:HGNC Symbol;Acc:HGNC:10062]	2374.07	-0.849892	1.92384e-28
ENSG00000213949.10	ITGA1	integrin subunit alpha 1 [Source:HGNC Symbol;Acc:HGNC:6134]	113.2	-2.98567	2.00718e-28
ENSG00000164823.11	OSGIN2	oxidative stress induced growth inhibitor family member 2 [Source:HGNC Symbol;Acc:HGNC:1355]	11236.5	0.767166	2.28515e-28
ENSG00000105755.8	ETHE1	ETHE1 persulfide dioxygenase [Source:HGNC Symbol;Acc:HGNC:23287]	1995.28	0.962186	2.30037e-28
ENSG00000137642.13	SORL1	sortilin related receptor 1 [Source:HGNC Symbol;Acc:HGNC:11185]	94.6202	-3.9495	2.30449e-28
ENSG00000175772.11	LINC01106	long intergenic non-protein coding RNA 1106 [Source:HGNC Symbol;Acc:HGNC:26769]	943.019	1.17285	2.34129e-28
ENSG00000129991.13	TNNI3	troponin I3, cardiac type [Source:HGNC Symbol;Acc:HGNC:11947]	1168.55	1.55405	2.48227e-28
ENSG00000106211.10	HSPB1	heat shock protein family B (small) member 1 [Source:HGNC Symbol;Acc:HGNC:5246]	6713.74	1.19805	2.71391e-28
ENSG00000084207.18	GSTP1	glutathione S-transferase pi 1 [Source:HGNC Symbol;Acc:HGNC:4638]	81940.7	0.748262	3.07181e-28
ENSG00000058056.10	USP13	ubiquitin specific peptidase 13 [Source:HGNC Symbol;Acc:HGNC:12611]	3663.9	0.968842	3.86639e-28
ENSG00000169220.18	RGS14	regulator of G protein signaling 14 [Source:HGNC Symbol;Acc:HGNC:9996]	1246.05	1.05688	3.88254e-28
ENSG00000140057.9	AK7	adenylate kinase 7 [Source:HGNC Symbol;Acc:HGNC:20091]	835.129	1.62223	5.16038e-28
ENSG00000163762.7	TM4SF18	transmembrane 4 L six family member 18 [Source:HGNC Symbol;Acc:HGNC:25181]	2498.54	0.94084	6.4128e-28
ENSG00000243927.6	MRPS6	mitochondrial ribosomal protein S6 [Source:HGNC Symbol;Acc:HGNC:14051]	1997.18	-0.947213	6.69692e-28
ENSG00000161714.12	PLCD3	phospholipase C delta 3 [Source:HGNC Symbol;Acc:HGNC:9061]	3849.25	0.826607	7.10797e-28
ENSG00000165169.11	DYNLT3	dynein light chain Tctex-type 3 [Source:HGNC Symbol;Acc:HGNC:11694]	88.3389	-4.92953	7.10868e-28
ENSG00000172175.15	MALT1	MALT1 paracaspase [Source:HGNC Symbol;Acc:HGNC:6819]	5925.6	-0.798937	7.36971e-28
ENSG00000128849.11	CGNL1	cingulin like 1 [Source:HGNC Symbol;Acc:HGNC:25931]	9742.46	-0.871296	8.08086e-28
ENSG00000166446.15	CDYL2	chromodomain Y like 2 [Source:HGNC Symbol;Acc:HGNC:23030]	193.896	-2.64647	8.50756e-28
ENSG00000101276.18	SLC52A3	solute carrier family 52 member 3 [Source:HGNC Symbol;Acc:HGNC:16187]	95.9041	3.80093	8.88247e-28
ENSG00000182902.14	SLC25A18	solute carrier family 25 member 18 [Source:HGNC Symbol;Acc:HGNC:10988]	97.1708	-3.46642	9.39763e-28
ENSG00000257594.4	GALNT4	polypeptide N-acetylgalactosaminyltransferase 4 [Source:HGNC Symbol;Acc:HGNC:4126]	1555.24	1.44779	1.08531e-27
ENSG00000244128.7	LINC01322	long intergenic non-protein coding RNA 1322 [Source:HGNC Symbol;Acc:HGNC:50528]	83.3172	5.11027	1.10218e-27
ENSG00000229852.4	AC019205.1	novel transcript, antisense to KHDC1	298.878	-1.84696	1.1848e-27
ENSG00000167608.12	TMC4	transmembrane channel like 4 [Source:HGNC Symbol;Acc:HGNC:22998]	206.346	2.3289	1.38828e-27
ENSG00000062282.15	DGAT2	diacylglycerol O-acyltransferase 2 [Source:HGNC Symbol;Acc:HGNC:16940]	211.06	-2.21826	1.65568e-27
ENSG00000122707.12	RECK	reversion inducing cysteine rich protein with kazal motifs [Source:HGNC Symbol;Acc:HGNC:11345]	900.875	-1.16726	1.79818e-27
ENSG00000197070.14	ARRDC1	arrestin domain containing 1 [Source:HGNC Symbol;Acc:HGNC:28633]	2331.23	0.964556	1.80801e-27
ENSG00000115844.11	DLX2	distal-less homeobox 2 [Source:HGNC Symbol;Acc:HGNC:2915]	86.2926	-4.63704	2.05269e-27
ENSG00000153094.24	BCL2L11	BCL2 like 11 [Source:HGNC Symbol;Acc:HGNC:994]	1998.32	-1.38639	2.25716e-27
ENSG00000106524.9	ANKMY2	ankyrin repeat and MYND domain containing 2 [Source:HGNC Symbol;Acc:HGNC:25370]	4742.99	0.821676	2.68126e-27
ENSG00000105255.11	FSD1	fibronectin type III and SPRY domain containing 1 [Source:HGNC Symbol;Acc:HGNC:13745]	109.028	-3.01502	2.96468e-27
ENSG00000184574.10	LPAR5	lysophosphatidic acid receptor 5 [Source:HGNC Symbol;Acc:HGNC:13307]	147.805	2.40858	3.08805e-27
ENSG00000168214.21	RBPJ	recombination signal binding protein for immunoglobulin kappa J region [Source:HGNC Symbol;Acc:HGNC:5724]	6522.92	-0.83076	3.41685e-27
ENSG00000139629.16	GALNT6	polypeptide N-acetylgalactosaminyltransferase 6 [Source:HGNC Symbol;Acc:HGNC:4128]	3887.25	1.2092	3.55596e-27
ENSG00000143502.16	SUSD4	sushi domain containing 4 [Source:HGNC Symbol;Acc:HGNC:25470]	3081.35	1.01768	3.82414e-27
ENSG00000196154.12	S100A4	S100 calcium binding protein A4 [Source:HGNC Symbol;Acc:HGNC:10494]	6335.23	0.902673	3.89482e-27
ENSG00000118898.16	PPL	periplakin [Source:HGNC Symbol;Acc:HGNC:9273]	789.297	1.6254	4.84355e-27
ENSG00000165891.16	E2F7	E2F transcription factor 7 [Source:HGNC Symbol;Acc:HGNC:23820]	2297.71	-1.05184	4.85632e-27
ENSG00000121769.8	FABP3	fatty acid binding protein 3 [Source:HGNC Symbol;Acc:HGNC:3557]	5137.64	1.08936	5.46767e-27
ENSG00000136052.9	SLC41A2	solute carrier family 41 member 2 [Source:HGNC Symbol;Acc:HGNC:31045]	2939.89	1.09566	6.03598e-27
ENSG00000161249.21	DMKN	dermokine [Source:HGNC Symbol;Acc:HGNC:25063]	2065.49	1.06746	6.84084e-27
ENSG00000248347.3	AC120036.1	POTE ankyrin domain family pseudogene	91.6209	3.75971	7.20958e-27
ENSG00000128564.7	VGF	VGF nerve growth factor inducible [Source:HGNC Symbol;Acc:HGNC:12684]	116.763	-3.8849	7.24329e-27
ENSG00000068724.17	TTC7A	tetratricopeptide repeat domain 7A [Source:HGNC Symbol;Acc:HGNC:19750]	3037.14	0.799523	7.90983e-27
ENSG00000163909.8	HEYL	hes related family bHLH transcription factor with YRPW motif like [Source:HGNC Symbol;Acc:HGNC:4882]	226.99	-1.9674	7.97521e-27
ENSG00000166401.15	SERPINB8	serpin family B member 8 [Source:HGNC Symbol;Acc:HGNC:8952]	303.927	2.39146	8.95293e-27
ENSG00000110092.4	CCND1	cyclin D1 [Source:HGNC Symbol;Acc:HGNC:1582]	15553.2	-1.06702	9.48308e-27
ENSG00000273032.3	DGCR5	DiGeorge syndrome critical region gene 5 [Source:NCBI gene (formerly Entrezgene);Acc:26220]	2155.8	0.992114	1.08022e-26
ENSG00000100300.18	TSPO	translocator protein [Source:HGNC Symbol;Acc:HGNC:1158]	4075.53	0.888761	1.29388e-26
ENSG00000151726.15	ACSL1	acyl-CoA synthetase long chain family member 1 [Source:HGNC Symbol;Acc:HGNC:3569]	1469.42	-1.03326	1.31488e-26
ENSG00000272686.1	WASL-DT	WASL divergent transcript [Source:HGNC Symbol;Acc:HGNC:54820]	487.079	1.44824	1.69172e-26
ENSG00000105173.14	CCNE1	cyclin E1 [Source:HGNC Symbol;Acc:HGNC:1589]	2408.59	0.89403	1.89864e-26
ENSG00000105784.15	RUNDC3B	RUN domain containing 3B [Source:HGNC Symbol;Acc:HGNC:30286]	390.577	-1.70099	2.05494e-26
ENSG00000095383.20	TBC1D2	TBC1 domain family member 2 [Source:HGNC Symbol;Acc:HGNC:18026]	363.122	1.87956	2.11412e-26
ENSG00000256628.3	ZBTB11-AS1	ZBTB11 antisense RNA 1 [Source:HGNC Symbol;Acc:HGNC:48573]	577.709	1.29923	2.17229e-26
ENSG00000137845.15	ADAM10	ADAM metallopeptidase domain 10 [Source:HGNC Symbol;Acc:HGNC:188]	30096.5	0.693254	2.30167e-26
ENSG00000131069.20	ACSS2	acyl-CoA synthetase short chain family member 2 [Source:HGNC Symbol;Acc:HGNC:15814]	4013.65	1.02018	2.34157e-26
ENSG00000184371.14	CSF1	colony stimulating factor 1 [Source:HGNC Symbol;Acc:HGNC:2432]	992.516	-1.55814	2.4204e-26
ENSG00000265972.6	TXNIP	thioredoxin interacting protein [Source:HGNC Symbol;Acc:HGNC:16952]	11248.4	1.66031	2.4568e-26
ENSG00000184613.11	NELL2	neural EGFL like 2 [Source:HGNC Symbol;Acc:HGNC:7751]	3282	-1.31729	3.14056e-26
ENSG00000158435.8	CNOT11	CCR4-NOT transcription complex subunit 11 [Source:HGNC Symbol;Acc:HGNC:25217]	4955.94	1.06042	3.32458e-26
ENSG00000197747.9	S100A10	S100 calcium binding protein A10 [Source:HGNC Symbol;Acc:HGNC:10487]	3712.98	0.83223	3.38294e-26
ENSG00000033327.13	GAB2	GRB2 associated binding protein 2 [Source:HGNC Symbol;Acc:HGNC:14458]	5391.95	1.22753	3.50849e-26
ENSG00000214193.11	SH3D21	SH3 domain containing 21 [Source:HGNC Symbol;Acc:HGNC:26236]	313.488	-1.89183	3.62802e-26
ENSG00000159388.6	BTG2	BTG anti-proliferation factor 2 [Source:HGNC Symbol;Acc:HGNC:1131]	1949.38	0.967476	3.62802e-26
ENSG00000109814.12	UGDH	UDP-glucose 6-dehydrogenase [Source:HGNC Symbol;Acc:HGNC:12525]	10463.4	0.741914	4.07152e-26
ENSG00000198792.13	TMEM184B	transmembrane protein 184B [Source:HGNC Symbol;Acc:HGNC:1310]	6956.29	0.780804	4.4674e-26
ENSG00000146281.6	PM20D2	peptidase M20 domain containing 2 [Source:HGNC Symbol;Acc:HGNC:21408]	655.248	-1.23917	4.53319e-26
ENSG00000156990.14	RPUSD3	RNA pseudouridine synthase D3 [Source:HGNC Symbol;Acc:HGNC:28437]	3522.27	0.782348	6.62248e-26
ENSG00000163132.8	MSX1	msh homeobox 1 [Source:HGNC Symbol;Acc:HGNC:7391]	55918.4	0.849347	6.85237e-26
ENSG00000260230.5	FRRS1L	ferric chelate reductase 1 like [Source:HGNC Symbol;Acc:HGNC:1362]	1317.95	-1.82723	7.56635e-26
ENSG00000130830.15	MPP1	membrane palmitoylated protein 1 [Source:HGNC Symbol;Acc:HGNC:7219]	120.639	-2.70412	7.57706e-26
ENSG00000196371.3	FUT4	fucosyltransferase 4 [Source:HGNC Symbol;Acc:HGNC:4015]	824.126	1.04642	8.10933e-26
ENSG00000138119.17	MYOF	myoferlin [Source:HGNC Symbol;Acc:HGNC:3656]	17856	0.795564	8.16316e-26
ENSG00000282221.1	AC119427.1	novel transcript, antisense to LAD1	79.4904	3.83839	8.70053e-26
ENSG00000183597.16	TANGO2	transport and golgi organization 2 homolog [Source:HGNC Symbol;Acc:HGNC:25439]	661.731	-1.37939	8.96808e-26
ENSG00000074964.17	ARHGEF10L	Rho guanine nucleotide exchange factor 10 like [Source:HGNC Symbol;Acc:HGNC:25540]	152.317	-3.60058	8.97571e-26
ENSG00000123595.8	RAB9A	RAB9A, member RAS oncogene family [Source:HGNC Symbol;Acc:HGNC:9792]	2304.85	0.96604	9.52971e-26
ENSG00000182534.13	MXRA7	matrix remodeling associated 7 [Source:HGNC Symbol;Acc:HGNC:7541]	11919.2	0.822209	9.5981e-26
ENSG00000115762.16	PLEKHB2	pleckstrin homology domain containing B2 [Source:HGNC Symbol;Acc:HGNC:19236]	8326.2	0.66792	1.10887e-25
ENSG00000163683.12	SMIM14	small integral membrane protein 14 [Source:HGNC Symbol;Acc:HGNC:27321]	4319.39	1.20344	1.1911e-25
ENSG00000187097.13	ENTPD5	ectonucleoside triphosphate diphosphohydrolase 5 (inactive) [Source:HGNC Symbol;Acc:HGNC:3367]	2091.13	0.908148	1.29113e-25
ENSG00000182010.11	RTKN2	rhotekin 2 [Source:HGNC Symbol;Acc:HGNC:19364]	2055.79	-1.09729	1.31249e-25
ENSG00000111799.22	COL12A1	collagen type XII alpha 1 chain [Source:HGNC Symbol;Acc:HGNC:2188]	39212.3	-1.04434	1.33397e-25
ENSG00000090530.10	P3H2	prolyl 3-hydroxylase 2 [Source:HGNC Symbol;Acc:HGNC:19317]	507.923	-6.72665	1.3914e-25
ENSG00000105327.18	BBC3	BCL2 binding component 3 [Source:HGNC Symbol;Acc:HGNC:17868]	1257.01	0.914286	1.45759e-25
ENSG00000171522.6	PTGER4	prostaglandin E receptor 4 [Source:HGNC Symbol;Acc:HGNC:9596]	1082.32	-1.20768	1.50096e-25
ENSG00000065675.15	PRKCQ	protein kinase C theta [Source:HGNC Symbol;Acc:HGNC:9410]	858.298	1.04825	1.56662e-25
ENSG00000174010.9	KLHL15	kelch like family member 15 [Source:HGNC Symbol;Acc:HGNC:29347]	4335.72	-0.744668	1.59757e-25
ENSG00000106366.9	SERPINE1	serpin family E member 1 [Source:HGNC Symbol;Acc:HGNC:8583]	139.807	-2.70026	1.70384e-25
ENSG00000162591.16	MEGF6	multiple EGF like domains 6 [Source:HGNC Symbol;Acc:HGNC:3232]	1341.81	1.14381	1.74234e-25
ENSG00000164023.14	SGMS2	sphingomyelin synthase 2 [Source:HGNC Symbol;Acc:HGNC:28395]	3578.51	1.44898	1.90174e-25
ENSG00000177103.15	DSCAML1	DS cell adhesion molecule like 1 [Source:HGNC Symbol;Acc:HGNC:14656]	404.782	1.85891	2.43521e-25
ENSG00000157483.9	MYO1E	myosin IE [Source:HGNC Symbol;Acc:HGNC:7599]	2845.75	1.2077	2.43521e-25
ENSG00000117016.10	RIMS3	regulating synaptic membrane exocytosis 3 [Source:HGNC Symbol;Acc:HGNC:21292]	1996.41	0.93942	2.48955e-25
ENSG00000137449.17	CPEB2	cytoplasmic polyadenylation element binding protein 2 [Source:HGNC Symbol;Acc:HGNC:21745]	573.09	2.22341	2.49488e-25
ENSG00000102349.18	KLF8	Kruppel like factor 8 [Source:HGNC Symbol;Acc:HGNC:6351]	992.367	1.28916	2.54379e-25
ENSG00000139505.12	MTMR6	myotubularin related protein 6 [Source:HGNC Symbol;Acc:HGNC:7453]	6512.6	0.676966	2.95435e-25
ENSG00000106258.15	CYP3A5	cytochrome P450 family 3 subfamily A member 5 [Source:HGNC Symbol;Acc:HGNC:2638]	184.719	2.44207	3.35347e-25
ENSG00000117472.10	TSPAN1	tetraspanin 1 [Source:HGNC Symbol;Acc:HGNC:20657]	441.956	1.83189	3.43029e-25
ENSG00000167306.20	MYO5B	myosin VB [Source:HGNC Symbol;Acc:HGNC:7603]	12096.2	0.719115	3.55603e-25
ENSG00000196586.16	MYO6	myosin VI [Source:HGNC Symbol;Acc:HGNC:7605]	3855.98	1.27536	3.72237e-25
ENSG00000249669.10	CARMN	cardiac mesoderm enhancer-associated non-coding RNA [Source:HGNC Symbol;Acc:HGNC:42872]	2665.85	-0.81653	4.52473e-25
ENSG00000113721.14	PDGFRB	platelet derived growth factor receptor beta [Source:HGNC Symbol;Acc:HGNC:8804]	1729.18	-8.08122	4.54269e-25
ENSG00000163449.11	TMEM169	transmembrane protein 169 [Source:HGNC Symbol;Acc:HGNC:25130]	196.164	2.2423	4.59484e-25
ENSG00000197168.13	NEK5	NIMA related kinase 5 [Source:HGNC Symbol;Acc:HGNC:7748]	384.336	1.55701	4.71669e-25
ENSG00000088726.16	TMEM40	transmembrane protein 40 [Source:HGNC Symbol;Acc:HGNC:25620]	98.8331	3.43621	4.9452e-25
ENSG00000114315.4	HES1	hes family bHLH transcription factor 1 [Source:HGNC Symbol;Acc:HGNC:5192]	3319.12	0.840393	6.34434e-25
ENSG00000187634.13	SAMD11	sterile alpha motif domain containing 11 [Source:HGNC Symbol;Acc:HGNC:28706]	1530.54	-1.63933	7.10714e-25
ENSG00000136098.17	NEK3	NIMA related kinase 3 [Source:HGNC Symbol;Acc:HGNC:7746]	3197.13	0.945247	7.15848e-25
ENSG00000078269.15	SYNJ2	synaptojanin 2 [Source:HGNC Symbol;Acc:HGNC:11504]	1564.51	-1.07589	1.00299e-24
ENSG00000120451.11	SNX19	sorting nexin 19 [Source:HGNC Symbol;Acc:HGNC:21532]	4833.9	-0.714648	1.04299e-24
ENSG00000115919.15	KYNU	kynureninase [Source:HGNC Symbol;Acc:HGNC:6469]	76.9679	5.30913	1.05882e-24
ENSG00000177283.8	FZD8	frizzled class receptor 8 [Source:HGNC Symbol;Acc:HGNC:4046]	1032.83	1.03573	1.12396e-24
ENSG00000067560.14	RHOA	ras homolog family member A [Source:HGNC Symbol;Acc:HGNC:667]	31379.3	0.738371	1.1591e-24
ENSG00000260711.2	AL121839.2	novel transcript, intronic to CATSPERB	80.5297	5.65314	1.18644e-24
ENSG00000162512.16	SDC3	syndecan 3 [Source:HGNC Symbol;Acc:HGNC:10660]	10482.3	1.28988	1.3039e-24
ENSG00000172318.5	B3GALT1	beta-1,3-galactosyltransferase 1 [Source:HGNC Symbol;Acc:HGNC:916]	1719.55	0.938465	1.45545e-24
ENSG00000076770.14	MBNL3	muscleblind like splicing regulator 3 [Source:HGNC Symbol;Acc:HGNC:20564]	8346.98	-0.856033	1.6133e-24
ENSG00000169884.14	WNT10B	Wnt family member 10B [Source:HGNC Symbol;Acc:HGNC:12775]	122.089	-3.06242	1.64674e-24
ENSG00000159314.11	ARHGAP27	Rho GTPase activating protein 27 [Source:HGNC Symbol;Acc:HGNC:31813]	1280.53	1.39646	1.81747e-24
ENSG00000134709.12	HOOK1	hook microtubule tethering protein 1 [Source:HGNC Symbol;Acc:HGNC:19884]	10145	0.823991	1.83267e-24
ENSG00000018408.15	WWTR1	WW domain containing transcription regulator 1 [Source:HGNC Symbol;Acc:HGNC:24042]	6502.08	0.9405	1.84957e-24
ENSG00000081059.20	TCF7	transcription factor 7 [Source:HGNC Symbol;Acc:HGNC:11639]	168.301	-2.24844	2.17612e-24
ENSG00000069188.17	SDK2	sidekick cell adhesion molecule 2 [Source:HGNC Symbol;Acc:HGNC:19308]	301.204	-2.31237	2.18928e-24
ENSG00000150893.11	FREM2	FRAS1 related extracellular matrix 2 [Source:HGNC Symbol;Acc:HGNC:25396]	2935.4	-0.908402	2.41373e-24
ENSG00000051523.11	CYBA	cytochrome b-245 alpha chain [Source:HGNC Symbol;Acc:HGNC:2577]	6202.01	0.840931	2.5108e-24
ENSG00000164649.20	CDCA7L	cell division cycle associated 7 like [Source:HGNC Symbol;Acc:HGNC:30777]	1684.29	-1.13069	2.72204e-24
ENSG00000115084.15	SLC35F5	solute carrier family 35 member F5 [Source:HGNC Symbol;Acc:HGNC:23617]	5602.99	-0.859342	3.15107e-24
ENSG00000134247.10	PTGFRN	prostaglandin F2 receptor inhibitor [Source:HGNC Symbol;Acc:HGNC:9601]	7039.5	0.687249	3.58745e-24
ENSG00000173706.14	HEG1	heart development protein with EGF like domains 1 [Source:HGNC Symbol;Acc:HGNC:29227]	7304.39	-1.39602	4.0782e-24
ENSG00000197586.13	ENTPD6	ectonucleoside triphosphate diphosphohydrolase 6 [Source:HGNC Symbol;Acc:HGNC:3368]	8664.57	0.822881	4.2941e-24
ENSG00000135363.12	LMO2	LIM domain only 2 [Source:HGNC Symbol;Acc:HGNC:6642]	73.4098	-4.47952	4.31584e-24
ENSG00000110628.16	SLC22A18	solute carrier family 22 member 18 [Source:HGNC Symbol;Acc:HGNC:10964]	236.407	2.19374	4.78272e-24
ENSG00000141736.14	ERBB2	erb-b2 receptor tyrosine kinase 2 [Source:HGNC Symbol;Acc:HGNC:3430]	14308.7	0.788234	5.06369e-24
ENSG00000112175.8	BMP5	bone morphogenetic protein 5 [Source:HGNC Symbol;Acc:HGNC:1072]	950.869	-12.3044	5.1227e-24
ENSG00000173641.18	HSPB7	heat shock protein family B (small) member 7 [Source:HGNC Symbol;Acc:HGNC:5249]	1729.52	1.13292	5.33032e-24
ENSG00000111674.9	ENO2	enolase 2 [Source:HGNC Symbol;Acc:HGNC:3353]	284.217	1.71099	5.75221e-24
ENSG00000147852.17	VLDLR	very low density lipoprotein receptor [Source:HGNC Symbol;Acc:HGNC:12698]	5947.43	1.11426	6.00872e-24
ENSG00000135697.10	BCO1	beta-carotene oxygenase 1 [Source:HGNC Symbol;Acc:HGNC:13815]	530.391	1.58461	8.57929e-24
ENSG00000175183.10	CSRP2	cysteine and glycine rich protein 2 [Source:HGNC Symbol;Acc:HGNC:2470]	1225.95	-1.13068	9.01263e-24
ENSG00000184060.11	ADAP2	ArfGAP with dual PH domains 2 [Source:HGNC Symbol;Acc:HGNC:16487]	1230.14	1.06938	9.14737e-24
ENSG00000225968.7	ELFN1	extracellular leucine rich repeat and fibronectin type III domain containing 1 [Source:HGNC Symbol;Acc:HGNC:33154]	880.124	1.03144	9.35666e-24
ENSG00000255366.1	AC120036.4	novel transcript	280.189	1.59674	9.76601e-24
ENSG00000047648.23	ARHGAP6	Rho GTPase activating protein 6 [Source:HGNC Symbol;Acc:HGNC:676]	82.013	-5.85384	1.00897e-23
ENSG00000180616.9	SSTR2	somatostatin receptor 2 [Source:HGNC Symbol;Acc:HGNC:11331]	141.635	-2.90772	1.13523e-23
ENSG00000130762.15	ARHGEF16	Rho guanine nucleotide exchange factor 16 [Source:HGNC Symbol;Acc:HGNC:15515]	1749.47	0.901096	1.15196e-23
ENSG00000197766.8	CFD	complement factor D [Source:HGNC Symbol;Acc:HGNC:2771]	1641.98	1.19127	1.3433e-23
ENSG00000035928.16	RFC1	replication factor C subunit 1 [Source:HGNC Symbol;Acc:HGNC:9969]	8059.74	0.739804	1.62223e-23
ENSG00000281406.2	BLACAT1	bladder cancer associated transcript 1 [Source:HGNC Symbol;Acc:HGNC:48597]	834.285	1.20105	1.72554e-23
ENSG00000103187.8	COTL1	coactosin like F-actin binding protein 1 [Source:HGNC Symbol;Acc:HGNC:18304]	3017.56	-1.04481	1.79497e-23
ENSG00000180592.17	SKIDA1	SKI/DACH domain containing 1 [Source:HGNC Symbol;Acc:HGNC:32697]	85.7364	-6.11371	1.94725e-23
ENSG00000101439.9	CST3	cystatin C [Source:HGNC Symbol;Acc:HGNC:2475]	5498.14	0.821265	1.97499e-23
ENSG00000029153.14	ARNTL2	aryl hydrocarbon receptor nuclear translocator like 2 [Source:HGNC Symbol;Acc:HGNC:18984]	3488.84	0.782887	2.12066e-23
ENSG00000196632.10	WNK3	WNK lysine deficient protein kinase 3 [Source:HGNC Symbol;Acc:HGNC:14543]	575.844	-1.96599	2.13686e-23
ENSG00000111859.17	NEDD9	neural precursor cell expressed, developmentally down-regulated 9 [Source:HGNC Symbol;Acc:HGNC:7733]	9111.2	0.915512	2.28224e-23
ENSG00000132854.19	KANK4	KN motif and ankyrin repeat domains 4 [Source:HGNC Symbol;Acc:HGNC:27263]	148.89	-2.23352	2.49818e-23
ENSG00000105854.13	PON2	paraoxonase 2 [Source:HGNC Symbol;Acc:HGNC:9205]	12732.8	0.657698	2.62207e-23
ENSG00000116761.12	CTH	cystathionine gamma-lyase [Source:HGNC Symbol;Acc:HGNC:2501]	2078.72	0.913834	2.78837e-23
ENSG00000100906.11	NFKBIA	NFKB inhibitor alpha [Source:HGNC Symbol;Acc:HGNC:7797]	5856.15	0.783923	3.09068e-23
ENSG00000133985.3	TTC9	tetratricopeptide repeat domain 9 [Source:HGNC Symbol;Acc:HGNC:20267]	1453.51	0.973572	3.29175e-23
ENSG00000163191.6	S100A11	S100 calcium binding protein A11 [Source:HGNC Symbol;Acc:HGNC:10488]	3193.55	0.736125	3.50782e-23
ENSG00000234685.1	NUS1P2	NUS1 pseudogene 2 [Source:HGNC Symbol;Acc:HGNC:38473]	3386.63	1.56265	3.77429e-23
ENSG00000107719.9	PALD1	phosphatase domain containing paladin 1 [Source:HGNC Symbol;Acc:HGNC:23530]	213.958	-8.67401	3.82805e-23
ENSG00000147676.14	MAL2	mal, T cell differentiation protein 2 [Source:HGNC Symbol;Acc:HGNC:13634]	95.9268	-6.50717	4.01496e-23
ENSG00000165271.17	NOL6	nucleolar protein 6 [Source:HGNC Symbol;Acc:HGNC:19910]	1800.75	-0.90242	4.27767e-23
ENSG00000178467.18	P4HTM	prolyl 4-hydroxylase, transmembrane [Source:HGNC Symbol;Acc:HGNC:28858]	75.7409	-3.70764	4.52872e-23
ENSG00000128335.14	APOL2	apolipoprotein L2 [Source:HGNC Symbol;Acc:HGNC:619]	2137.13	1.20107	4.69504e-23
ENSG00000099256.19	PRTFDC1	phosphoribosyl transferase domain containing 1 [Source:HGNC Symbol;Acc:HGNC:23333]	2502.84	-0.966876	5.74304e-23
ENSG00000140795.13	MYLK3	myosin light chain kinase 3 [Source:HGNC Symbol;Acc:HGNC:29826]	209.249	-1.8855	5.88258e-23
ENSG00000175322.12	ZNF519	zinc finger protein 519 [Source:HGNC Symbol;Acc:HGNC:30574]	738.136	-1.32864	6.81504e-23
ENSG00000026559.14	KCNG1	potassium voltage-gated channel modifier subfamily G member 1 [Source:HGNC Symbol;Acc:HGNC:6248]	1447.29	0.941548	7.22375e-23
ENSG00000129925.11	PGAP6	post-glycosylphosphatidylinositol attachment to proteins 6 [Source:HGNC Symbol;Acc:HGNC:17205]	5809.9	0.848723	7.28621e-23
ENSG00000143842.15	SOX13	SRY-box transcription factor 13 [Source:HGNC Symbol;Acc:HGNC:11192]	565.827	1.42671	7.78634e-23
ENSG00000086570.12	FAT2	FAT atypical cadherin 2 [Source:HGNC Symbol;Acc:HGNC:3596]	1556.41	1.51458	8.00571e-23
ENSG00000255112.3	CHMP1B	charged multivesicular body protein 1B [Source:HGNC Symbol;Acc:HGNC:24287]	2703.49	0.915359	8.21334e-23
ENSG00000119771.15	KLHL29	kelch like family member 29 [Source:HGNC Symbol;Acc:HGNC:29404]	693.169	-1.35557	8.56672e-23
ENSG00000196159.14	FAT4	FAT atypical cadherin 4 [Source:HGNC Symbol;Acc:HGNC:23109]	5072.94	-1.26146	1.01305e-22
ENSG00000123388.4	HOXC11	homeobox C11 [Source:HGNC Symbol;Acc:HGNC:5123]	202.033	1.75995	1.09033e-22
ENSG00000134294.14	SLC38A2	solute carrier family 38 member 2 [Source:HGNC Symbol;Acc:HGNC:13448]	40828.6	0.747599	1.1025e-22
ENSG00000108219.15	TSPAN14	tetraspanin 14 [Source:HGNC Symbol;Acc:HGNC:23303]	6348.96	0.786637	1.22763e-22
ENSG00000137285.11	TUBB2B	tubulin beta 2B class IIb [Source:HGNC Symbol;Acc:HGNC:30829]	1645.14	0.940286	1.24289e-22
ENSG00000132357.14	CARD6	caspase recruitment domain family member 6 [Source:HGNC Symbol;Acc:HGNC:16394]	72.0097	3.87967	1.3915e-22
ENSG00000214717.12	ZBED1	zinc finger BED-type containing 1 [Source:HGNC Symbol;Acc:HGNC:447]	3964.56	0.782941	1.4558e-22
ENSG00000173212.4	MAB21L3	mab-21 like 3 [Source:HGNC Symbol;Acc:HGNC:26787]	78.9132	3.77675	1.56435e-22
ENSG00000149596.7	JPH2	junctophilin 2 [Source:HGNC Symbol;Acc:HGNC:14202]	166.619	2.65781	1.59345e-22
ENSG00000108679.13	LGALS3BP	galectin 3 binding protein [Source:HGNC Symbol;Acc:HGNC:6564]	8688.21	0.649752	1.69398e-22
ENSG00000237441.10	RGL2	ral guanine nucleotide dissociation stimulator like 2 [Source:HGNC Symbol;Acc:HGNC:9769]	3700.87	0.72312	1.72507e-22
ENSG00000130638.17	ATXN10	ataxin 10 [Source:HGNC Symbol;Acc:HGNC:10549]	5995.32	-0.794055	1.84703e-22
ENSG00000198929.13	NOS1AP	nitric oxide synthase 1 adaptor protein [Source:HGNC Symbol;Acc:HGNC:16859]	430.422	-1.53468	2.02581e-22
ENSG00000178761.15	FAM219B	family with sequence similarity 219 member B [Source:HGNC Symbol;Acc:HGNC:24695]	4533.49	0.892847	2.02768e-22
ENSG00000158966.16	CACHD1	cache domain containing 1 [Source:HGNC Symbol;Acc:HGNC:29314]	4238.1	0.787515	2.02827e-22
ENSG00000172965.17	MIR4435-2HG	MIR4435-2 host gene [Source:HGNC Symbol;Acc:HGNC:35163]	2400.63	-0.922419	2.0566e-22
ENSG00000196814.15	MVB12B	multivesicular body subunit 12B [Source:HGNC Symbol;Acc:HGNC:23368]	1403.97	-1.31875	2.35993e-22
ENSG00000006327.14	TNFRSF12A	TNF receptor superfamily member 12A [Source:HGNC Symbol;Acc:HGNC:18152]	2301.37	1.18859	2.41252e-22
ENSG00000050438.17	SLC4A8	solute carrier family 4 member 8 [Source:HGNC Symbol;Acc:HGNC:11034]	2944.08	1.55887	2.48896e-22
ENSG00000141753.7	IGFBP4	insulin like growth factor binding protein 4 [Source:HGNC Symbol;Acc:HGNC:5473]	121.98	-2.83392	2.53875e-22
ENSG00000100714.17	MTHFD1	methylenetetrahydrofolate dehydrogenase, cyclohydrolase and formyltetrahydrofolate synthetase 1 [Source:HGNC Symbol;Acc:HGNC:7432]	8107.47	-1.61363	2.643e-22
ENSG00000138434.17	ITPRID2	ITPR interacting domain containing 2 [Source:HGNC Symbol;Acc:HGNC:11319]	24889.6	-1.245	2.68152e-22
ENSG00000113369.9	ARRDC3	arrestin domain containing 3 [Source:HGNC Symbol;Acc:HGNC:29263]	10199.4	1.04625	2.84536e-22
ENSG00000075618.18	FSCN1	fascin actin-bundling protein 1 [Source:HGNC Symbol;Acc:HGNC:11148]	6346.18	-0.750604	3.12846e-22
ENSG00000287001.1	AC010624.5	novel transcript	122.315	-2.42287	3.48827e-22
ENSG00000221968.9	FADS3	fatty acid desaturase 3 [Source:HGNC Symbol;Acc:HGNC:3576]	7702.29	0.738894	3.5392e-22
ENSG00000133104.14	SPART	spartin [Source:HGNC Symbol;Acc:HGNC:18514]	1805.1	-1.4338	3.67249e-22
ENSG00000242419.5	PCDHGC4	protocadherin gamma subfamily C, 4 [Source:HGNC Symbol;Acc:HGNC:8717]	280.522	-1.65037	3.93559e-22
ENSG00000117528.14	ABCD3	ATP binding cassette subfamily D member 3 [Source:HGNC Symbol;Acc:HGNC:67]	13070.6	0.685814	4.10044e-22
ENSG00000162458.13	FBLIM1	filamin binding LIM protein 1 [Source:HGNC Symbol;Acc:HGNC:24686]	3285.09	0.724991	4.19144e-22
ENSG00000135823.14	STX6	syntaxin 6 [Source:HGNC Symbol;Acc:HGNC:11441]	5819.04	0.744825	4.74776e-22
ENSG00000141524.17	TMC6	transmembrane channel like 6 [Source:HGNC Symbol;Acc:HGNC:18021]	3720.22	0.815274	5.25897e-22
ENSG00000142765.18	SYTL1	synaptotagmin like 1 [Source:HGNC Symbol;Acc:HGNC:15584]	1451.43	0.957086	5.36398e-22
ENSG00000158560.14	DYNC1I1	dynein cytoplasmic 1 intermediate chain 1 [Source:HGNC Symbol;Acc:HGNC:2963]	1141.13	0.867087	5.51841e-22
ENSG00000127578.7	WFIKKN1	WAP, follistatin/kazal, immunoglobulin, kunitz and netrin domain containing 1 [Source:HGNC Symbol;Acc:HGNC:30912]	93.8586	-2.92906	5.67963e-22
ENSG00000165943.5	MOAP1	modulator of apoptosis 1 [Source:HGNC Symbol;Acc:HGNC:16658]	4919.09	0.911142	5.70478e-22
ENSG00000129566.13	TEP1	telomerase associated protein 1 [Source:HGNC Symbol;Acc:HGNC:11726]	1750.28	1.04889	7.43379e-22
ENSG00000103460.17	TOX3	TOX high mobility group box family member 3 [Source:HGNC Symbol;Acc:HGNC:11972]	1056.55	1.64777	7.72346e-22
ENSG00000167244.21	IGF2	insulin like growth factor 2 [Source:HGNC Symbol;Acc:HGNC:5466]	431.269	-1.81605	8.0417e-22
ENSG00000103034.14	NDRG4	NDRG family member 4 [Source:HGNC Symbol;Acc:HGNC:14466]	663.647	-1.48466	8.04381e-22
ENSG00000182919.15	C11orf54	chromosome 11 open reading frame 54 [Source:HGNC Symbol;Acc:HGNC:30204]	2073.91	1.02381	8.05779e-22
ENSG00000103044.11	HAS3	hyaluronan synthase 3 [Source:HGNC Symbol;Acc:HGNC:4820]	276.944	-1.84855	8.62302e-22
ENSG00000128656.15	CHN1	chimerin 1 [Source:HGNC Symbol;Acc:HGNC:1943]	97.9207	-2.9206	8.83461e-22
ENSG00000163428.4	LRRC58	leucine rich repeat containing 58 [Source:HGNC Symbol;Acc:HGNC:26968]	7137.78	-0.698343	8.90182e-22
ENSG00000104447.13	TRPS1	transcriptional repressor GATA binding 1 [Source:HGNC Symbol;Acc:HGNC:12340]	967.28	-2.00118	8.95273e-22
ENSG00000125733.18	TRIP10	thyroid hormone receptor interactor 10 [Source:HGNC Symbol;Acc:HGNC:12304]	3701.91	0.798735	8.99135e-22
ENSG00000115306.16	SPTBN1	spectrin beta, non-erythrocytic 1 [Source:HGNC Symbol;Acc:HGNC:11275]	44579.1	0.586701	9.01457e-22
ENSG00000164808.17	SPIDR	scaffold protein involved in DNA repair [Source:HGNC Symbol;Acc:HGNC:28971]	5736.51	1.12409	9.88379e-22
ENSG00000158164.7	TMSB15A	thymosin beta 15A [Source:HGNC Symbol;Acc:HGNC:30744]	1090.14	-1.12585	9.99638e-22
ENSG00000048740.18	CELF2	CUGBP Elav-like family member 2 [Source:HGNC Symbol;Acc:HGNC:2550]	210.057	1.89534	1.04616e-21
ENSG00000188211.9	NCR3LG1	natural killer cell cytotoxicity receptor 3 ligand 1 [Source:HGNC Symbol;Acc:HGNC:42400]	1620.28	-0.988136	1.1388e-21
ENSG00000168542.16	COL3A1	collagen type III alpha 1 chain [Source:HGNC Symbol;Acc:HGNC:2201]	2006.95	-4.86036	1.21251e-21
ENSG00000127022.16	CANX	calnexin [Source:HGNC Symbol;Acc:HGNC:1473]	46702.4	-0.675139	1.23801e-21
ENSG00000162407.9	PLPP3	phospholipid phosphatase 3 [Source:HGNC Symbol;Acc:HGNC:9229]	713.956	-1.27918	1.25175e-21
ENSG00000138193.16	PLCE1	phospholipase C epsilon 1 [Source:HGNC Symbol;Acc:HGNC:17175]	5390.63	1.0371	1.29105e-21
ENSG00000134569.10	LRP4	LDL receptor related protein 4 [Source:HGNC Symbol;Acc:HGNC:6696]	1036.53	-1.51939	1.30448e-21
ENSG00000154545.16	MAGED4	MAGE family member D4 [Source:HGNC Symbol;Acc:HGNC:23793]	789.623	-1.17883	1.34907e-21
ENSG00000109099.16	PMP22	peripheral myelin protein 22 [Source:HGNC Symbol;Acc:HGNC:9118]	1196.37	-1.01714	1.36194e-21
ENSG00000178802.18	MPI	mannose phosphate isomerase [Source:HGNC Symbol;Acc:HGNC:7216]	4376.7	0.829049	1.41778e-21
ENSG00000143164.15	DCAF6	DDB1 and CUL4 associated factor 6 [Source:HGNC Symbol;Acc:HGNC:30002]	10643.3	0.645794	1.44079e-21
ENSG00000126803.9	HSPA2	heat shock protein family A (Hsp70) member 2 [Source:HGNC Symbol;Acc:HGNC:5235]	1162.66	0.938381	1.52347e-21
ENSG00000133687.16	TMTC1	transmembrane O-mannosyltransferase targeting cadherins 1 [Source:HGNC Symbol;Acc:HGNC:24099]	8280.24	-0.699487	1.77323e-21
ENSG00000163466.16	ARPC2	actin related protein 2/3 complex subunit 2 [Source:HGNC Symbol;Acc:HGNC:705]	13490.3	0.718464	1.78481e-21
ENSG00000104341.17	LAPTM4B	lysosomal protein transmembrane 4 beta [Source:HGNC Symbol;Acc:HGNC:13646]	14930.9	0.675725	1.79444e-21
ENSG00000145287.11	PLAC8	placenta associated 8 [Source:HGNC Symbol;Acc:HGNC:19254]	660.668	-1.18161	2.00358e-21
ENSG00000164976.9	MYORG	myogenesis regulating glycosidase (putative) [Source:HGNC Symbol;Acc:HGNC:19918]	6731.84	0.939278	2.16606e-21
ENSG00000064547.14	LPAR2	lysophosphatidic acid receptor 2 [Source:HGNC Symbol;Acc:HGNC:3168]	2014.49	0.857787	2.34938e-21
ENSG00000140848.17	CPNE2	copine 2 [Source:HGNC Symbol;Acc:HGNC:2315]	4966.86	0.696212	2.55159e-21
ENSG00000147889.18	CDKN2A	cyclin dependent kinase inhibitor 2A [Source:HGNC Symbol;Acc:HGNC:1787]	576.99	1.3595	2.59122e-21
ENSG00000182541.18	LIMK2	LIM domain kinase 2 [Source:HGNC Symbol;Acc:HGNC:6614]	6399.23	0.980184	2.92823e-21
ENSG00000173546.7	CSPG4	chondroitin sulfate proteoglycan 4 [Source:HGNC Symbol;Acc:HGNC:2466]	365.499	-1.40402	3.15342e-21
ENSG00000222041.11	CYTOR	cytoskeleton regulator RNA [Source:HGNC Symbol;Acc:HGNC:28717]	1190.86	-1.00028	3.16228e-21
ENSG00000143933.19	CALM2	calmodulin 2 [Source:HGNC Symbol;Acc:HGNC:1445]	44763	0.792374	3.2125e-21
ENSG00000143494.15	VASH2	vasohibin 2 [Source:HGNC Symbol;Acc:HGNC:25723]	397.475	-1.41293	3.23313e-21
ENSG00000163932.15	PRKCD	protein kinase C delta [Source:HGNC Symbol;Acc:HGNC:9399]	1293.9	0.876686	3.25658e-21
ENSG00000011638.11	TMEM159	transmembrane protein 159 [Source:HGNC Symbol;Acc:HGNC:30136]	893.966	1.36536	3.53001e-21
ENSG00000105664.11	COMP	cartilage oligomeric matrix protein [Source:HGNC Symbol;Acc:HGNC:2227]	85.7468	3.21274	3.60007e-21
ENSG00000167755.15	KLK6	kallikrein related peptidase 6 [Source:HGNC Symbol;Acc:HGNC:6367]	107.531	-2.50778	3.66445e-21
ENSG00000176871.9	WSB2	WD repeat and SOCS box containing 2 [Source:HGNC Symbol;Acc:HGNC:19222]	4726.96	0.639978	3.77181e-21
ENSG00000165084.16	C8orf34	chromosome 8 open reading frame 34 [Source:HGNC Symbol;Acc:HGNC:30905]	1798.55	0.882345	3.85186e-21
ENSG00000166387.13	PPFIBP2	PPFIA binding protein 2 [Source:HGNC Symbol;Acc:HGNC:9250]	2900.1	0.937199	4.05258e-21
ENSG00000033170.17	FUT8	fucosyltransferase 8 [Source:HGNC Symbol;Acc:HGNC:4019]	2621.61	0.895804	4.60297e-21
ENSG00000015413.9	DPEP1	dipeptidase 1 [Source:HGNC Symbol;Acc:HGNC:3002]	111.795	2.35443	4.6417e-21
ENSG00000108823.16	SGCA	sarcoglycan alpha [Source:HGNC Symbol;Acc:HGNC:10805]	708.076	-1.49528	4.66761e-21
ENSG00000235217.6	TSPY26P	testis specific protein Y-linked 26, pseudogene [Source:HGNC Symbol;Acc:HGNC:16256]	570.032	-1.19857	5.23472e-21
ENSG00000170876.8	TMEM43	transmembrane protein 43 [Source:HGNC Symbol;Acc:HGNC:28472]	5041.16	0.642095	5.50256e-21
ENSG00000103489.12	XYLT1	xylosyltransferase 1 [Source:HGNC Symbol;Acc:HGNC:15516]	198.961	-2.35376	5.94564e-21
ENSG00000115221.12	ITGB6	integrin subunit beta 6 [Source:HGNC Symbol;Acc:HGNC:6161]	246.575	1.86767	5.96789e-21
ENSG00000090975.13	PITPNM2	phosphatidylinositol transfer protein membrane associated 2 [Source:HGNC Symbol;Acc:HGNC:21044]	686.898	1.30923	6.24618e-21
ENSG00000131242.18	RAB11FIP4	RAB11 family interacting protein 4 [Source:HGNC Symbol;Acc:HGNC:30267]	1473.87	-1.32786	6.46873e-21
ENSG00000128309.17	MPST	mercaptopyruvate sulfurtransferase [Source:HGNC Symbol;Acc:HGNC:7223]	5896.87	0.703041	6.65739e-21
ENSG00000119801.13	YPEL5	yippee like 5 [Source:HGNC Symbol;Acc:HGNC:18329]	3533.78	0.995282	7.07293e-21
ENSG00000169895.6	SYAP1	synapse associated protein 1 [Source:HGNC Symbol;Acc:HGNC:16273]	18944.1	0.745302	9.26305e-21
ENSG00000107263.18	RAPGEF1	Rap guanine nucleotide exchange factor 1 [Source:HGNC Symbol;Acc:HGNC:4568]	8116.59	-1.08487	9.50794e-21
ENSG00000114626.18	ABTB1	ankyrin repeat and BTB domain containing 1 [Source:HGNC Symbol;Acc:HGNC:18275]	608.28	1.46589	1.07466e-20
ENSG00000226363.3	HAGLROS	HAGLR opposite strand lncRNA [Source:HGNC Symbol;Acc:HGNC:50646]	183.508	1.88614	1.21252e-20
ENSG00000123146.20	ADGRE5	adhesion G protein-coupled receptor E5 [Source:HGNC Symbol;Acc:HGNC:1711]	988.614	1.31828	1.22669e-20
ENSG00000109084.14	TMEM97	transmembrane protein 97 [Source:HGNC Symbol;Acc:HGNC:28106]	4177.31	-0.738417	1.25783e-20
ENSG00000068796.19	KIF2A	kinesin family member 2A [Source:HGNC Symbol;Acc:HGNC:6318]	5025.58	-0.700885	1.50168e-20
ENSG00000052802.13	MSMO1	methylsterol monooxygenase 1 [Source:HGNC Symbol;Acc:HGNC:10545]	12666.8	0.868962	1.51551e-20
ENSG00000205221.12	VIT	vitrin [Source:HGNC Symbol;Acc:HGNC:12697]	261.617	-11.4047	1.61244e-20
ENSG00000204531.20	POU5F1	POU class 5 homeobox 1 [Source:HGNC Symbol;Acc:HGNC:9221]	816.087	1.01425	1.83044e-20
ENSG00000107551.21	RASSF4	Ras association domain family member 4 [Source:HGNC Symbol;Acc:HGNC:20793]	2412.19	1.16613	1.83392e-20
ENSG00000135835.12	KIAA1614	KIAA1614 [Source:HGNC Symbol;Acc:HGNC:29327]	1107.41	1.0874	1.96303e-20
ENSG00000142657.21	PGD	phosphogluconate dehydrogenase [Source:HGNC Symbol;Acc:HGNC:8891]	20876.4	0.805369	2.01709e-20
ENSG00000198513.13	ATL1	atlastin GTPase 1 [Source:HGNC Symbol;Acc:HGNC:11231]	640.149	1.17172	2.15823e-20
ENSG00000130270.16	ATP8B3	ATPase phospholipid transporting 8B3 [Source:HGNC Symbol;Acc:HGNC:13535]	1844.68	0.877707	2.19335e-20
ENSG00000260328.1	AC104024.2	novel transcript	82.6243	2.8507	2.27684e-20
ENSG00000092068.20	SLC7A8	solute carrier family 7 member 8 [Source:HGNC Symbol;Acc:HGNC:11066]	291.635	-11.5619	2.487e-20
ENSG00000130396.20	AFDN	afadin, adherens junction formation factor [Source:HGNC Symbol;Acc:HGNC:7137]	15949	0.738588	2.49531e-20
ENSG00000162704.16	ARPC5	actin related protein 2/3 complex subunit 5 [Source:HGNC Symbol;Acc:HGNC:708]	12746.9	0.636164	2.59196e-20
ENSG00000172878.14	METAP1D	methionyl aminopeptidase type 1D, mitochondrial [Source:HGNC Symbol;Acc:HGNC:32583]	374.144	-1.43435	2.69189e-20
ENSG00000149573.9	MPZL2	myelin protein zero like 2 [Source:HGNC Symbol;Acc:HGNC:3496]	68.7184	4.54175	2.75043e-20
ENSG00000084234.18	APLP2	amyloid beta precursor like protein 2 [Source:HGNC Symbol;Acc:HGNC:598]	61819.1	0.696084	2.82836e-20
ENSG00000223802.8	CERS1	ceramide synthase 1 [Source:HGNC Symbol;Acc:HGNC:14253]	701.69	-1.09835	3.1584e-20
ENSG00000135315.12	CEP162	centrosomal protein 162 [Source:HGNC Symbol;Acc:HGNC:21107]	1715.25	-0.910047	3.15993e-20
ENSG00000196116.8	TDRD7	tudor domain containing 7 [Source:HGNC Symbol;Acc:HGNC:30831]	2440.4	0.799096	3.21552e-20
ENSG00000068971.14	PPP2R5B	protein phosphatase 2 regulatory subunit B'beta [Source:HGNC Symbol;Acc:HGNC:9310]	651.157	1.57404	3.30885e-20
ENSG00000224081.9	SLC44A3-AS1	SLC44A3 antisense RNA 1 [Source:HGNC Symbol;Acc:HGNC:49057]	882.756	1.22285	3.56608e-20
ENSG00000146700.9	SSC4D	scavenger receptor cysteine rich family member with 4 domains [Source:HGNC Symbol;Acc:HGNC:14461]	968.88	1.27901	3.72687e-20
ENSG00000160213.9	CSTB	cystatin B [Source:HGNC Symbol;Acc:HGNC:2482]	3292.72	0.774557	3.73516e-20
ENSG00000138764.15	CCNG2	cyclin G2 [Source:HGNC Symbol;Acc:HGNC:1593]	5446.01	0.629923	4.06712e-20
ENSG00000107372.13	ZFAND5	zinc finger AN1-type containing 5 [Source:HGNC Symbol;Acc:HGNC:13008]	20950.5	0.734866	4.14232e-20
ENSG00000242779.7	ZNF702P	zinc finger protein 702, pseudogene [Source:HGNC Symbol;Acc:HGNC:25775]	251.152	2.23279	4.16238e-20
ENSG00000162545.6	CAMK2N1	calcium/calmodulin dependent protein kinase II inhibitor 1 [Source:HGNC Symbol;Acc:HGNC:24190]	696.897	0.998132	4.30174e-20
ENSG00000183317.17	EPHA10	EPH receptor A10 [Source:HGNC Symbol;Acc:HGNC:19987]	774.395	4.11958	4.66717e-20
ENSG00000079156.17	OSBPL6	oxysterol binding protein like 6 [Source:HGNC Symbol;Acc:HGNC:16388]	120.957	-2.20615	4.67785e-20
ENSG00000160685.13	ZBTB7B	zinc finger and BTB domain containing 7B [Source:HGNC Symbol;Acc:HGNC:18668]	2958.74	0.696943	5.1223e-20
ENSG00000272384.1	AC016405.3	novel transcript	100.756	2.43144	5.35337e-20
ENSG00000248593.3	DSTNP2	DSTN pseudogene 2 [Source:HGNC Symbol;Acc:HGNC:34546]	539.727	1.17384	5.39053e-20
ENSG00000196776.17	CD47	CD47 molecule [Source:HGNC Symbol;Acc:HGNC:1682]	10268.4	0.626634	6.37529e-20
ENSG00000204175.5	GPRIN2	G protein regulated inducer of neurite outgrowth 2 [Source:HGNC Symbol;Acc:HGNC:23730]	423.863	1.22655	6.62687e-20
ENSG00000065809.14	FAM107B	family with sequence similarity 107 member B [Source:HGNC Symbol;Acc:HGNC:23726]	5695.14	0.892168	7.13764e-20
ENSG00000103942.13	HOMER2	homer scaffold protein 2 [Source:HGNC Symbol;Acc:HGNC:17513]	2143.57	1.00672	7.24583e-20
ENSG00000183773.15	AIFM3	apoptosis inducing factor mitochondria associated 3 [Source:HGNC Symbol;Acc:HGNC:26398]	65.8843	-5.51533	7.52098e-20
ENSG00000230596.3	GPAA1P2	glycosylphosphatidylinositol anchor attachment 1 pseudogene 2 [Source:HGNC Symbol;Acc:HGNC:51484]	76.9531	3.10888	7.81547e-20
ENSG00000116962.15	NID1	nidogen 1 [Source:HGNC Symbol;Acc:HGNC:7821]	77.0329	-6.18502	8.08247e-20
ENSG00000253301.6	LINC01606	long intergenic non-protein coding RNA 1606 [Source:HGNC Symbol;Acc:HGNC:51656]	84.7359	3.08013	8.15354e-20
ENSG00000124216.4	SNAI1	snail family transcriptional repressor 1 [Source:HGNC Symbol;Acc:HGNC:11128]	114.98	-2.49886	8.93337e-20
ENSG00000137831.15	UACA	uveal autoantigen with coiled-coil domains and ankyrin repeats [Source:HGNC Symbol;Acc:HGNC:15947]	4007.44	-1.39478	9.00061e-20
ENSG00000158201.10	ABHD3	abhydrolase domain containing 3, phospholipase [Source:HGNC Symbol;Acc:HGNC:18718]	2952.26	0.828387	9.73958e-20
ENSG00000132031.13	MATN3	matrilin 3 [Source:HGNC Symbol;Acc:HGNC:6909]	874.523	0.911734	9.92072e-20
ENSG00000145375.9	SPATA5	spermatogenesis associated 5 [Source:HGNC Symbol;Acc:HGNC:18119]	2774.79	-0.762712	9.92072e-20
ENSG00000178401.16	DNAJC22	DnaJ heat shock protein family (Hsp40) member C22 [Source:HGNC Symbol;Acc:HGNC:25802]	1410.06	0.978715	1.01022e-19
ENSG00000177469.13	CAVIN1	caveolae associated protein 1 [Source:HGNC Symbol;Acc:HGNC:9688]	12981.5	0.577448	1.01022e-19
ENSG00000163069.13	SGCB	sarcoglycan beta [Source:HGNC Symbol;Acc:HGNC:10806]	1520.65	-0.771454	1.03258e-19
ENSG00000130429.15	ARPC1B	actin related protein 2/3 complex subunit 1B [Source:HGNC Symbol;Acc:HGNC:704]	8037.43	0.702056	1.06619e-19
ENSG00000180008.9	SOCS4	suppressor of cytokine signaling 4 [Source:HGNC Symbol;Acc:HGNC:19392]	6185.82	0.645266	1.08513e-19
ENSG00000130522.6	JUND	JunD proto-oncogene, AP-1 transcription factor subunit [Source:HGNC Symbol;Acc:HGNC:6206]	4683.85	0.754426	1.12996e-19
ENSG00000061337.15	LZTS1	leucine zipper tumor suppressor 1 [Source:HGNC Symbol;Acc:HGNC:13861]	125.499	-2.55659	1.13251e-19
ENSG00000154309.9	DISP1	dispatched RND transporter family member 1 [Source:HGNC Symbol;Acc:HGNC:19711]	998.027	-1.17254	1.20899e-19
ENSG00000163131.12	CTSS	cathepsin S [Source:HGNC Symbol;Acc:HGNC:2545]	1373.73	1.14845	1.25388e-19
ENSG00000133134.12	BEX2	brain expressed X-linked 2 [Source:HGNC Symbol;Acc:HGNC:30933]	410.44	-1.30369	1.29214e-19
ENSG00000115590.14	IL1R2	interleukin 1 receptor type 2 [Source:HGNC Symbol;Acc:HGNC:5994]	74.8218	3.14866	1.29325e-19
ENSG00000112494.10	UNC93A	unc-93 homolog A [Source:HGNC Symbol;Acc:HGNC:12570]	98.622	3.11346	1.30927e-19
ENSG00000113161.17	HMGCR	3-hydroxy-3-methylglutaryl-CoA reductase [Source:HGNC Symbol;Acc:HGNC:5006]	20443.9	0.635684	1.38608e-19
ENSG00000180921.7	FAM83H	family with sequence similarity 83 member H [Source:HGNC Symbol;Acc:HGNC:24797]	2203.25	0.996594	1.44871e-19
ENSG00000135414.10	GDF11	growth differentiation factor 11 [Source:HGNC Symbol;Acc:HGNC:4216]	1725.99	-0.762523	1.52816e-19
ENSG00000160360.13	GPSM1	G protein signaling modulator 1 [Source:HGNC Symbol;Acc:HGNC:17858]	880.131	-0.927359	1.7346e-19
ENSG00000103653.16	CSK	C-terminal Src kinase [Source:HGNC Symbol;Acc:HGNC:2444]	3816.93	0.879021	1.76125e-19
ENSG00000214182.5	PTMAP5	prothymosin alpha pseudogene 5 [Source:HGNC Symbol;Acc:HGNC:9628]	95.7405	-2.51281	1.76195e-19
ENSG00000144579.8	CTDSP1	CTD small phosphatase 1 [Source:HGNC Symbol;Acc:HGNC:21614]	6352.69	0.630619	1.82376e-19
ENSG00000158764.7	ITLN2	intelectin 2 [Source:HGNC Symbol;Acc:HGNC:20599]	62.5112	4.17078	1.86954e-19
ENSG00000116701.15	NCF2	neutrophil cytosolic factor 2 [Source:HGNC Symbol;Acc:HGNC:7661]	61.3777	3.81585	1.91769e-19
ENSG00000117724.13	CENPF	centromere protein F [Source:HGNC Symbol;Acc:HGNC:1857]	25411.7	-0.76188	2.01494e-19
ENSG00000020181.18	ADGRA2	adhesion G protein-coupled receptor A2 [Source:HGNC Symbol;Acc:HGNC:17849]	173.906	-1.74695	2.03472e-19
ENSG00000135069.14	PSAT1	phosphoserine aminotransferase 1 [Source:HGNC Symbol;Acc:HGNC:19129]	13002.9	-0.600282	2.29247e-19
ENSG00000138639.18	ARHGAP24	Rho GTPase activating protein 24 [Source:HGNC Symbol;Acc:HGNC:25361]	1788.15	-1.03926	2.809e-19
ENSG00000113739.11	STC2	stanniocalcin 2 [Source:HGNC Symbol;Acc:HGNC:11374]	982.675	-1.06655	2.964e-19
ENSG00000114805.18	PLCH1	phospholipase C eta 1 [Source:HGNC Symbol;Acc:HGNC:29185]	1879.01	0.831209	3.26414e-19
ENSG00000176148.16	TCP11L1	t-complex 11 like 1 [Source:HGNC Symbol;Acc:HGNC:25655]	1415.2	0.966701	3.3858e-19
ENSG00000125734.15	GPR108	G protein-coupled receptor 108 [Source:HGNC Symbol;Acc:HGNC:17829]	3144.44	0.967056	3.4652e-19
ENSG00000074966.11	TXK	TXK tyrosine kinase [Source:HGNC Symbol;Acc:HGNC:12434]	342.669	1.54158	3.4721e-19
ENSG00000156535.15	CD109	CD109 molecule [Source:HGNC Symbol;Acc:HGNC:21685]	7862.63	1.04549	3.51528e-19
ENSG00000142494.13	SLC47A1	solute carrier family 47 member 1 [Source:HGNC Symbol;Acc:HGNC:25588]	196.152	-1.96406	3.56647e-19
ENSG00000104774.13	MAN2B1	mannosidase alpha class 2B member 1 [Source:HGNC Symbol;Acc:HGNC:6826]	4462.92	0.948633	3.83555e-19
ENSG00000176225.15	RTTN	rotatin [Source:HGNC Symbol;Acc:HGNC:18654]	1837.1	-0.768216	3.9113e-19
ENSG00000177990.12	DPY19L2	dpy-19 like 2 [Source:HGNC Symbol;Acc:HGNC:19414]	127.436	-3.89687	3.94904e-19
ENSG00000189057.11	FAM111B	family with sequence similarity 111 member B [Source:HGNC Symbol;Acc:HGNC:24200]	119.015	-2.40279	4.03146e-19
ENSG00000147168.13	IL2RG	interleukin 2 receptor subunit gamma [Source:HGNC Symbol;Acc:HGNC:6010]	59.9997	3.90029	4.07046e-19
ENSG00000104626.15	ERI1	exoribonuclease 1 [Source:HGNC Symbol;Acc:HGNC:23994]	5522.4	0.803303	4.53097e-19
ENSG00000218336.9	TENM3	teneurin transmembrane protein 3 [Source:HGNC Symbol;Acc:HGNC:29944]	328.125	2.10499	4.72621e-19
ENSG00000168952.15	STXBP6	syntaxin binding protein 6 [Source:HGNC Symbol;Acc:HGNC:19666]	1456.83	-1.01382	4.97674e-19
ENSG00000244503.1	AC108751.4	eukaryotic translation elongation factor 1 alpha 1 (EEF1A1) pseudogene	53.867	4.90907	5.03235e-19
ENSG00000124225.16	PMEPA1	prostate transmembrane protein, androgen induced 1 [Source:HGNC Symbol;Acc:HGNC:14107]	116.744	-2.2621	5.0617e-19
ENSG00000214960.11	CRPPA	CDP-L-ribitol pyrophosphorylase A [Source:HGNC Symbol;Acc:HGNC:37276]	1271.32	0.919139	5.0629e-19
ENSG00000186148.13	AC013268.1	two-pore calcium channel 3 (TPCN3) pseudogene	74.9145	3.15803	5.49529e-19
ENSG00000000971.16	CFH	complement factor H [Source:HGNC Symbol;Acc:HGNC:4883]	381.725	-10.9878	5.65163e-19
ENSG00000105357.19	MYH14	myosin heavy chain 14 [Source:HGNC Symbol;Acc:HGNC:23212]	3678.38	0.796425	5.98998e-19
ENSG00000182287.15	AP1S2	adaptor related protein complex 1 subunit sigma 2 [Source:HGNC Symbol;Acc:HGNC:560]	28786.8	0.778069	5.99595e-19
ENSG00000234383.1	CTBP2P8	CTBP2 pseudogene 8 [Source:HGNC Symbol;Acc:HGNC:45200]	177.357	-2.53861	6.58705e-19
ENSG00000126460.11	PRRG2	proline rich and Gla domain 2 [Source:HGNC Symbol;Acc:HGNC:9470]	195.644	1.70929	6.73139e-19
ENSG00000082996.20	RNF13	ring finger protein 13 [Source:HGNC Symbol;Acc:HGNC:10057]	4016.4	0.798759	6.91389e-19
ENSG00000115008.6	IL1A	interleukin 1 alpha [Source:HGNC Symbol;Acc:HGNC:5991]	118.892	2.39062	7.33357e-19
ENSG00000006534.16	ALDH3B1	aldehyde dehydrogenase 3 family member B1 [Source:HGNC Symbol;Acc:HGNC:410]	1667.36	1.08253	7.47948e-19
ENSG00000273066.5	AL355987.4	novel transcript	331.575	1.56932	7.63372e-19
ENSG00000169213.7	RAB3B	RAB3B, member RAS oncogene family [Source:HGNC Symbol;Acc:HGNC:9778]	24896.3	0.936074	7.98905e-19
ENSG00000099194.6	SCD	stearoyl-CoA desaturase [Source:HGNC Symbol;Acc:HGNC:10571]	171903	0.567244	8.23886e-19
ENSG00000149089.13	APIP	APAF1 interacting protein [Source:HGNC Symbol;Acc:HGNC:17581]	2050.72	0.724726	8.28143e-19
ENSG00000151917.18	BEND6	BEN domain containing 6 [Source:HGNC Symbol;Acc:HGNC:20871]	828.406	-0.991333	8.4709e-19
ENSG00000069812.11	HES2	hes family bHLH transcription factor 2 [Source:HGNC Symbol;Acc:HGNC:16005]	437.104	2.49841	9.12667e-19
ENSG00000120875.9	DUSP4	dual specificity phosphatase 4 [Source:HGNC Symbol;Acc:HGNC:3070]	234.573	-2.35912	9.24942e-19
ENSG00000111348.9	ARHGDIB	Rho GDP dissociation inhibitor beta [Source:HGNC Symbol;Acc:HGNC:679]	201.878	-1.57668	9.38994e-19
ENSG00000092969.12	TGFB2	transforming growth factor beta 2 [Source:HGNC Symbol;Acc:HGNC:11768]	152.258	-2.50999	9.4962e-19
ENSG00000105717.14	PBX4	PBX homeobox 4 [Source:HGNC Symbol;Acc:HGNC:13403]	422.786	1.31208	9.4979e-19
ENSG00000171608.16	PIK3CD	phosphatidylinositol-4,5-bisphosphate 3-kinase catalytic subunit delta [Source:HGNC Symbol;Acc:HGNC:8977]	627.326	1.35032	9.61397e-19
ENSG00000152779.14	SLC16A12	solute carrier family 16 member 12 [Source:HGNC Symbol;Acc:HGNC:23094]	184.575	-10.9018	9.92262e-19
ENSG00000198626.17	RYR2	ryanodine receptor 2 [Source:HGNC Symbol;Acc:HGNC:10484]	63.571	-4.35642	1.07249e-18
ENSG00000079950.14	STX7	syntaxin 7 [Source:HGNC Symbol;Acc:HGNC:11442]	2968.48	0.693857	1.12889e-18
ENSG00000205592.15	MUC19	mucin 19, oligomeric [Source:HGNC Symbol;Acc:HGNC:14362]	133.006	-3.73251	1.16406e-18
ENSG00000132640.15	BTBD3	BTB domain containing 3 [Source:HGNC Symbol;Acc:HGNC:15854]	20493.1	0.71952	1.32383e-18
ENSG00000131650.14	KREMEN2	kringle containing transmembrane protein 2 [Source:HGNC Symbol;Acc:HGNC:18797]	1869.6	0.764491	1.34683e-18
ENSG00000165424.7	ZCCHC24	zinc finger CCHC-type containing 24 [Source:HGNC Symbol;Acc:HGNC:26911]	887.86	-1.3506	1.36136e-18
ENSG00000092010.15	PSME1	proteasome activator subunit 1 [Source:HGNC Symbol;Acc:HGNC:9568]	5645.92	0.764481	1.38149e-18
ENSG00000151304.6	SRFBP1	serum response factor binding protein 1 [Source:HGNC Symbol;Acc:HGNC:26333]	1005.75	-0.878166	1.39031e-18
ENSG00000078114.19	NEBL	nebulette [Source:HGNC Symbol;Acc:HGNC:16932]	145.256	-2.26512	1.57147e-18
ENSG00000206557.6	TRIM71	tripartite motif containing 71 [Source:HGNC Symbol;Acc:HGNC:32669]	1096.17	-0.968252	1.64174e-18
ENSG00000136936.11	XPA	XPA, DNA damage recognition and repair factor [Source:HGNC Symbol;Acc:HGNC:12814]	1156.85	0.864042	1.64174e-18
ENSG00000104823.9	ECH1	enoyl-CoA hydratase 1 [Source:HGNC Symbol;Acc:HGNC:3149]	4245.12	1.14716	1.67223e-18
ENSG00000154639.19	CXADR	CXADR Ig-like cell adhesion molecule [Source:HGNC Symbol;Acc:HGNC:2559]	13849.9	0.545031	1.78584e-18
ENSG00000158806.14	NPM2	nucleophosmin/nucleoplasmin 2 [Source:HGNC Symbol;Acc:HGNC:7930]	119.527	2.89704	1.7868e-18
ENSG00000176658.17	MYO1D	myosin ID [Source:HGNC Symbol;Acc:HGNC:7598]	1323.31	1.09897	1.96952e-18
ENSG00000113441.16	LNPEP	leucyl and cystinyl aminopeptidase [Source:HGNC Symbol;Acc:HGNC:6656]	13242.7	-0.814359	1.96952e-18
ENSG00000124588.22	NQO2	N-ribosyldihydronicotinamide:quinone reductase 2 [Source:HGNC Symbol;Acc:HGNC:7856]	1764.69	0.782989	1.97937e-18
ENSG00000144746.7	ARL6IP5	ADP ribosylation factor like GTPase 6 interacting protein 5 [Source:HGNC Symbol;Acc:HGNC:16937]	4784.75	0.780701	2.08698e-18
ENSG00000162366.8	PDZK1IP1	PDZK1 interacting protein 1 [Source:HGNC Symbol;Acc:HGNC:16887]	325.937	1.28607	2.1224e-18
ENSG00000243244.7	STON1	stonin 1 [Source:HGNC Symbol;Acc:HGNC:17003]	272.178	-1.54545	2.13158e-18
ENSG00000182749.6	PAQR7	progestin and adipoQ receptor family member 7 [Source:HGNC Symbol;Acc:HGNC:23146]	4926.71	0.65584	2.13937e-18
ENSG00000086062.13	B4GALT1	beta-1,4-galactosyltransferase 1 [Source:HGNC Symbol;Acc:HGNC:924]	3293.75	0.989359	2.17838e-18
ENSG00000143320.9	CRABP2	cellular retinoic acid binding protein 2 [Source:HGNC Symbol;Acc:HGNC:2339]	635.169	-1.25447	2.34846e-18
ENSG00000140264.21	SERF2	small EDRK-rich factor 2 [Source:HGNC Symbol;Acc:HGNC:10757]	23122.8	0.7444	2.34878e-18
ENSG00000174780.17	SRP72	signal recognition particle 72 [Source:HGNC Symbol;Acc:HGNC:11303]	3693.55	-0.78123	2.39456e-18
ENSG00000158106.14	RHPN1	rhophilin Rho GTPase binding protein 1 [Source:HGNC Symbol;Acc:HGNC:19973]	1444.62	0.90927	2.39468e-18
ENSG00000171791.14	BCL2	BCL2 apoptosis regulator [Source:HGNC Symbol;Acc:HGNC:990]	1396.04	-0.963454	2.45704e-18
ENSG00000163703.19	CRELD1	cysteine rich with EGF like domains 1 [Source:HGNC Symbol;Acc:HGNC:14630]	1069.59	1.17882	2.6122e-18
ENSG00000140044.13	JDP2	Jun dimerization protein 2 [Source:HGNC Symbol;Acc:HGNC:17546]	2730	0.662821	2.61349e-18
ENSG00000165338.17	HECTD2	HECT domain E3 ubiquitin protein ligase 2 [Source:HGNC Symbol;Acc:HGNC:26736]	1920.52	-0.818997	2.68423e-18
ENSG00000147883.12	CDKN2B	cyclin dependent kinase inhibitor 2B [Source:HGNC Symbol;Acc:HGNC:1788]	163.089	1.96162	2.69036e-18
ENSG00000176595.4	KBTBD11	kelch repeat and BTB domain containing 11 [Source:HGNC Symbol;Acc:HGNC:29104]	491.523	1.13774	2.90917e-18
ENSG00000104081.14	BMF	Bcl2 modifying factor [Source:HGNC Symbol;Acc:HGNC:24132]	1331.1	1.24987	2.98995e-18
ENSG00000261455.1	LINC01003	long intergenic non-protein coding RNA 1003 [Source:HGNC Symbol;Acc:HGNC:48957]	286.39	1.40003	3.00202e-18
ENSG00000162976.13	SLC66A3	solute carrier family 66 member 3 [Source:HGNC Symbol;Acc:HGNC:28503]	1804.58	0.956652	3.0549e-18
ENSG00000106733.21	NMRK1	nicotinamide riboside kinase 1 [Source:HGNC Symbol;Acc:HGNC:26057]	615.205	1.2621	3.05823e-18
ENSG00000179163.12	FUCA1	alpha-L-fucosidase 1 [Source:HGNC Symbol;Acc:HGNC:4006]	3350.18	0.888609	3.13342e-18
ENSG00000151474.23	FRMD4A	FERM domain containing 4A [Source:HGNC Symbol;Acc:HGNC:25491]	2225.7	0.696933	3.27272e-18
ENSG00000064989.13	CALCRL	calcitonin receptor like receptor [Source:HGNC Symbol;Acc:HGNC:16709]	1390.51	-0.788604	3.57773e-18
ENSG00000273749.5	CYFIP1	cytoplasmic FMR1 interacting protein 1 [Source:HGNC Symbol;Acc:HGNC:13759]	13815.5	0.630498	3.68911e-18
ENSG00000100292.18	HMOX1	heme oxygenase 1 [Source:HGNC Symbol;Acc:HGNC:5013]	1053.22	-1.0456	3.79817e-18
ENSG00000232624.8	LINC01517	long intergenic non-protein coding RNA 1517 [Source:HGNC Symbol;Acc:HGNC:51212]	81.8961	2.75268	3.9486e-18
ENSG00000134508.12	CABLES1	Cdk5 and Abl enzyme substrate 1 [Source:HGNC Symbol;Acc:HGNC:25097]	1035.76	-1.2065	3.96372e-18
ENSG00000100744.15	GSKIP	GSK3B interacting protein [Source:HGNC Symbol;Acc:HGNC:20343]	2738.49	0.819956	4.00605e-18
ENSG00000254477.2	AP000640.1	novel transcript	91.1146	2.34977	4.07625e-18
ENSG00000156711.17	MAPK13	mitogen-activated protein kinase 13 [Source:HGNC Symbol;Acc:HGNC:6875]	92.9724	-3.9874	4.60031e-18
ENSG00000135596.18	MICAL1	microtubule associated monooxygenase, calponin and LIM domain containing 1 [Source:HGNC Symbol;Acc:HGNC:20619]	2577.55	0.782936	4.87752e-18
ENSG00000104886.12	PLEKHJ1	pleckstrin homology domain containing J1 [Source:HGNC Symbol;Acc:HGNC:18211]	4807.26	0.704593	5.12963e-18
ENSG00000146842.17	TMEM209	transmembrane protein 209 [Source:HGNC Symbol;Acc:HGNC:21898]	2551.07	-0.655595	5.56559e-18
ENSG00000085831.16	TTC39A	tetratricopeptide repeat domain 39A [Source:HGNC Symbol;Acc:HGNC:18657]	906.2	1.5563	6.04717e-18
ENSG00000135127.11	BICDL1	BICD family like cargo adaptor 1 [Source:HGNC Symbol;Acc:HGNC:28095]	159.025	1.9071	6.39278e-18
ENSG00000287238.1	AP002954.2	novel transcript	51.0429	4.26429	6.80308e-18
ENSG00000129354.12	AP1M2	adaptor related protein complex 1 subunit mu 2 [Source:HGNC Symbol;Acc:HGNC:558]	757.537	1.10196	6.81152e-18
ENSG00000071246.11	VASH1	vasohibin 1 [Source:HGNC Symbol;Acc:HGNC:19964]	243.587	-1.74691	7.30646e-18
ENSG00000198604.11	BAZ1A	bromodomain adjacent to zinc finger domain 1A [Source:HGNC Symbol;Acc:HGNC:960]	4682.48	0.610785	7.7024e-18
ENSG00000110881.12	ASIC1	acid sensing ion channel subunit 1 [Source:HGNC Symbol;Acc:HGNC:100]	188.985	-1.78425	8.08682e-18
ENSG00000134755.17	DSC2	desmocollin 2 [Source:HGNC Symbol;Acc:HGNC:3036]	79.769	-6.82606	8.18238e-18
ENSG00000251136.9	AF117829.1	novel transcript	2009.02	0.890438	8.19654e-18
ENSG00000163395.17	IGFN1	immunoglobulin like and fibronectin type III domain containing 1 [Source:HGNC Symbol;Acc:HGNC:24607]	308.909	-1.89394	9.07197e-18
ENSG00000152292.17	SH2D6	SH2 domain containing 6 [Source:HGNC Symbol;Acc:HGNC:30439]	192.043	1.74043	9.41353e-18
ENSG00000185437.14	SH3BGR	SH3 domain binding glutamate rich protein [Source:HGNC Symbol;Acc:HGNC:10822]	112.248	-2.20592	9.65183e-18
ENSG00000186007.10	LEMD1	LEM domain containing 1 [Source:HGNC Symbol;Acc:HGNC:18725]	79.554	2.85723	1.00466e-17
ENSG00000100162.15	CENPM	centromere protein M [Source:HGNC Symbol;Acc:HGNC:18352]	1100.21	-1.17196	1.05753e-17
ENSG00000171159.5	C9orf16	chromosome 9 open reading frame 16 [Source:HGNC Symbol;Acc:HGNC:17823]	2214.48	0.745585	1.11114e-17
ENSG00000183255.12	PTTG1IP	PTTG1 interacting protein [Source:HGNC Symbol;Acc:HGNC:13524]	18513.5	0.561405	1.13087e-17
ENSG00000080493.18	SLC4A4	solute carrier family 4 member 4 [Source:HGNC Symbol;Acc:HGNC:11030]	76.9934	-6.76801	1.23323e-17
ENSG00000154914.17	USP43	ubiquitin specific peptidase 43 [Source:HGNC Symbol;Acc:HGNC:20072]	400.539	1.17927	1.24538e-17
ENSG00000223784.2	LINP1	lncRNA in non-homologous end joining pathway 1 [Source:HGNC Symbol;Acc:HGNC:53170]	57.189	3.95982	1.26729e-17
ENSG00000184500.16	PROS1	protein S [Source:HGNC Symbol;Acc:HGNC:9456]	1549.18	-0.741161	1.36571e-17
ENSG00000106624.11	AEBP1	AE binding protein 1 [Source:HGNC Symbol;Acc:HGNC:303]	74.5042	-3.48081	1.38055e-17
ENSG00000166483.12	WEE1	WEE1 G2 checkpoint kinase [Source:HGNC Symbol;Acc:HGNC:12761]	3351.87	-0.890188	1.40847e-17
ENSG00000239482.6	AC112487.1	novel transcript	74.5868	3.08854	1.4905e-17
ENSG00000143952.20	VPS54	VPS54 subunit of GARP complex [Source:HGNC Symbol;Acc:HGNC:18652]	7999.83	0.545727	1.49556e-17
ENSG00000173467.9	AGR3	anterior gradient 3, protein disulphide isomerase family member [Source:HGNC Symbol;Acc:HGNC:24167]	288.567	1.60088	1.49751e-17
ENSG00000122223.13	CD244	CD244 molecule [Source:HGNC Symbol;Acc:HGNC:18171]	73.6753	3.18034	1.51949e-17
ENSG00000121900.19	TMEM54	transmembrane protein 54 [Source:HGNC Symbol;Acc:HGNC:24143]	194.595	1.57882	1.52597e-17
ENSG00000163162.9	RNF149	ring finger protein 149 [Source:HGNC Symbol;Acc:HGNC:23137]	2944.96	0.687652	1.94695e-17
ENSG00000119636.16	BBOF1	basal body orientation factor 1 [Source:HGNC Symbol;Acc:HGNC:19855]	488.605	1.21953	1.94851e-17
ENSG00000168389.18	MFSD2A	major facilitator superfamily domain containing 2A [Source:HGNC Symbol;Acc:HGNC:25897]	258.336	-1.65607	2.07689e-17
ENSG00000205436.7	EXOC3L4	exocyst complex component 3 like 4 [Source:HGNC Symbol;Acc:HGNC:20120]	148.069	2.38093	2.43008e-17
ENSG00000138316.11	ADAMTS14	ADAM metallopeptidase with thrombospondin type 1 motif 14 [Source:HGNC Symbol;Acc:HGNC:14899]	60.8127	-3.20312	2.53792e-17
ENSG00000259120.3	SMIM6	small integral membrane protein 6 [Source:HGNC Symbol;Acc:HGNC:40032]	68.1571	6.74914	2.56274e-17
ENSG00000134827.8	TCN1	transcobalamin 1 [Source:HGNC Symbol;Acc:HGNC:11652]	59.8909	6.23249	2.66921e-17
ENSG00000184908.18	CLCNKB	chloride voltage-gated channel Kb [Source:HGNC Symbol;Acc:HGNC:2027]	1083.92	1.257	2.70127e-17
ENSG00000166578.10	IQCD	IQ motif containing D [Source:HGNC Symbol;Acc:HGNC:25168]	408.281	1.19487	2.81277e-17
ENSG00000214189.9	ZNF788P	zinc finger family member 788, pseudogene [Source:HGNC Symbol;Acc:HGNC:33112]	57.9443	-5.33773	3.21211e-17
ENSG00000203883.7	SOX18	SRY-box transcription factor 18 [Source:HGNC Symbol;Acc:HGNC:11194]	111.344	2.16755	3.6004e-17
ENSG00000256751.6	PLBD1-AS1	PLBD1 antisense RNA 1 [Source:HGNC Symbol;Acc:HGNC:51143]	862.598	0.976434	3.61227e-17
ENSG00000134901.13	POGLUT2	protein O-glucosyltransferase 2 [Source:HGNC Symbol;Acc:HGNC:19350]	1041.67	-0.912326	3.76251e-17
ENSG00000131747.15	TOP2A	DNA topoisomerase II alpha [Source:HGNC Symbol;Acc:HGNC:11989]	25456.9	-1.14744	3.77013e-17
ENSG00000175040.6	CHST2	carbohydrate sulfotransferase 2 [Source:HGNC Symbol;Acc:HGNC:1970]	70.8425	-2.82389	3.77079e-17
ENSG00000243649.9	CFB	complement factor B [Source:HGNC Symbol;Acc:HGNC:1037]	140.606	2.38673	3.82689e-17
ENSG00000176834.14	VSIG10	V-set and immunoglobulin domain containing 10 [Source:HGNC Symbol;Acc:HGNC:26078]	4039.11	0.69131	3.985e-17
ENSG00000062524.16	LTK	leukocyte receptor tyrosine kinase [Source:HGNC Symbol;Acc:HGNC:6721]	113.95	-2.52541	4.09129e-17
ENSG00000160888.7	IER2	immediate early response 2 [Source:HGNC Symbol;Acc:HGNC:28871]	1214.51	0.842326	4.15897e-17
ENSG00000179630.11	LACC1	laccase domain containing 1 [Source:HGNC Symbol;Acc:HGNC:26789]	613.398	1.06792	4.48622e-17
ENSG00000055118.16	KCNH2	potassium voltage-gated channel subfamily H member 2 [Source:HGNC Symbol;Acc:HGNC:6251]	490.368	-1.09741	4.51528e-17
ENSG00000163053.11	SLC16A14	solute carrier family 16 member 14 [Source:HGNC Symbol;Acc:HGNC:26417]	194.381	-9.12315	4.5299e-17
ENSG00000118515.11	SGK1	serum/glucocorticoid regulated kinase 1 [Source:HGNC Symbol;Acc:HGNC:10810]	138.871	1.80051	4.57269e-17
ENSG00000164663.14	USP49	ubiquitin specific peptidase 49 [Source:HGNC Symbol;Acc:HGNC:20078]	680.953	-0.920264	4.76861e-17
ENSG00000100504.17	PYGL	glycogen phosphorylase L [Source:HGNC Symbol;Acc:HGNC:9725]	8583.36	0.65421	4.91908e-17
ENSG00000139626.16	ITGB7	integrin subunit beta 7 [Source:HGNC Symbol;Acc:HGNC:6162]	154.452	2.00772	4.94557e-17
ENSG00000033800.14	PIAS1	protein inhibitor of activated STAT 1 [Source:HGNC Symbol;Acc:HGNC:2752]	3847.44	0.782685	4.94557e-17
ENSG00000051620.11	HEBP2	heme binding protein 2 [Source:HGNC Symbol;Acc:HGNC:15716]	7167.01	0.771373	6.25971e-17
ENSG00000086544.3	ITPKC	inositol-trisphosphate 3-kinase C [Source:HGNC Symbol;Acc:HGNC:14897]	1733.46	0.739479	6.32693e-17
ENSG00000101004.15	NINL	ninein like [Source:HGNC Symbol;Acc:HGNC:29163]	4406.06	0.718121	6.58111e-17
ENSG00000182263.14	FIGN	fidgetin, microtubule severing factor [Source:HGNC Symbol;Acc:HGNC:13285]	1133.54	-1.38273	7.1095e-17
ENSG00000171223.6	JUNB	JunB proto-oncogene, AP-1 transcription factor subunit [Source:HGNC Symbol;Acc:HGNC:6205]	805.387	0.926708	7.17496e-17
ENSG00000119711.13	ALDH6A1	aldehyde dehydrogenase 6 family member A1 [Source:HGNC Symbol;Acc:HGNC:7179]	3743.83	0.826992	7.26297e-17
ENSG00000187726.9	DNAJB13	DnaJ heat shock protein family (Hsp40) member B13 [Source:HGNC Symbol;Acc:HGNC:30718]	407.23	1.27632	7.29607e-17
ENSG00000263961.8	RHEX	regulator of hemoglobinization and erythroid cell expansion [Source:HGNC Symbol;Acc:HGNC:25341]	1034.62	1.02157	7.47272e-17
ENSG00000177707.11	NECTIN3	nectin cell adhesion molecule 3 [Source:HGNC Symbol;Acc:HGNC:17664]	6778.57	0.887967	7.47272e-17
ENSG00000231074.9	HCG18	HLA complex group 18 [Source:HGNC Symbol;Acc:HGNC:31337]	1853.09	-0.816955	7.50497e-17
ENSG00000239697.11	TNFSF12	TNF superfamily member 12 [Source:HGNC Symbol;Acc:HGNC:11927]	94.7191	2.82826	7.59236e-17
ENSG00000154957.14	ZNF18	zinc finger protein 18 [Source:HGNC Symbol;Acc:HGNC:12969]	1323.94	0.87408	8.01917e-17
ENSG00000090316.16	MAEA	macrophage erythroblast attacher, E3 ubiquitin ligase [Source:HGNC Symbol;Acc:HGNC:13731]	4592.39	0.599385	8.59151e-17
ENSG00000177425.11	PAWR	pro-apoptotic WT1 regulator [Source:HGNC Symbol;Acc:HGNC:8614]	6367.89	-0.757504	8.67949e-17
ENSG00000100867.15	DHRS2	dehydrogenase/reductase 2 [Source:HGNC Symbol;Acc:HGNC:18349]	994.078	-1.62879	8.68963e-17
ENSG00000119125.17	GDA	guanine deaminase [Source:HGNC Symbol;Acc:HGNC:4212]	8701.71	0.719123	9.35495e-17
ENSG00000231187.3	AL356056.2	uncharacterized LOC102724593 [Source:NCBI gene (formerly Entrezgene);Acc:102724593]	74.8703	-4.24491	9.4545e-17
ENSG00000152778.10	IFIT5	interferon induced protein with tetratricopeptide repeats 5 [Source:HGNC Symbol;Acc:HGNC:13328]	695.846	-0.941734	9.48532e-17
ENSG00000167771.6	RCOR2	REST corepressor 2 [Source:HGNC Symbol;Acc:HGNC:27455]	1067.43	-0.913472	1.02047e-16
ENSG00000242082.2	SLC5A4-AS1	SLC5A4 antisense RNA 1 [Source:HGNC Symbol;Acc:HGNC:53163]	689.859	1.30962	1.06597e-16
ENSG00000135124.15	P2RX4	purinergic receptor P2X 4 [Source:HGNC Symbol;Acc:HGNC:8535]	1024.03	0.989756	1.13726e-16
ENSG00000073712.15	FERMT2	fermitin family member 2 [Source:HGNC Symbol;Acc:HGNC:15767]	9230.95	-0.522942	1.18063e-16
ENSG00000162267.12	ITIH3	inter-alpha-trypsin inhibitor heavy chain 3 [Source:HGNC Symbol;Acc:HGNC:6168]	57.5886	-3.59456	1.18904e-16
ENSG00000158014.15	SLC30A2	solute carrier family 30 member 2 [Source:HGNC Symbol;Acc:HGNC:11013]	52.1629	-3.58805	1.20271e-16
ENSG00000160932.11	LY6E	lymphocyte antigen 6 family member E [Source:HGNC Symbol;Acc:HGNC:6727]	2658.28	-0.732467	1.22505e-16
ENSG00000163590.14	PPM1L	protein phosphatase, Mg2+/Mn2+ dependent 1L [Source:HGNC Symbol;Acc:HGNC:16381]	1828.09	1.03477	1.31134e-16
ENSG00000197937.13	ZNF347	zinc finger protein 347 [Source:HGNC Symbol;Acc:HGNC:16447]	501.96	-1.2684	1.32006e-16
ENSG00000170153.11	RNF150	ring finger protein 150 [Source:HGNC Symbol;Acc:HGNC:23138]	119.74	-2.35767	1.37178e-16
ENSG00000070214.16	SLC44A1	solute carrier family 44 member 1 [Source:HGNC Symbol;Acc:HGNC:18798]	7393.58	0.60904	1.37306e-16
ENSG00000072778.20	ACADVL	acyl-CoA dehydrogenase very long chain [Source:HGNC Symbol;Acc:HGNC:92]	12581.2	0.712111	1.39968e-16
ENSG00000249396.2	LINC02212	long intergenic non-protein coding RNA 2212 [Source:HGNC Symbol;Acc:HGNC:53079]	399.863	1.09658	1.42402e-16
ENSG00000103811.18	CTSH	cathepsin H [Source:HGNC Symbol;Acc:HGNC:2535]	1809.03	-0.718532	1.51405e-16
ENSG00000178445.10	GLDC	glycine decarboxylase [Source:HGNC Symbol;Acc:HGNC:4313]	3603.41	1.52401	1.57877e-16
ENSG00000163017.14	ACTG2	actin gamma 2, smooth muscle [Source:HGNC Symbol;Acc:HGNC:145]	127.75	-2.01703	1.84832e-16
ENSG00000130584.12	ZBTB46	zinc finger and BTB domain containing 46 [Source:HGNC Symbol;Acc:HGNC:16094]	574.889	0.956333	1.87379e-16
ENSG00000115425.14	PECR	peroxisomal trans-2-enoyl-CoA reductase [Source:HGNC Symbol;Acc:HGNC:18281]	2279.21	0.836828	1.88971e-16
ENSG00000128833.13	MYO5C	myosin VC [Source:HGNC Symbol;Acc:HGNC:7604]	5565.16	1.14462	1.89013e-16
ENSG00000183798.5	EMILIN3	elastin microfibril interfacer 3 [Source:HGNC Symbol;Acc:HGNC:16123]	114.802	-10.2168	2.01436e-16
ENSG00000174871.11	CNIH2	cornichon family AMPA receptor auxiliary protein 2 [Source:HGNC Symbol;Acc:HGNC:28744]	148.568	-2.21434	2.1044e-16
ENSG00000163734.4	CXCL3	C-X-C motif chemokine ligand 3 [Source:HGNC Symbol;Acc:HGNC:4604]	57.9894	3.34025	2.1438e-16
ENSG00000236008.3	LINC01814	long intergenic non-protein coding RNA 1814 [Source:HGNC Symbol;Acc:HGNC:52618]	205.378	1.63922	2.19051e-16
ENSG00000119431.9	HDHD3	haloacid dehalogenase like hydrolase domain containing 3 [Source:HGNC Symbol;Acc:HGNC:28171]	2026.84	0.729977	2.20313e-16
ENSG00000139737.22	SLAIN1	SLAIN motif family member 1 [Source:HGNC Symbol;Acc:HGNC:26387]	1502.83	0.878636	2.24633e-16
ENSG00000264522.6	OTUD7B	OTU deubiquitinase 7B [Source:HGNC Symbol;Acc:HGNC:16683]	5008.66	0.604887	2.25321e-16
ENSG00000138378.19	STAT4	signal transducer and activator of transcription 4 [Source:HGNC Symbol;Acc:HGNC:11365]	100.301	2.53809	2.29164e-16
ENSG00000198053.12	SIRPA	signal regulatory protein alpha [Source:HGNC Symbol;Acc:HGNC:9662]	742.777	0.980518	2.30431e-16
ENSG00000121690.11	DEPDC7	DEP domain containing 7 [Source:HGNC Symbol;Acc:HGNC:29899]	372.937	1.45613	2.38211e-16
ENSG00000005486.17	RHBDD2	rhomboid domain containing 2 [Source:HGNC Symbol;Acc:HGNC:23082]	2911.75	0.744007	2.44057e-16
ENSG00000146376.11	ARHGAP18	Rho GTPase activating protein 18 [Source:HGNC Symbol;Acc:HGNC:21035]	3946.11	-0.588971	2.53e-16
ENSG00000107331.17	ABCA2	ATP binding cassette subfamily A member 2 [Source:HGNC Symbol;Acc:HGNC:32]	3262.6	1.05655	2.58635e-16
ENSG00000180488.15	MIGA1	mitoguardin 1 [Source:HGNC Symbol;Acc:HGNC:24741]	3559.86	0.86248	2.58635e-16
ENSG00000137216.19	TMEM63B	transmembrane protein 63B [Source:HGNC Symbol;Acc:HGNC:17735]	2373.95	0.713155	2.65463e-16
ENSG00000112394.17	SLC16A10	solute carrier family 16 member 10 [Source:HGNC Symbol;Acc:HGNC:17027]	3764.65	0.880048	2.72995e-16
ENSG00000139278.10	GLIPR1	GLI pathogenesis related 1 [Source:HGNC Symbol;Acc:HGNC:17001]	207.362	-2.12428	2.85555e-16
ENSG00000128050.9	PAICS	phosphoribosylaminoimidazole carboxylase and phosphoribosylaminoimidazolesuccinocarboxamide synthase [Source:HGNC Symbol;Acc:HGNC:8587]	13868.2	-0.768192	3.01595e-16
ENSG00000163975.12	MELTF	melanotransferrin [Source:HGNC Symbol;Acc:HGNC:7037]	112.845	-2.20265	3.04442e-16
ENSG00000102893.16	PHKB	phosphorylase kinase regulatory subunit beta [Source:HGNC Symbol;Acc:HGNC:8927]	11877.2	0.739616	3.24809e-16
ENSG00000189337.17	KAZN	kazrin, periplakin interacting protein [Source:HGNC Symbol;Acc:HGNC:29173]	486.032	-1.37235	3.29388e-16
ENSG00000177663.14	IL17RA	interleukin 17 receptor A [Source:HGNC Symbol;Acc:HGNC:5985]	2239.73	0.690612	3.33069e-16
ENSG00000145335.17	SNCA	synuclein alpha [Source:HGNC Symbol;Acc:HGNC:11138]	111.332	-10.1716	3.44297e-16
ENSG00000042445.14	RETSAT	retinol saturase [Source:HGNC Symbol;Acc:HGNC:25991]	3545.51	0.990605	3.4856e-16
ENSG00000120992.18	LYPLA1	lysophospholipase 1 [Source:HGNC Symbol;Acc:HGNC:6737]	10796.8	0.64453	3.75255e-16
ENSG00000157077.16	ZFYVE9	zinc finger FYVE-type containing 9 [Source:HGNC Symbol;Acc:HGNC:6775]	5764.09	0.559655	3.87484e-16
ENSG00000093167.18	LRRFIP2	LRR binding FLII interacting protein 2 [Source:HGNC Symbol;Acc:HGNC:6703]	3326.94	0.594034	3.90063e-16
ENSG00000143869.7	GDF7	growth differentiation factor 7 [Source:HGNC Symbol;Acc:HGNC:4222]	155.191	-1.89943	4.20835e-16
ENSG00000167165.19	UGT1A6	UDP glucuronosyltransferase family 1 member A6 [Source:HGNC Symbol;Acc:HGNC:12538]	65.2945	3.04616	4.67443e-16
ENSG00000076356.7	PLXNA2	plexin A2 [Source:HGNC Symbol;Acc:HGNC:9100]	497.481	2.11909	4.86881e-16
ENSG00000143376.14	SNX27	sorting nexin 27 [Source:HGNC Symbol;Acc:HGNC:20073]	3862.73	-0.708325	4.86881e-16
ENSG00000140497.16	SCAMP2	secretory carrier membrane protein 2 [Source:HGNC Symbol;Acc:HGNC:10564]	4180.38	0.822041	5.04516e-16
ENSG00000116141.17	MARK1	microtubule affinity regulating kinase 1 [Source:HGNC Symbol;Acc:HGNC:6896]	56.3395	-3.92125	5.07846e-16
ENSG00000142961.15	MOB3C	MOB kinase activator 3C [Source:HGNC Symbol;Acc:HGNC:29800]	485.828	1.08388	5.1017e-16
ENSG00000177614.11	PGBD5	piggyBac transposable element derived 5 [Source:HGNC Symbol;Acc:HGNC:19405]	1662.18	0.846568	5.14488e-16
ENSG00000132478.10	UNK	unk zinc finger [Source:HGNC Symbol;Acc:HGNC:29369]	1346.31	-0.787716	5.26313e-16
ENSG00000185745.10	IFIT1	interferon induced protein with tetratricopeptide repeats 1 [Source:HGNC Symbol;Acc:HGNC:5407]	192.653	-1.76964	5.28495e-16
ENSG00000213214.5	ARHGEF35	Rho guanine nucleotide exchange factor 35 [Source:HGNC Symbol;Acc:HGNC:33846]	678.712	0.919727	5.43097e-16
ENSG00000144115.18	THNSL2	threonine synthase like 2 [Source:HGNC Symbol;Acc:HGNC:25602]	218.088	1.71081	5.64188e-16
ENSG00000105612.9	DNASE2	deoxyribonuclease 2, lysosomal [Source:HGNC Symbol;Acc:HGNC:2960]	3564.58	0.666858	5.65361e-16
ENSG00000123240.17	OPTN	optineurin [Source:HGNC Symbol;Acc:HGNC:17142]	3506.07	0.626491	6.49045e-16
ENSG00000175155.11	YPEL2	yippee like 2 [Source:HGNC Symbol;Acc:HGNC:18326]	776.431	1.34455	6.56532e-16
ENSG00000196932.12	TMEM26	transmembrane protein 26 [Source:HGNC Symbol;Acc:HGNC:28550]	110.103	-10.1559	6.64981e-16
ENSG00000044115.21	CTNNA1	catenin alpha 1 [Source:HGNC Symbol;Acc:HGNC:2509]	38130.6	0.673235	6.69562e-16
ENSG00000155629.15	PIK3AP1	phosphoinositide-3-kinase adaptor protein 1 [Source:HGNC Symbol;Acc:HGNC:30034]	68.844	2.76318	6.76962e-16
ENSG00000138772.13	ANXA3	annexin A3 [Source:HGNC Symbol;Acc:HGNC:541]	6016.89	0.642151	7.43596e-16
ENSG00000162076.13	FLYWCH2	FLYWCH family member 2 [Source:HGNC Symbol;Acc:HGNC:25178]	2910.14	0.613591	7.65776e-16
ENSG00000262160.1	AC020978.5	novel transcript, antisense to NFATC3	399.741	1.086	7.65871e-16
ENSG00000269821.1	KCNQ1OT1	KCNQ1 opposite strand/antisense transcript 1 [Source:HGNC Symbol;Acc:HGNC:6295]	11069.6	-1.13957	8.00422e-16
ENSG00000125798.15	FOXA2	forkhead box A2 [Source:HGNC Symbol;Acc:HGNC:5022]	113.31	1.91773	8.16592e-16
ENSG00000146143.19	PRIM2	DNA primase subunit 2 [Source:HGNC Symbol;Acc:HGNC:9370]	2352.04	-0.703738	9.12713e-16
ENSG00000173156.7	RHOD	ras homolog family member D [Source:HGNC Symbol;Acc:HGNC:670]	1610.1	0.749035	9.18139e-16
ENSG00000189241.8	TSPYL1	TSPY like 1 [Source:HGNC Symbol;Acc:HGNC:12382]	6834.72	0.594953	9.19148e-16
ENSG00000198758.11	EPS8L3	EPS8 like 3 [Source:HGNC Symbol;Acc:HGNC:21297]	65.8416	3.23828	9.45227e-16
ENSG00000141959.17	PFKL	phosphofructokinase, liver type [Source:HGNC Symbol;Acc:HGNC:8876]	8602.37	0.570625	9.94081e-16
ENSG00000175505.11	CLCF1	cardiotrophin like cytokine factor 1 [Source:HGNC Symbol;Acc:HGNC:17412]	523.269	1.08539	1.00013e-15
ENSG00000122778.10	KIAA1549	KIAA1549 [Source:HGNC Symbol;Acc:HGNC:22219]	1735.37	-0.989368	1.07493e-15
ENSG00000196639.7	HRH1	histamine receptor H1 [Source:HGNC Symbol;Acc:HGNC:5182]	953.846	0.924417	1.07673e-15
ENSG00000001626.16	CFTR	CF transmembrane conductance regulator [Source:HGNC Symbol;Acc:HGNC:1884]	112.101	2.2404	1.08319e-15
ENSG00000228037.1	AL139246.3	novel transcript	110.297	2.00828	1.08864e-15
ENSG00000114841.17	DNAH1	dynein axonemal heavy chain 1 [Source:HGNC Symbol;Acc:HGNC:2940]	640.241	1.54142	1.12185e-15
ENSG00000214063.11	TSPAN4	tetraspanin 4 [Source:HGNC Symbol;Acc:HGNC:11859]	4436.3	-0.886142	1.16711e-15
ENSG00000005810.18	MYCBP2	MYC binding protein 2 [Source:HGNC Symbol;Acc:HGNC:23386]	6151.37	-1.19409	1.1808e-15
ENSG00000104892.17	KLC3	kinesin light chain 3 [Source:HGNC Symbol;Acc:HGNC:20717]	207.395	1.52766	1.29897e-15
ENSG00000215717.7	TMEM167B	transmembrane protein 167B [Source:HGNC Symbol;Acc:HGNC:30187]	2909.7	0.806099	1.34063e-15
ENSG00000196083.10	IL1RAP	interleukin 1 receptor accessory protein [Source:HGNC Symbol;Acc:HGNC:5995]	994.927	0.779433	1.41318e-15
ENSG00000187243.16	MAGED4B	MAGE family member D4B [Source:HGNC Symbol;Acc:HGNC:22880]	1607.55	-1.10854	1.44547e-15
ENSG00000171621.14	SPSB1	splA/ryanodine receptor domain and SOCS box containing 1 [Source:HGNC Symbol;Acc:HGNC:30628]	994.816	0.913313	1.44553e-15
ENSG00000109501.14	WFS1	wolframin ER transmembrane glycoprotein [Source:HGNC Symbol;Acc:HGNC:12762]	1493.32	-0.69287	1.47924e-15
ENSG00000118680.14	MYL12B	myosin light chain 12B [Source:HGNC Symbol;Acc:HGNC:29827]	26536.9	0.565871	1.50887e-15
ENSG00000164124.11	TMEM144	transmembrane protein 144 [Source:HGNC Symbol;Acc:HGNC:25633]	137.698	2.31763	1.52846e-15
ENSG00000118257.17	NRP2	neuropilin 2 [Source:HGNC Symbol;Acc:HGNC:8005]	4967	0.900364	1.54881e-15
ENSG00000006468.14	ETV1	ETS variant transcription factor 1 [Source:HGNC Symbol;Acc:HGNC:3490]	751.928	-1.53748	1.64012e-15
ENSG00000198246.9	SLC29A3	solute carrier family 29 member 3 [Source:HGNC Symbol;Acc:HGNC:23096]	296.44	1.42059	1.64555e-15
ENSG00000144369.13	FAM171B	family with sequence similarity 171 member B [Source:HGNC Symbol;Acc:HGNC:29412]	5842.54	-0.698705	1.71118e-15
ENSG00000080815.19	PSEN1	presenilin 1 [Source:HGNC Symbol;Acc:HGNC:9508]	5644.17	0.611244	1.77686e-15
ENSG00000101608.13	MYL12A	myosin light chain 12A [Source:HGNC Symbol;Acc:HGNC:16701]	17860.8	0.640262	1.79477e-15
ENSG00000125744.12	RTN2	reticulon 2 [Source:HGNC Symbol;Acc:HGNC:10468]	1009.98	1.14479	1.85167e-15
ENSG00000091436.17	MAP3K20	mitogen-activated protein kinase kinase kinase 20 [Source:HGNC Symbol;Acc:HGNC:17797]	5283.6	-0.715402	1.93562e-15
ENSG00000117480.16	FAAH	fatty acid amide hydrolase [Source:HGNC Symbol;Acc:HGNC:3553]	1317.15	0.89911	2.20222e-15
ENSG00000013588.9	GPRC5A	G protein-coupled receptor class C group 5 member A [Source:HGNC Symbol;Acc:HGNC:9836]	4488.39	0.780892	2.2635e-15
ENSG00000129195.16	PIMREG	PICALM interacting mitotic regulator [Source:HGNC Symbol;Acc:HGNC:25483]	2286.28	-1.06158	2.30462e-15
ENSG00000112276.14	BVES	blood vessel epicardial substance [Source:HGNC Symbol;Acc:HGNC:1152]	59.5312	-6.4001	2.38566e-15
ENSG00000110697.13	PITPNM1	phosphatidylinositol transfer protein membrane associated 1 [Source:HGNC Symbol;Acc:HGNC:9003]	8869.7	0.960082	2.49053e-15
ENSG00000005884.18	ITGA3	integrin subunit alpha 3 [Source:HGNC Symbol;Acc:HGNC:6139]	1240.42	0.971893	2.52534e-15
ENSG00000262585.1	LINC01979	long intergenic non-protein coding RNA 1979 [Source:HGNC Symbol;Acc:HGNC:52807]	320.037	1.36987	2.55047e-15
ENSG00000110328.6	GALNT18	polypeptide N-acetylgalactosaminyltransferase 18 [Source:HGNC Symbol;Acc:HGNC:30488]	97.2786	2.28438	2.60755e-15
ENSG00000117676.14	RPS6KA1	ribosomal protein S6 kinase A1 [Source:HGNC Symbol;Acc:HGNC:10430]	5024.09	0.585428	2.64563e-15
ENSG00000135828.11	RNASEL	ribonuclease L [Source:HGNC Symbol;Acc:HGNC:10050]	451.914	1.14082	2.79215e-15
ENSG00000101384.12	JAG1	jagged canonical Notch ligand 1 [Source:HGNC Symbol;Acc:HGNC:6188]	37924.2	0.598709	3.09518e-15
ENSG00000100097.12	LGALS1	galectin 1 [Source:HGNC Symbol;Acc:HGNC:6561]	15549.7	0.677486	3.15156e-15
ENSG00000196422.11	PPP1R26	protein phosphatase 1 regulatory subunit 26 [Source:HGNC Symbol;Acc:HGNC:29089]	3769.13	0.631654	3.2117e-15
ENSG00000139174.12	PRICKLE1	prickle planar cell polarity protein 1 [Source:HGNC Symbol;Acc:HGNC:17019]	1735.59	-0.724543	3.33334e-15
ENSG00000115468.12	EFHD1	EF-hand domain family member D1 [Source:HGNC Symbol;Acc:HGNC:29556]	1459.39	-0.77983	3.34604e-15
ENSG00000156650.14	KAT6B	lysine acetyltransferase 6B [Source:HGNC Symbol;Acc:HGNC:17582]	1600.53	-1.02656	3.35673e-15
ENSG00000230623.6	AC104461.1	novel transcript, antisense to ZNF281	286.959	1.32196	3.417e-15
ENSG00000183114.8	FAM43B	family with sequence similarity 43 member B [Source:HGNC Symbol;Acc:HGNC:31791]	282.674	1.20156	3.43479e-15
ENSG00000111052.8	LIN7A	lin-7 homolog A, crumbs cell polarity complex component [Source:HGNC Symbol;Acc:HGNC:17787]	166.209	-9.7866	3.49203e-15
ENSG00000231527.7	FAM27C	family with sequence similarity 27 member C [Source:HGNC Symbol;Acc:HGNC:23668]	954.929	0.856082	3.7961e-15
ENSG00000101331.17	CCM2L	CCM2 like scaffold protein [Source:HGNC Symbol;Acc:HGNC:16153]	109.72	-2.17809	3.86219e-15
ENSG00000155755.19	TMEM237	transmembrane protein 237 [Source:HGNC Symbol;Acc:HGNC:14432]	2343.33	-0.7789	3.95453e-15
ENSG00000126883.17	NUP214	nucleoporin 214 [Source:HGNC Symbol;Acc:HGNC:8064]	2337.91	-1.469	4.00455e-15
ENSG00000136546.16	SCN7A	sodium voltage-gated channel alpha subunit 7 [Source:HGNC Symbol;Acc:HGNC:10594]	662.75	1.29981	4.03795e-15
ENSG00000171227.7	TMEM37	transmembrane protein 37 [Source:HGNC Symbol;Acc:HGNC:18216]	2577.61	0.88919	4.0713e-15
ENSG00000006756.16	ARSD	arylsulfatase D [Source:HGNC Symbol;Acc:HGNC:717]	8249.89	0.555349	4.22287e-15
ENSG00000109466.14	KLHL2	kelch like family member 2 [Source:HGNC Symbol;Acc:HGNC:6353]	1403.91	0.77871	4.41446e-15
ENSG00000126787.13	DLGAP5	DLG associated protein 5 [Source:HGNC Symbol;Acc:HGNC:16864]	6845.11	-0.823123	4.44708e-15
ENSG00000152465.18	NMT2	N-myristoyltransferase 2 [Source:HGNC Symbol;Acc:HGNC:7858]	621.595	-1.05002	4.6201e-15
ENSG00000181513.15	ACBD4	acyl-CoA binding domain containing 4 [Source:HGNC Symbol;Acc:HGNC:23337]	639.836	1.0251	4.63061e-15
ENSG00000178075.20	GRAMD1C	GRAM domain containing 1C [Source:HGNC Symbol;Acc:HGNC:25252]	306.563	1.42525	4.64008e-15
ENSG00000088002.12	SULT2B1	sulfotransferase family 2B member 1 [Source:HGNC Symbol;Acc:HGNC:11459]	72.5584	2.50277	4.65762e-15
ENSG00000158615.9	PPP1R15B	protein phosphatase 1 regulatory subunit 15B [Source:HGNC Symbol;Acc:HGNC:14951]	1859.98	-0.621159	4.75402e-15
ENSG00000142149.9	HUNK	hormonally up-regulated Neu-associated kinase [Source:HGNC Symbol;Acc:HGNC:13326]	659.201	-1.22908	4.77618e-15
ENSG00000122547.11	EEPD1	endonuclease/exonuclease/phosphatase family domain containing 1 [Source:HGNC Symbol;Acc:HGNC:22223]	813.149	1.5844	5.12926e-15
ENSG00000152492.15	CCDC50	coiled-coil domain containing 50 [Source:HGNC Symbol;Acc:HGNC:18111]	5335.66	0.536373	5.23445e-15
ENSG00000123983.15	ACSL3	acyl-CoA synthetase long chain family member 3 [Source:HGNC Symbol;Acc:HGNC:3570]	16313.9	0.998183	5.39798e-15
ENSG00000114993.17	RTKN	rhotekin [Source:HGNC Symbol;Acc:HGNC:10466]	2563.53	0.592421	5.39798e-15
ENSG00000111907.21	TPD52L1	TPD52 like 1 [Source:HGNC Symbol;Acc:HGNC:12006]	28394	0.584604	5.39798e-15
ENSG00000221923.9	ZNF880	zinc finger protein 880 [Source:HGNC Symbol;Acc:HGNC:37249]	45.7882	-3.94137	5.7689e-15
ENSG00000148700.15	ADD3	adducin 3 [Source:HGNC Symbol;Acc:HGNC:245]	12435.3	0.884834	5.77463e-15
ENSG00000173559.15	NABP1	nucleic acid binding protein 1 [Source:HGNC Symbol;Acc:HGNC:26232]	5696.16	0.75813	5.77463e-15
ENSG00000108828.16	VAT1	vesicle amine transport 1 [Source:HGNC Symbol;Acc:HGNC:16919]	5685.97	0.664364	5.84243e-15
ENSG00000172164.15	SNTB1	syntrophin beta 1 [Source:HGNC Symbol;Acc:HGNC:11168]	803.07	1.25963	6.15115e-15
ENSG00000273167.1	AL359736.1	novel transcript	128.671	2.24039	6.17969e-15
ENSG00000146938.16	NLGN4X	neuroligin 4 X-linked [Source:HGNC Symbol;Acc:HGNC:14287]	98.7588	-10.0003	6.71904e-15
ENSG00000205611.5	LINC01597	long intergenic non-protein coding RNA 1597 [Source:HGNC Symbol;Acc:HGNC:51594]	292.027	1.39528	7.1258e-15
ENSG00000179627.10	ZBTB42	zinc finger and BTB domain containing 42 [Source:HGNC Symbol;Acc:HGNC:32550]	284.242	1.2302	7.22969e-15
ENSG00000256500.6	AL139300.1	novel protein	87.6008	-9.82708	7.30521e-15
ENSG00000117500.13	TMED5	transmembrane p24 trafficking protein 5 [Source:HGNC Symbol;Acc:HGNC:24251]	12177.2	0.527597	7.30573e-15
ENSG00000127328.22	RAB3IP	RAB3A interacting protein [Source:HGNC Symbol;Acc:HGNC:16508]	2808.7	1.02201	7.31227e-15
ENSG00000185567.7	AHNAK2	AHNAK nucleoprotein 2 [Source:HGNC Symbol;Acc:HGNC:20125]	1773.58	1.3582	7.42178e-15
ENSG00000109576.14	AADAT	aminoadipate aminotransferase [Source:HGNC Symbol;Acc:HGNC:17929]	421.98	-1.13797	7.46581e-15
ENSG00000123384.14	LRP1	LDL receptor related protein 1 [Source:HGNC Symbol;Acc:HGNC:6692]	6453.81	-1.2692	7.69029e-15
ENSG00000204427.12	ABHD16A	abhydrolase domain containing 16A, phospholipase [Source:HGNC Symbol;Acc:HGNC:13921]	3556.22	0.642123	7.74663e-15
ENSG00000142871.18	CCN1	cellular communication network factor 1 [Source:HGNC Symbol;Acc:HGNC:2654]	1851.67	-1.41817	7.80859e-15
ENSG00000165886.5	UBTD1	ubiquitin domain containing 1 [Source:HGNC Symbol;Acc:HGNC:25683]	1619.86	0.666191	7.80893e-15
ENSG00000228223.3	HCG11	HLA complex group 11 [Source:HGNC Symbol;Acc:HGNC:17707]	1426.28	0.747462	8.06257e-15
ENSG00000196954.14	CASP4	caspase 4 [Source:HGNC Symbol;Acc:HGNC:1505]	2816.11	0.638367	8.24675e-15
ENSG00000125746.18	EML2	EMAP like 2 [Source:HGNC Symbol;Acc:HGNC:18035]	1471.41	0.835866	8.35445e-15
ENSG00000198435.4	NRARP	NOTCH regulated ankyrin repeat protein [Source:HGNC Symbol;Acc:HGNC:33843]	1088.11	0.905367	8.80992e-15
ENSG00000137497.18	NUMA1	nuclear mitotic apparatus protein 1 [Source:HGNC Symbol;Acc:HGNC:8059]	19172.6	0.622735	9.31454e-15
ENSG00000078401.7	EDN1	endothelin 1 [Source:HGNC Symbol;Acc:HGNC:3176]	2604.73	-0.663133	9.57667e-15
ENSG00000131238.18	PPT1	palmitoyl-protein thioesterase 1 [Source:HGNC Symbol;Acc:HGNC:9325]	4932.3	-0.763875	9.81026e-15
ENSG00000066468.23	FGFR2	fibroblast growth factor receptor 2 [Source:HGNC Symbol;Acc:HGNC:3689]	29046.3	0.693406	1.04555e-14
ENSG00000102265.12	TIMP1	TIMP metallopeptidase inhibitor 1 [Source:HGNC Symbol;Acc:HGNC:11820]	1843.78	0.644278	1.06346e-14
ENSG00000173598.14	NUDT4	nudix hydrolase 4 [Source:HGNC Symbol;Acc:HGNC:8051]	21788.1	0.473257	1.06527e-14
ENSG00000272931.1	LRRC8D-DT	LRRC8D divergent transcript [Source:HGNC Symbol;Acc:HGNC:55186]	588.006	0.984579	1.08736e-14
ENSG00000168913.7	ENHO	energy homeostasis associated [Source:HGNC Symbol;Acc:HGNC:24838]	131.159	-2.28847	1.10507e-14
ENSG00000170629.14	DPY19L2P2	DPY19L2 pseudogene 2 [Source:HGNC Symbol;Acc:HGNC:21764]	820.005	0.840262	1.11213e-14
ENSG00000072195.15	SPEG	striated muscle enriched protein kinase [Source:HGNC Symbol;Acc:HGNC:16901]	1331.54	0.821081	1.14905e-14
ENSG00000164054.15	SHISA5	shisa family member 5 [Source:HGNC Symbol;Acc:HGNC:30376]	7265.77	0.526374	1.15701e-14
ENSG00000115526.11	CHST10	carbohydrate sulfotransferase 10 [Source:HGNC Symbol;Acc:HGNC:19650]	83.3905	-9.75512	1.16178e-14
ENSG00000114248.10	LRRC31	leucine rich repeat containing 31 [Source:HGNC Symbol;Acc:HGNC:26261]	1648.25	0.857807	1.17817e-14
ENSG00000057252.13	SOAT1	sterol O-acyltransferase 1 [Source:HGNC Symbol;Acc:HGNC:11177]	5950.89	0.55962	1.20439e-14
ENSG00000122861.16	PLAU	plasminogen activator, urokinase [Source:HGNC Symbol;Acc:HGNC:9052]	262.444	-1.29385	1.22524e-14
ENSG00000197892.13	KIF13B	kinesin family member 13B [Source:HGNC Symbol;Acc:HGNC:14405]	4009.47	0.789599	1.24577e-14
ENSG00000154889.17	MPPE1	metallophosphoesterase 1 [Source:HGNC Symbol;Acc:HGNC:15988]	1989.07	0.996056	1.29715e-14
ENSG00000271474.1	AC106881.1	novel transcript, antisense to UNC5C	57.2027	-3.66048	1.32778e-14
ENSG00000136404.16	TM6SF1	transmembrane 6 superfamily member 1 [Source:HGNC Symbol;Acc:HGNC:11860]	45.7518	-3.5975	1.34786e-14
ENSG00000233421.4	LINC01783	long intergenic non-protein coding RNA 1783 [Source:HGNC Symbol;Acc:HGNC:52573]	85.9741	-2.43149	1.35464e-14
ENSG00000101210.13	EEF1A2	eukaryotic translation elongation factor 1 alpha 2 [Source:HGNC Symbol;Acc:HGNC:3192]	474.888	-1.35705	1.36434e-14
ENSG00000065534.19	MYLK	myosin light chain kinase [Source:HGNC Symbol;Acc:HGNC:7590]	35712.2	0.848696	1.37776e-14
ENSG00000026950.17	BTN3A1	butyrophilin subfamily 3 member A1 [Source:HGNC Symbol;Acc:HGNC:1138]	342.81	1.16424	1.39954e-14
ENSG00000134243.12	SORT1	sortilin 1 [Source:HGNC Symbol;Acc:HGNC:11186]	18210.3	0.668968	1.47018e-14
ENSG00000205181.7	LINC00654	long intergenic non-protein coding RNA 654 [Source:HGNC Symbol;Acc:HGNC:27154]	64.4633	-3.53132	1.47636e-14
ENSG00000130787.14	HIP1R	huntingtin interacting protein 1 related [Source:HGNC Symbol;Acc:HGNC:18415]	7228.63	0.745131	1.50251e-14
ENSG00000105048.17	TNNT1	troponin T1, slow skeletal type [Source:HGNC Symbol;Acc:HGNC:11948]	7958.47	0.696228	1.5432e-14
ENSG00000118307.20	CFAP94	cilia and flagella associated protein 94 [Source:HGNC Symbol;Acc:HGNC:29599]	127.593	2.10398	1.62616e-14
ENSG00000137177.20	KIF13A	kinesin family member 13A [Source:HGNC Symbol;Acc:HGNC:14566]	7399.07	0.547729	1.66747e-14
ENSG00000166689.16	PLEKHA7	pleckstrin homology domain containing A7 [Source:HGNC Symbol;Acc:HGNC:27049]	8070.37	0.570278	1.69249e-14
ENSG00000105738.11	SIPA1L3	signal induced proliferation associated 1 like 3 [Source:HGNC Symbol;Acc:HGNC:23801]	5554.32	0.882455	1.74559e-14
ENSG00000063438.19	AHRR	aryl-hydrocarbon receptor repressor [Source:HGNC Symbol;Acc:HGNC:346]	1203.58	-1.32453	1.75436e-14
ENSG00000166863.13	TAC3	tachykinin precursor 3 [Source:HGNC Symbol;Acc:HGNC:11521]	45.6766	3.40191	1.77995e-14
ENSG00000166313.19	APBB1	amyloid beta precursor protein binding family B member 1 [Source:HGNC Symbol;Acc:HGNC:581]	53.933	-6.26124	1.84326e-14
ENSG00000178537.10	SLC25A20	solute carrier family 25 member 20 [Source:HGNC Symbol;Acc:HGNC:1421]	1304.89	1.09535	1.87528e-14
ENSG00000168062.10	BATF2	basic leucine zipper ATF-like transcription factor 2 [Source:HGNC Symbol;Acc:HGNC:25163]	83.6386	2.34705	1.88886e-14
ENSG00000244405.8	ETV5	ETS variant transcription factor 5 [Source:HGNC Symbol;Acc:HGNC:3494]	1761.27	-1.40451	2.02814e-14
ENSG00000272141.1	AL390719.2	novel transcript	84.978	2.27095	2.04908e-14
ENSG00000034510.6	TMSB10	thymosin beta 10 [Source:HGNC Symbol;Acc:HGNC:11879]	44680.3	0.593364	2.05705e-14
ENSG00000169504.15	CLIC4	chloride intracellular channel 4 [Source:HGNC Symbol;Acc:HGNC:13518]	23029.6	0.586905	2.13543e-14
ENSG00000101220.18	C20orf27	chromosome 20 open reading frame 27 [Source:HGNC Symbol;Acc:HGNC:15873]	2463.3	-0.858329	2.23188e-14
ENSG00000257315.3	ZBED6	zinc finger BED-type containing 6 [Source:HGNC Symbol;Acc:HGNC:33273]	2283.99	0.745119	2.32964e-14
ENSG00000007944.15	MYLIP	myosin regulatory light chain interacting protein [Source:HGNC Symbol;Acc:HGNC:21155]	1058.94	0.719999	2.3313e-14
ENSG00000116514.17	RNF19B	ring finger protein 19B [Source:HGNC Symbol;Acc:HGNC:26886]	1430.58	0.781445	2.40078e-14
ENSG00000159164.10	SV2A	synaptic vesicle glycoprotein 2A [Source:HGNC Symbol;Acc:HGNC:20566]	1973.5	-0.696547	2.41214e-14
ENSG00000119899.13	SLC17A5	solute carrier family 17 member 5 [Source:HGNC Symbol;Acc:HGNC:10933]	5064.24	0.595737	2.7645e-14
ENSG00000204389.10	HSPA1A	heat shock protein family A (Hsp70) member 1A [Source:HGNC Symbol;Acc:HGNC:5232]	197.922	1.65767	2.7927e-14
ENSG00000254506.1	AP003080.1	novel pseudogene	114.556	1.89972	2.82624e-14
ENSG00000140297.13	GCNT3	glucosaminyl (N-acetyl) transferase 3, mucin type [Source:HGNC Symbol;Acc:HGNC:4205]	132.658	2.44919	2.83534e-14
ENSG00000066654.14	THUMPD1	THUMP domain containing 1 [Source:HGNC Symbol;Acc:HGNC:23807]	5585.96	0.573274	2.8504e-14
ENSG00000198467.16	TPM2	tropomyosin 2 [Source:HGNC Symbol;Acc:HGNC:12011]	11692.6	-0.543112	2.87989e-14
ENSG00000156671.15	SAMD8	sterile alpha motif domain containing 8 [Source:HGNC Symbol;Acc:HGNC:26320]	5622.64	0.665379	2.89907e-14
ENSG00000168528.12	SERINC2	serine incorporator 2 [Source:HGNC Symbol;Acc:HGNC:23231]	1410.91	0.851181	2.92967e-14
ENSG00000165300.7	SLITRK5	SLIT and NTRK like family member 5 [Source:HGNC Symbol;Acc:HGNC:20295]	41.75	-4.12566	3.01966e-14
ENSG00000249395.4	CASC9	cancer susceptibility 9 [Source:HGNC Symbol;Acc:HGNC:48906]	149.001	1.65097	3.15669e-14
ENSG00000126003.7	PLAGL2	PLAG1 like zinc finger 2 [Source:HGNC Symbol;Acc:HGNC:9047]	1650.35	-1.27384	3.16662e-14
ENSG00000112305.15	SMAP1	small ArfGAP 1 [Source:HGNC Symbol;Acc:HGNC:19651]	2142.88	0.600044	3.19043e-14
ENSG00000129625.13	REEP5	receptor accessory protein 5 [Source:HGNC Symbol;Acc:HGNC:30077]	8519.63	0.55826	3.30213e-14
ENSG00000076513.17	ANKRD13A	ankyrin repeat domain 13A [Source:HGNC Symbol;Acc:HGNC:21268]	3454.25	0.66918	3.36869e-14
ENSG00000240370.6	RPL13P5	ribosomal protein L13 pseudogene 5 [Source:HGNC Symbol;Acc:HGNC:30363]	771.394	1.1902	3.37825e-14
ENSG00000158773.14	USF1	upstream transcription factor 1 [Source:HGNC Symbol;Acc:HGNC:12593]	3454.75	0.655642	3.50863e-14
ENSG00000185101.13	ANO9	anoctamin 9 [Source:HGNC Symbol;Acc:HGNC:20679]	786.256	0.882442	3.54741e-14
ENSG00000143512.13	HHIPL2	HHIP like 2 [Source:HGNC Symbol;Acc:HGNC:25842]	189.384	-2.49159	3.55916e-14
ENSG00000139722.7	VPS37B	VPS37B subunit of ESCRT-I [Source:HGNC Symbol;Acc:HGNC:25754]	1968.3	0.64855	3.56182e-14
ENSG00000135686.13	KLHL36	kelch like family member 36 [Source:HGNC Symbol;Acc:HGNC:17844]	4863.22	0.563068	3.56946e-14
ENSG00000104833.12	TUBB4A	tubulin beta 4A class IVa [Source:HGNC Symbol;Acc:HGNC:20774]	385.015	1.53377	3.58067e-14
ENSG00000075142.14	SRI	sorcin [Source:HGNC Symbol;Acc:HGNC:11292]	3967.03	0.915305	3.6407e-14
ENSG00000149798.5	CDC42EP2	CDC42 effector protein 2 [Source:HGNC Symbol;Acc:HGNC:16263]	444.083	0.985783	3.65147e-14
ENSG00000265817.4	FSBP	fibrinogen silencer binding protein [Source:HGNC Symbol;Acc:HGNC:43653]	1627.53	0.915314	3.83121e-14
ENSG00000104142.11	VPS18	VPS18 core subunit of CORVET and HOPS complexes [Source:HGNC Symbol;Acc:HGNC:15972]	3895.93	0.539856	3.87715e-14
ENSG00000070831.17	CDC42	cell division cycle 42 [Source:HGNC Symbol;Acc:HGNC:1736]	25723	0.703775	3.97375e-14
ENSG00000182827.9	ACBD3	acyl-CoA binding domain containing 3 [Source:HGNC Symbol;Acc:HGNC:15453]	2085.9	0.642948	4.01929e-14
ENSG00000012171.20	SEMA3B	semaphorin 3B [Source:HGNC Symbol;Acc:HGNC:10724]	2699.85	0.801359	4.03757e-14
ENSG00000176463.14	SLCO3A1	solute carrier organic anion transporter family member 3A1 [Source:HGNC Symbol;Acc:HGNC:10952]	57.5767	-5.77929	4.27835e-14
ENSG00000006740.17	ARHGAP44	Rho GTPase activating protein 44 [Source:HGNC Symbol;Acc:HGNC:29096]	215.835	-2.1087	4.41417e-14
ENSG00000023445.16	BIRC3	baculoviral IAP repeat containing 3 [Source:HGNC Symbol;Acc:HGNC:591]	157.736	1.81849	4.43484e-14
ENSG00000182504.11	CEP97	centrosomal protein 97 [Source:HGNC Symbol;Acc:HGNC:26244]	3395.81	0.632668	4.46119e-14
ENSG00000113742.14	CPEB4	cytoplasmic polyadenylation element binding protein 4 [Source:HGNC Symbol;Acc:HGNC:21747]	2728.22	-0.846283	4.54055e-14
ENSG00000107560.12	RAB11FIP2	RAB11 family interacting protein 2 [Source:HGNC Symbol;Acc:HGNC:29152]	2145	-0.941422	4.58373e-14
ENSG00000135090.14	TAOK3	TAO kinase 3 [Source:HGNC Symbol;Acc:HGNC:18133]	2471.88	0.742022	4.7784e-14
ENSG00000133121.21	STARD13	StAR related lipid transfer domain containing 13 [Source:HGNC Symbol;Acc:HGNC:19164]	493.775	1.09833	5.1823e-14
ENSG00000247746.4	USP51	ubiquitin specific peptidase 51 [Source:HGNC Symbol;Acc:HGNC:23086]	178.614	-1.65912	5.22052e-14
ENSG00000166963.13	MAP1A	microtubule associated protein 1A [Source:HGNC Symbol;Acc:HGNC:6835]	6436.89	-0.761223	5.3389e-14
ENSG00000172725.14	CORO1B	coronin 1B [Source:HGNC Symbol;Acc:HGNC:2253]	6499.17	0.546755	5.365e-14
ENSG00000109819.9	PPARGC1A	PPARG coactivator 1 alpha [Source:HGNC Symbol;Acc:HGNC:9237]	70.0744	-9.50428	5.42718e-14
ENSG00000167528.13	ZNF641	zinc finger protein 641 [Source:HGNC Symbol;Acc:HGNC:31834]	2088.12	0.808699	5.84076e-14
ENSG00000180611.7	MB21D2	Mab-21 domain containing 2 [Source:HGNC Symbol;Acc:HGNC:30438]	1622.12	0.658534	5.91107e-14
ENSG00000106070.20	GRB10	growth factor receptor bound protein 10 [Source:HGNC Symbol;Acc:HGNC:4564]	3940.16	0.692558	5.96731e-14
ENSG00000135643.5	KCNMB4	potassium calcium-activated channel subfamily M regulatory beta subunit 4 [Source:HGNC Symbol;Acc:HGNC:6289]	219.432	1.47359	5.96784e-14
ENSG00000015568.13	RGPD5	RANBP2 like and GRIP domain containing 5 [Source:HGNC Symbol;Acc:HGNC:32418]	12015.6	0.815785	6.18705e-14
ENSG00000133961.20	NUMB	NUMB endocytic adaptor protein [Source:HGNC Symbol;Acc:HGNC:8060]	3206.81	0.632775	6.20439e-14
ENSG00000052126.15	PLEKHA5	pleckstrin homology domain containing A5 [Source:HGNC Symbol;Acc:HGNC:30036]	2722.46	0.853548	6.43837e-14
ENSG00000100473.18	COCH	cochlin [Source:HGNC Symbol;Acc:HGNC:2180]	2141.04	-0.923033	6.4965e-14
ENSG00000013016.16	EHD3	EH domain containing 3 [Source:HGNC Symbol;Acc:HGNC:3244]	45.0429	-3.41832	6.8233e-14
ENSG00000251442.6	LINC01094	long intergenic non-protein coding RNA 1094 [Source:HGNC Symbol;Acc:HGNC:49219]	63.743	2.69954	6.91638e-14
ENSG00000005893.16	LAMP2	lysosomal associated membrane protein 2 [Source:HGNC Symbol;Acc:HGNC:6501]	9009.92	0.549838	6.91638e-14
ENSG00000169515.8	CCDC8	coiled-coil domain containing 8 [Source:HGNC Symbol;Acc:HGNC:25367]	1994.75	0.666709	6.99179e-14
ENSG00000111897.7	SERINC1	serine incorporator 1 [Source:HGNC Symbol;Acc:HGNC:13464]	11139	0.601131	7.32257e-14
ENSG00000128342.5	LIF	LIF interleukin 6 family cytokine [Source:HGNC Symbol;Acc:HGNC:6596]	978.125	0.88398	7.42158e-14
ENSG00000143776.18	CDC42BPA	CDC42 binding protein kinase alpha [Source:HGNC Symbol;Acc:HGNC:1737]	10492.3	-0.778457	7.5049e-14
ENSG00000175662.18	TOM1L2	target of myb1 like 2 membrane trafficking protein [Source:HGNC Symbol;Acc:HGNC:11984]	6231.98	0.77661	7.57955e-14
ENSG00000204323.5	SMIM5	small integral membrane protein 5 [Source:HGNC Symbol;Acc:HGNC:40030]	63.1097	3.04284	7.71277e-14
ENSG00000119844.15	AFTPH	aftiphilin [Source:HGNC Symbol;Acc:HGNC:25951]	4423.51	0.712024	7.78604e-14
ENSG00000185090.15	MANEAL	mannosidase endo-alpha like [Source:HGNC Symbol;Acc:HGNC:26452]	1333.85	-0.71157	8.00379e-14
ENSG00000109255.11	NMU	neuromedin U [Source:HGNC Symbol;Acc:HGNC:7859]	66.5167	-9.42858	8.08205e-14
ENSG00000260442.5	ATP2A1-AS1	ATP2A1 antisense RNA 1 [Source:HGNC Symbol;Acc:HGNC:51370]	164.441	-1.56032	8.30982e-14
ENSG00000121753.13	ADGRB2	adhesion G protein-coupled receptor B2 [Source:HGNC Symbol;Acc:HGNC:944]	78.8887	-2.34886	8.45609e-14
ENSG00000197448.14	GSTK1	glutathione S-transferase kappa 1 [Source:HGNC Symbol;Acc:HGNC:16906]	4189.74	0.739428	8.52416e-14
ENSG00000186594.14	MIR22HG	MIR22 host gene [Source:HGNC Symbol;Acc:HGNC:28219]	1204.84	0.878961	8.57195e-14
ENSG00000107968.10	MAP3K8	mitogen-activated protein kinase kinase kinase 8 [Source:HGNC Symbol;Acc:HGNC:6860]	2240.33	0.717833	8.57245e-14
ENSG00000196998.19	WDR45	WD repeat domain 45 [Source:HGNC Symbol;Acc:HGNC:28912]	2372.58	0.743694	8.58729e-14
ENSG00000165802.23	NSMF	NMDA receptor synaptonuclear signaling and neuronal migration factor [Source:HGNC Symbol;Acc:HGNC:29843]	2013.77	-0.703702	8.65211e-14
ENSG00000157303.11	SUSD3	sushi domain containing 3 [Source:HGNC Symbol;Acc:HGNC:28391]	127.873	2.08033	8.75625e-14
ENSG00000020633.19	RUNX3	RUNX family transcription factor 3 [Source:HGNC Symbol;Acc:HGNC:10473]	65.2556	-9.40181	8.96523e-14
ENSG00000153558.16	FBXL2	F-box and leucine rich repeat protein 2 [Source:HGNC Symbol;Acc:HGNC:13598]	1120.4	1.11801	9.04356e-14
ENSG00000047230.15	CTPS2	CTP synthase 2 [Source:HGNC Symbol;Acc:HGNC:2520]	5402.32	0.653625	9.23165e-14
ENSG00000149357.10	LAMTOR1	late endosomal/lysosomal adaptor, MAPK and MTOR activator 1 [Source:HGNC Symbol;Acc:HGNC:26068]	5205.49	0.64124	9.25289e-14
ENSG00000165959.12	CLMN	calmin [Source:HGNC Symbol;Acc:HGNC:19972]	129.654	-2.2865	9.88568e-14
ENSG00000118640.11	VAMP8	vesicle associated membrane protein 8 [Source:HGNC Symbol;Acc:HGNC:12647]	1940.59	0.929151	1.01185e-13
ENSG00000132170.23	PPARG	peroxisome proliferator activated receptor gamma [Source:HGNC Symbol;Acc:HGNC:9236]	64.5993	-9.38731	1.03249e-13
ENSG00000261052.6	SULT1A3	sulfotransferase family 1A member 3 [Source:HGNC Symbol;Acc:HGNC:11455]	703.588	0.946158	1.10395e-13
ENSG00000035664.11	DAPK2	death associated protein kinase 2 [Source:HGNC Symbol;Acc:HGNC:2675]	219.31	-1.3018	1.11544e-13
ENSG00000170915.9	PAQR8	progestin and adipoQ receptor family member 8 [Source:HGNC Symbol;Acc:HGNC:15708]	922.224	-0.718497	1.17592e-13
ENSG00000183674.12	LINC00518	long intergenic non-protein coding RNA 518 [Source:HGNC Symbol;Acc:HGNC:28626]	47.188	3.12285	1.18605e-13
ENSG00000163939.18	PBRM1	polybromo 1 [Source:HGNC Symbol;Acc:HGNC:30064]	6102.68	-0.567195	1.20227e-13
ENSG00000108370.17	RGS9	regulator of G protein signaling 9 [Source:HGNC Symbol;Acc:HGNC:10004]	377.176	-1.31453	1.27435e-13
ENSG00000134285.11	FKBP11	FKBP prolyl isomerase 11 [Source:HGNC Symbol;Acc:HGNC:18624]	403.203	-1.21677	1.28418e-13
ENSG00000178974.11	FBXO34	F-box protein 34 [Source:HGNC Symbol;Acc:HGNC:20201]	3178.64	0.54477	1.28842e-13
ENSG00000035687.10	ADSS2	adenylosuccinate synthase 2 [Source:HGNC Symbol;Acc:HGNC:292]	7984.46	-0.536668	1.33024e-13
ENSG00000198018.7	ENTPD7	ectonucleoside triphosphate diphosphohydrolase 7 [Source:HGNC Symbol;Acc:HGNC:19745]	3854.33	-0.648925	1.34145e-13
ENSG00000133816.17	MICAL2	microtubule associated monooxygenase, calponin and LIM domain containing 2 [Source:HGNC Symbol;Acc:HGNC:24693]	3809.91	0.776489	1.35232e-13
ENSG00000150938.10	CRIM1	cysteine rich transmembrane BMP regulator 1 [Source:HGNC Symbol;Acc:HGNC:2359]	11118.2	-0.753384	1.38069e-13
ENSG00000213780.11	GTF2H4	general transcription factor IIH subunit 4 [Source:HGNC Symbol;Acc:HGNC:4658]	1032.02	0.765034	1.4201e-13
ENSG00000135040.16	NAA35	N-alpha-acetyltransferase 35, NatC auxiliary subunit [Source:HGNC Symbol;Acc:HGNC:24340]	4676.59	0.678167	1.42956e-13
ENSG00000099377.14	HSD3B7	hydroxy-delta-5-steroid dehydrogenase, 3 beta- and steroid delta-isomerase 7 [Source:HGNC Symbol;Acc:HGNC:18324]	412.533	1.18561	1.45358e-13
ENSG00000155760.3	FZD7	frizzled class receptor 7 [Source:HGNC Symbol;Acc:HGNC:4045]	876.198	0.820949	1.50993e-13
ENSG00000185527.12	PDE6G	phosphodiesterase 6G [Source:HGNC Symbol;Acc:HGNC:8789]	40.7331	-5.00971	1.53404e-13
ENSG00000115318.12	LOXL3	lysyl oxidase like 3 [Source:HGNC Symbol;Acc:HGNC:13869]	210.129	-1.36716	1.53906e-13
ENSG00000198774.5	RASSF9	Ras association domain family member 9 [Source:HGNC Symbol;Acc:HGNC:15739]	1010.54	-0.898388	1.57309e-13
ENSG00000139116.19	KIF21A	kinesin family member 21A [Source:HGNC Symbol;Acc:HGNC:19349]	3516.48	0.901268	1.61117e-13
ENSG00000178826.11	TMEM139	transmembrane protein 139 [Source:HGNC Symbol;Acc:HGNC:22058]	1785.91	0.773783	1.61269e-13
ENSG00000152229.18	PSTPIP2	proline-serine-threonine phosphatase interacting protein 2 [Source:HGNC Symbol;Acc:HGNC:9581]	1561.59	0.624795	1.62769e-13
ENSG00000123989.14	CHPF	chondroitin polymerizing factor [Source:HGNC Symbol;Acc:HGNC:24291]	4523.41	0.807227	1.65939e-13
ENSG00000115419.13	GLS	glutaminase [Source:HGNC Symbol;Acc:HGNC:4331]	7770.69	0.640998	1.66287e-13
ENSG00000125844.16	RRBP1	ribosome binding protein 1 [Source:HGNC Symbol;Acc:HGNC:10448]	13048.9	-0.492137	1.69618e-13
ENSG00000187609.16	EXD3	exonuclease 3'-5' domain containing 3 [Source:HGNC Symbol;Acc:HGNC:26023]	665.287	0.960736	1.72121e-13
ENSG00000185189.18	NRBP2	nuclear receptor binding protein 2 [Source:HGNC Symbol;Acc:HGNC:19339]	1338.32	0.843203	1.75007e-13
ENSG00000184640.20	SEPTIN9	septin 9 [Source:HGNC Symbol;Acc:HGNC:7323]	13839.9	0.73692	1.79231e-13
ENSG00000125257.16	ABCC4	ATP binding cassette subfamily C member 4 [Source:HGNC Symbol;Acc:HGNC:55]	23905.3	0.480481	1.85761e-13
ENSG00000241743.4	XACT	X active specific transcript [Source:HGNC Symbol;Acc:HGNC:45056]	5807.38	4.63575	1.85991e-13
ENSG00000080986.13	NDC80	NDC80 kinetochore complex component [Source:HGNC Symbol;Acc:HGNC:16909]	3229.52	-0.660438	1.87766e-13
ENSG00000171219.9	CDC42BPG	CDC42 binding protein kinase gamma [Source:HGNC Symbol;Acc:HGNC:29829]	580.729	1.64627	1.97951e-13
ENSG00000138669.9	PRKG2	protein kinase cGMP-dependent 2 [Source:HGNC Symbol;Acc:HGNC:9416]	53.7324	-2.99772	1.99951e-13
ENSG00000171126.8	KCNG3	potassium voltage-gated channel modifier subfamily G member 3 [Source:HGNC Symbol;Acc:HGNC:18306]	714.156	-0.921626	2.01895e-13
ENSG00000146263.11	MMS22L	MMS22 like, DNA repair protein [Source:HGNC Symbol;Acc:HGNC:21475]	3896.01	-0.577672	2.09352e-13
ENSG00000158315.11	RHBDL2	rhomboid like 2 [Source:HGNC Symbol;Acc:HGNC:16083]	85.7872	2.63508	2.15194e-13
ENSG00000150995.20	ITPR1	inositol 1,4,5-trisphosphate receptor type 1 [Source:HGNC Symbol;Acc:HGNC:6180]	813.619	1.21241	2.20804e-13
ENSG00000006576.16	PHTF2	putative homeodomain transcription factor 2 [Source:HGNC Symbol;Acc:HGNC:13411]	4275.24	-0.796216	2.28092e-13
ENSG00000072682.20	P4HA2	prolyl 4-hydroxylase subunit alpha 2 [Source:HGNC Symbol;Acc:HGNC:8547]	2969.18	0.60699	2.30621e-13
ENSG00000104814.13	MAP4K1	mitogen-activated protein kinase kinase kinase kinase 1 [Source:HGNC Symbol;Acc:HGNC:6863]	102.653	3.21078	2.37742e-13
ENSG00000131979.20	GCH1	GTP cyclohydrolase 1 [Source:HGNC Symbol;Acc:HGNC:4193]	951.469	0.761579	2.38577e-13
ENSG00000109265.14	CRACD	capping protein inhibiting regulator of actin dynamics [Source:HGNC Symbol;Acc:HGNC:29219]	94.0887	-1.95502	2.98282e-13
ENSG00000198691.13	ABCA4	ATP binding cassette subfamily A member 4 [Source:HGNC Symbol;Acc:HGNC:34]	2324.04	1.03897	2.98282e-13
ENSG00000128059.8	PPAT	phosphoribosyl pyrophosphate amidotransferase [Source:HGNC Symbol;Acc:HGNC:9238]	5239.91	-0.626238	2.98964e-13
ENSG00000175482.9	POLD4	DNA polymerase delta 4, accessory subunit [Source:HGNC Symbol;Acc:HGNC:14106]	648.728	1.29145	2.99675e-13
ENSG00000103490.14	PYCARD	PYD and CARD domain containing [Source:HGNC Symbol;Acc:HGNC:16608]	58.3332	-9.24008	3.04564e-13
ENSG00000184743.13	ATL3	atlastin GTPase 3 [Source:HGNC Symbol;Acc:HGNC:24526]	14358	0.52174	3.05102e-13
ENSG00000176532.4	PRR15	proline rich 15 [Source:HGNC Symbol;Acc:HGNC:22310]	350.572	1.25473	3.06694e-13
ENSG00000006062.18	MAP3K14	mitogen-activated protein kinase kinase kinase 14 [Source:HGNC Symbol;Acc:HGNC:6853]	709.835	-1.23008	3.11576e-13
ENSG00000085978.22	ATG16L1	autophagy related 16 like 1 [Source:HGNC Symbol;Acc:HGNC:21498]	3607.53	0.601284	3.12437e-13
ENSG00000197183.14	NOL4L	nucleolar protein 4 like [Source:HGNC Symbol;Acc:HGNC:16106]	795.633	-0.859513	3.15532e-13
ENSG00000276045.3	ORAI1	ORAI calcium release-activated calcium modulator 1 [Source:HGNC Symbol;Acc:HGNC:25896]	1770.29	0.632326	3.1585e-13
ENSG00000100320.23	RBFOX2	RNA binding fox-1 homolog 2 [Source:HGNC Symbol;Acc:HGNC:9906]	15158.6	0.482962	3.18822e-13
ENSG00000138594.14	TMOD3	tropomodulin 3 [Source:HGNC Symbol;Acc:HGNC:11873]	8026.63	0.507922	3.21102e-13
ENSG00000168090.10	COPS6	COP9 signalosome subunit 6 [Source:HGNC Symbol;Acc:HGNC:21749]	2706.78	-0.655474	3.31794e-13
ENSG00000272449.2	AL139246.5	novel transcript	181.315	1.38226	3.34603e-13
ENSG00000165863.17	C10orf82	chromosome 10 open reading frame 82 [Source:HGNC Symbol;Acc:HGNC:28500]	94.7315	-2.42411	3.35382e-13
ENSG00000173621.9	LRFN4	leucine rich repeat and fibronectin type III domain containing 4 [Source:HGNC Symbol;Acc:HGNC:28456]	1464.91	0.858521	3.4061e-13
ENSG00000135912.11	TTLL4	tubulin tyrosine ligase like 4 [Source:HGNC Symbol;Acc:HGNC:28976]	1770.08	-0.706104	3.40952e-13
ENSG00000224078.15	SNHG14	small nucleolar RNA host gene 14 [Source:HGNC Symbol;Acc:HGNC:37462]	11732.9	-0.639731	3.44199e-13
ENSG00000139734.19	DIAPH3	diaphanous related formin 3 [Source:HGNC Symbol;Acc:HGNC:15480]	3692.27	-0.658143	3.68062e-13
ENSG00000143452.16	HORMAD1	HORMA domain containing 1 [Source:HGNC Symbol;Acc:HGNC:25245]	1171.91	0.73959	3.74202e-13
ENSG00000198690.10	FAN1	FANCD2 and FANCI associated nuclease 1 [Source:HGNC Symbol;Acc:HGNC:29170]	2563.67	-0.614278	3.8759e-13
ENSG00000100350.15	FOXRED2	FAD dependent oxidoreductase domain containing 2 [Source:HGNC Symbol;Acc:HGNC:26264]	1194.25	-1.18012	3.95054e-13
ENSG00000231107.2	LINC01508	long intergenic non-protein coding RNA 1508 [Source:HGNC Symbol;Acc:HGNC:51190]	309.572	1.11878	4.01855e-13
ENSG00000155506.18	LARP1	La ribonucleoprotein 1, translational regulator [Source:HGNC Symbol;Acc:HGNC:29531]	8867.5	-0.816517	4.20153e-13
ENSG00000079337.16	RAPGEF3	Rap guanine nucleotide exchange factor 3 [Source:HGNC Symbol;Acc:HGNC:16629]	360.1	-1.14058	4.20617e-13
ENSG00000261645.7	DISC1FP1	DISC1 fusion partner 1 [Source:HGNC Symbol;Acc:HGNC:33625]	61.7823	3.18353	4.22729e-13
ENSG00000177697.19	CD151	CD151 molecule (Raph blood group) [Source:HGNC Symbol;Acc:HGNC:1630]	14927.9	0.565192	4.22896e-13
ENSG00000100078.4	PLA2G3	phospholipase A2 group III [Source:HGNC Symbol;Acc:HGNC:17934]	792.624	-0.843103	4.34261e-13
ENSG00000116096.6	SPR	sepiapterin reductase [Source:HGNC Symbol;Acc:HGNC:11257]	2584.05	0.682664	4.48306e-13
ENSG00000147027.4	TMEM47	transmembrane protein 47 [Source:HGNC Symbol;Acc:HGNC:18515]	11341.7	0.640778	4.55855e-13
ENSG00000152402.11	GUCY1A2	guanylate cyclase 1 soluble subunit alpha 2 [Source:HGNC Symbol;Acc:HGNC:4684]	39.5887	-4.7816	4.56257e-13
ENSG00000175938.7	ORAI3	ORAI calcium release-activated calcium modulator 3 [Source:HGNC Symbol;Acc:HGNC:28185]	1443.56	0.692099	4.78825e-13
ENSG00000161013.17	MGAT4B	alpha-1,3-mannosyl-glycoprotein 4-beta-N-acetylglucosaminyltransferase B [Source:HGNC Symbol;Acc:HGNC:7048]	8497.12	0.58085	4.83101e-13
ENSG00000130313.7	PGLS	6-phosphogluconolactonase [Source:HGNC Symbol;Acc:HGNC:8903]	3028.17	0.528014	4.98513e-13
ENSG00000092871.17	RFFL	ring finger and FYVE like domain containing E3 ubiquitin protein ligase [Source:HGNC Symbol;Acc:HGNC:24821]	2403.28	0.658467	4.99016e-13
ENSG00000165476.14	REEP3	receptor accessory protein 3 [Source:HGNC Symbol;Acc:HGNC:23711]	5989.76	0.707073	5.00007e-13
ENSG00000156218.13	ADAMTSL3	ADAMTS like 3 [Source:HGNC Symbol;Acc:HGNC:14633]	47.049	-6.05259	5.10243e-13
ENSG00000132207.18	SLX1A	SLX1 homolog A, structure-specific endonuclease subunit [Source:HGNC Symbol;Acc:HGNC:20922]	1989.49	0.635455	5.11614e-13
ENSG00000171714.12	ANO5	anoctamin 5 [Source:HGNC Symbol;Acc:HGNC:27337]	61.188	-9.3099	5.19588e-13
ENSG00000233429.9	HOTAIRM1	HOXA transcript antisense RNA, myeloid-specific 1 [Source:HGNC Symbol;Acc:HGNC:37117]	1526.33	0.743062	5.23187e-13
ENSG00000173482.17	PTPRM	protein tyrosine phosphatase receptor type M [Source:HGNC Symbol;Acc:HGNC:9675]	9173.23	0.818461	5.26233e-13
ENSG00000126947.13	ARMCX1	armadillo repeat containing X-linked 1 [Source:HGNC Symbol;Acc:HGNC:18073]	397.321	-1.06504	5.72319e-13
ENSG00000066735.14	KIF26A	kinesin family member 26A [Source:HGNC Symbol;Acc:HGNC:20226]	2399.92	-0.664381	5.72319e-13
ENSG00000105877.18	DNAH11	dynein axonemal heavy chain 11 [Source:HGNC Symbol;Acc:HGNC:2942]	2691.3	0.755517	5.92202e-13
ENSG00000140961.14	OSGIN1	oxidative stress induced growth inhibitor 1 [Source:HGNC Symbol;Acc:HGNC:30093]	482.343	-1.00823	5.97264e-13
ENSG00000137766.17	UNC13C	unc-13 homolog C [Source:HGNC Symbol;Acc:HGNC:23149]	1250.99	1.0204	5.9818e-13
ENSG00000110104.13	CCDC86	coiled-coil domain containing 86 [Source:HGNC Symbol;Acc:HGNC:28359]	1167.64	-1.10054	6.11555e-13
ENSG00000080298.15	RFX3	regulatory factor X3 [Source:HGNC Symbol;Acc:HGNC:9984]	3378.62	-0.792837	6.13844e-13
ENSG00000143995.20	MEIS1	Meis homeobox 1 [Source:HGNC Symbol;Acc:HGNC:7000]	1115.09	-1.20681	6.23295e-13
ENSG00000241322.11	CDRT1	CMT1A duplicated region transcript 1 [Source:HGNC Symbol;Acc:HGNC:14379]	118.3	2.7232	6.41933e-13
ENSG00000197444.10	OGDHL	oxoglutarate dehydrogenase L [Source:HGNC Symbol;Acc:HGNC:25590]	2664.1	0.643209	6.4967e-13
ENSG00000196405.13	EVL	Enah/Vasp-like [Source:HGNC Symbol;Acc:HGNC:20234]	1328.41	-0.844063	6.78199e-13
ENSG00000229989.4	MIR181A1HG	MIR181A1 host gene [Source:HGNC Symbol;Acc:HGNC:48659]	344.607	-1.18693	6.84996e-13
ENSG00000108830.10	RND2	Rho family GTPase 2 [Source:HGNC Symbol;Acc:HGNC:18315]	1824.71	0.773954	7.06922e-13
ENSG00000114796.16	KLHL24	kelch like family member 24 [Source:HGNC Symbol;Acc:HGNC:25947]	3162.05	0.682447	7.20619e-13
ENSG00000267640.6	AC016582.2	novel zinc finger protein pseudogene	54.3827	-9.13899	7.6424e-13
ENSG00000175591.12	P2RY2	purinergic receptor P2Y2 [Source:HGNC Symbol;Acc:HGNC:8541]	50.4516	3.40368	7.8034e-13
ENSG00000119787.14	ATL2	atlastin GTPase 2 [Source:HGNC Symbol;Acc:HGNC:24047]	16999.6	-0.635361	8.06254e-13
ENSG00000109854.14	HTATIP2	HIV-1 Tat interactive protein 2 [Source:HGNC Symbol;Acc:HGNC:16637]	552.732	1.09438	8.5945e-13
ENSG00000179059.10	ZFP42	ZFP42 zinc finger protein [Source:HGNC Symbol;Acc:HGNC:30949]	49.1619	3.29497	8.78172e-13
ENSG00000167996.16	FTH1	ferritin heavy chain 1 [Source:HGNC Symbol;Acc:HGNC:3976]	62311.9	0.490966	9.25758e-13
ENSG00000235649.2	MXRA5Y	matrix remodeling associated 5 Y-linked (pseudogene) [Source:HGNC Symbol;Acc:HGNC:23932]	106.706	-2.39246	9.31562e-13
ENSG00000164117.14	FBXO8	F-box protein 8 [Source:HGNC Symbol;Acc:HGNC:13587]	971.675	0.780585	9.34164e-13
ENSG00000188385.12	JAKMIP3	Janus kinase and microtubule interacting protein 3 [Source:HGNC Symbol;Acc:HGNC:23523]	289.54	-1.53079	9.51962e-13
ENSG00000049089.15	COL9A2	collagen type IX alpha 2 chain [Source:HGNC Symbol;Acc:HGNC:2218]	2372.18	-0.696343	9.61241e-13
ENSG00000128284.19	APOL3	apolipoprotein L3 [Source:HGNC Symbol;Acc:HGNC:14868]	72.0591	2.27317	1.04974e-12
ENSG00000180209.12	MYLPF	myosin light chain, phosphorylatable, fast skeletal muscle [Source:HGNC Symbol;Acc:HGNC:29824]	172.187	1.37499	1.04974e-12
ENSG00000152104.12	PTPN14	protein tyrosine phosphatase non-receptor type 14 [Source:HGNC Symbol;Acc:HGNC:9647]	15308.9	-0.804567	1.08395e-12
ENSG00000181284.3	TMEM102	transmembrane protein 102 [Source:HGNC Symbol;Acc:HGNC:26722]	784.486	0.903605	1.09227e-12
ENSG00000205517.13	RGL3	ral guanine nucleotide dissociation stimulator like 3 [Source:HGNC Symbol;Acc:HGNC:30282]	737.301	1.12713	1.10073e-12
ENSG00000137312.15	FLOT1	flotillin 1 [Source:HGNC Symbol;Acc:HGNC:3757]	4208.92	0.558556	1.14786e-12
ENSG00000140263.15	SORD	sorbitol dehydrogenase [Source:HGNC Symbol;Acc:HGNC:11184]	1914.12	-0.885724	1.17863e-12
ENSG00000165527.7	ARF6	ADP ribosylation factor 6 [Source:HGNC Symbol;Acc:HGNC:659]	5064.14	0.497263	1.19297e-12
ENSG00000186326.4	RGS9BP	regulator of G protein signaling 9 binding protein [Source:HGNC Symbol;Acc:HGNC:30304]	58.6715	2.65297	1.2301e-12
ENSG00000239282.8	CASTOR1	cytosolic arginine sensor for mTORC1 subunit 1 [Source:HGNC Symbol;Acc:HGNC:34423]	724.053	0.998667	1.24788e-12
ENSG00000128266.9	GNAZ	G protein subunit alpha z [Source:HGNC Symbol;Acc:HGNC:4395]	148.824	-1.73051	1.26124e-12
ENSG00000178078.12	STAP2	signal transducing adaptor family member 2 [Source:HGNC Symbol;Acc:HGNC:30430]	616.681	0.945422	1.26323e-12
ENSG00000141376.23	BCAS3	BCAS3 microtubule associated cell migration factor [Source:HGNC Symbol;Acc:HGNC:14347]	652.596	0.84933	1.29934e-12
ENSG00000151240.17	DIP2C	disco interacting protein 2 homolog C [Source:HGNC Symbol;Acc:HGNC:29150]	1696.55	-0.653736	1.32562e-12
ENSG00000112902.12	SEMA5A	semaphorin 5A [Source:HGNC Symbol;Acc:HGNC:10736]	80.0075	-7.83759	1.34386e-12
ENSG00000150764.14	DIXDC1	DIX domain containing 1 [Source:HGNC Symbol;Acc:HGNC:23695]	1906.65	-0.634584	1.34686e-12
ENSG00000168394.12	TAP1	transporter 1, ATP binding cassette subfamily B member [Source:HGNC Symbol;Acc:HGNC:43]	1951.04	0.605328	1.37661e-12
ENSG00000164741.15	DLC1	DLC1 Rho GTPase activating protein [Source:HGNC Symbol;Acc:HGNC:2897]	9136.44	1.05304	1.37798e-12
ENSG00000221887.6	HMSD	histocompatibility minor serpin domain containing [Source:HGNC Symbol;Acc:HGNC:23037]	104.254	2.2208	1.40218e-12
ENSG00000120306.11	CYSTM1	cysteine rich transmembrane module containing 1 [Source:HGNC Symbol;Acc:HGNC:30239]	2262.01	0.705389	1.40218e-12
ENSG00000049130.16	KITLG	KIT ligand [Source:HGNC Symbol;Acc:HGNC:6343]	48.7454	-3.20418	1.40889e-12
ENSG00000103449.12	SALL1	spalt like transcription factor 1 [Source:HGNC Symbol;Acc:HGNC:10524]	1045.16	0.945873	1.42911e-12
ENSG00000184349.14	EFNA5	ephrin A5 [Source:HGNC Symbol;Acc:HGNC:3225]	1340.12	-1.1257	1.45509e-12
ENSG00000123933.17	MXD4	MAX dimerization protein 4 [Source:HGNC Symbol;Acc:HGNC:13906]	5564.3	0.695066	1.47522e-12
ENSG00000165006.14	UBAP1	ubiquitin associated protein 1 [Source:HGNC Symbol;Acc:HGNC:12461]	3318.35	0.546384	1.48485e-12
ENSG00000168386.18	FILIP1L	filamin A interacting protein 1 like [Source:HGNC Symbol;Acc:HGNC:24589]	328.212	-1.24194	1.49814e-12
ENSG00000180891.13	CUEDC1	CUE domain containing 1 [Source:HGNC Symbol;Acc:HGNC:31350]	3070.2	0.721126	1.50181e-12
ENSG00000181444.13	ZNF467	zinc finger protein 467 [Source:HGNC Symbol;Acc:HGNC:23154]	499.476	0.899354	1.50982e-12
ENSG00000100299.18	ARSA	arylsulfatase A [Source:HGNC Symbol;Acc:HGNC:713]	958.409	0.790176	1.52383e-12
ENSG00000064309.15	CDON	cell adhesion associated, oncogene regulated [Source:HGNC Symbol;Acc:HGNC:17104]	663.994	-0.875934	1.53914e-12
ENSG00000146242.9	TPBG	trophoblast glycoprotein [Source:HGNC Symbol;Acc:HGNC:12004]	2510.7	0.56273	1.61039e-12
ENSG00000109944.11	JHY	junctional cadherin complex regulator [Source:HGNC Symbol;Acc:HGNC:26288]	49.9506	-9.01651	1.61985e-12
ENSG00000128713.14	HOXD11	homeobox D11 [Source:HGNC Symbol;Acc:HGNC:5134]	64.6248	-2.85971	1.72356e-12
ENSG00000149218.5	ENDOD1	endonuclease domain containing 1 [Source:HGNC Symbol;Acc:HGNC:29129]	2980.17	0.719551	1.72356e-12
ENSG00000158710.15	TAGLN2	transgelin 2 [Source:HGNC Symbol;Acc:HGNC:11554]	5623.76	0.509414	1.72924e-12
ENSG00000166803.14	PCLAF	PCNA clamp associated factor [Source:HGNC Symbol;Acc:HGNC:28961]	3524.64	-0.653081	1.77057e-12
ENSG00000280798.1	LINC00294	long intergenic non-protein coding RNA 294 [Source:HGNC Symbol;Acc:HGNC:27456]	487.407	0.963386	1.80532e-12
ENSG00000005469.12	CROT	carnitine O-octanoyltransferase [Source:HGNC Symbol;Acc:HGNC:2366]	2320.5	1.01284	1.82132e-12
ENSG00000182022.18	CHST15	carbohydrate sulfotransferase 15 [Source:HGNC Symbol;Acc:HGNC:18137]	1217.39	1.09458	1.83583e-12
ENSG00000258289.9	CHURC1	churchill domain containing 1 [Source:HGNC Symbol;Acc:HGNC:20099]	3102.44	0.647057	1.88189e-12
ENSG00000148773.14	MKI67	marker of proliferation Ki-67 [Source:HGNC Symbol;Acc:HGNC:7107]	21001.8	-1.19693	1.89106e-12
ENSG00000099999.15	RNF215	ring finger protein 215 [Source:HGNC Symbol;Acc:HGNC:33434]	1422.34	0.653875	1.89324e-12
ENSG00000264112.1	AC015813.1	novel transcript	745.221	-0.866539	1.90153e-12
ENSG00000136717.15	BIN1	bridging integrator 1 [Source:HGNC Symbol;Acc:HGNC:1052]	6120.12	0.48794	1.97232e-12
ENSG00000121578.13	B4GALT4	beta-1,4-galactosyltransferase 4 [Source:HGNC Symbol;Acc:HGNC:927]	3663.37	0.72168	1.97422e-12
ENSG00000163013.12	FBXO41	F-box protein 41 [Source:HGNC Symbol;Acc:HGNC:29409]	633.044	-1.0308	1.99684e-12
ENSG00000145685.14	LHFPL2	LHFPL tetraspan subfamily member 2 [Source:HGNC Symbol;Acc:HGNC:6588]	1769.03	-0.819894	1.99822e-12
ENSG00000225439.3	BOLA3-AS1	BOLA3 divergent transcript [Source:HGNC Symbol;Acc:HGNC:42922]	153.244	-1.53447	2.11844e-12
ENSG00000156509.14	FBXO43	F-box protein 43 [Source:HGNC Symbol;Acc:HGNC:28521]	253.003	-1.16804	2.31069e-12
ENSG00000145284.12	SCD5	stearoyl-CoA desaturase 5 [Source:HGNC Symbol;Acc:HGNC:21088]	6492.82	0.523863	2.32495e-12
ENSG00000136002.20	ARHGEF4	Rho guanine nucleotide exchange factor 4 [Source:HGNC Symbol;Acc:HGNC:684]	40.6418	-5.83512	2.34583e-12
ENSG00000087074.8	PPP1R15A	protein phosphatase 1 regulatory subunit 15A [Source:HGNC Symbol;Acc:HGNC:14375]	1457.16	0.651087	2.36551e-12
ENSG00000179046.8	TRIML2	tripartite motif family like 2 [Source:HGNC Symbol;Acc:HGNC:26378]	692.052	0.877091	2.43155e-12
ENSG00000171729.14	TMEM51	transmembrane protein 51 [Source:HGNC Symbol;Acc:HGNC:25488]	772.134	-0.777038	2.45798e-12
ENSG00000103319.12	EEF2K	eukaryotic elongation factor 2 kinase [Source:HGNC Symbol;Acc:HGNC:24615]	6112.9	0.497971	2.51466e-12
ENSG00000145850.9	TIMD4	T cell immunoglobulin and mucin domain containing 4 [Source:HGNC Symbol;Acc:HGNC:25132]	167.002	1.56388	2.51543e-12
ENSG00000242715.8	CCDC169	coiled-coil domain containing 169 [Source:HGNC Symbol;Acc:HGNC:34361]	61.58	-2.49589	2.52999e-12
ENSG00000267121.6	AC008105.2	novel transcript, antisense to FMNL1	201.218	1.89647	2.54996e-12
ENSG00000164687.11	FABP5	fatty acid binding protein 5 [Source:HGNC Symbol;Acc:HGNC:3560]	1393.33	-0.897757	2.56278e-12
ENSG00000226328.7	NUP50-DT	NUP50 divergent transcript [Source:HGNC Symbol;Acc:HGNC:50502]	324.195	1.24572	2.63075e-12
ENSG00000287356.1	AL590822.3	novel transcript, antisense to MORN1	251.029	-1.33411	2.80094e-12
ENSG00000149451.18	ADAM33	ADAM metallopeptidase domain 33 [Source:HGNC Symbol;Acc:HGNC:15478]	38.6797	-4.72156	3.01091e-12
ENSG00000153132.13	CLGN	calmegin [Source:HGNC Symbol;Acc:HGNC:2060]	84.8252	-8.81441	3.02568e-12
ENSG00000118094.12	TREH	trehalase [Source:HGNC Symbol;Acc:HGNC:12266]	33.8793	4.36763	3.15402e-12
ENSG00000164733.22	CTSB	cathepsin B [Source:HGNC Symbol;Acc:HGNC:2527]	8188.14	0.485849	3.26139e-12
ENSG00000126215.14	XRCC3	X-ray repair cross complementing 3 [Source:HGNC Symbol;Acc:HGNC:12830]	2474.02	-0.758167	3.27618e-12
ENSG00000165879.9	FRAT1	FRAT regulator of WNT signaling pathway 1 [Source:HGNC Symbol;Acc:HGNC:3944]	236.454	1.24849	3.39254e-12
ENSG00000198561.15	CTNND1	catenin delta 1 [Source:HGNC Symbol;Acc:HGNC:2515]	19302.2	0.751316	3.47568e-12
ENSG00000075240.17	GRAMD4	GRAM domain containing 4 [Source:HGNC Symbol;Acc:HGNC:29113]	3870.39	0.772316	3.56022e-12
ENSG00000070731.11	ST6GALNAC2	ST6 N-acetylgalactosaminide alpha-2,6-sialyltransferase 2 [Source:HGNC Symbol;Acc:HGNC:10867]	250.657	1.68479	3.57669e-12
ENSG00000165449.12	SLC16A9	solute carrier family 16 member 9 [Source:HGNC Symbol;Acc:HGNC:23520]	47.4831	-3.05955	3.64317e-12
ENSG00000136531.18	SCN2A	sodium voltage-gated channel alpha subunit 2 [Source:HGNC Symbol;Acc:HGNC:10588]	297.949	-1.4654	3.71977e-12
ENSG00000167565.13	SERTAD3	SERTA domain containing 3 [Source:HGNC Symbol;Acc:HGNC:17931]	1706.32	0.588385	3.7793e-12
ENSG00000206337.12	HCP5	HLA complex P5 [Source:HGNC Symbol;Acc:HGNC:21659]	61.6903	2.47337	3.94627e-12
ENSG00000157514.16	TSC22D3	TSC22 domain family member 3 [Source:HGNC Symbol;Acc:HGNC:3051]	1669.29	0.811912	4.05532e-12
ENSG00000137843.12	PAK6	p21 (RAC1) activated kinase 6 [Source:HGNC Symbol;Acc:HGNC:16061]	63.5632	-2.48235	4.16827e-12
ENSG00000020129.16	NCDN	neurochondrin [Source:HGNC Symbol;Acc:HGNC:17597]	1197.98	-0.751703	4.16827e-12
ENSG00000162032.16	SPSB3	splA/ryanodine receptor domain and SOCS box containing 3 [Source:HGNC Symbol;Acc:HGNC:30629]	1537.03	0.687196	4.16827e-12
ENSG00000161921.17	CXCL16	C-X-C motif chemokine ligand 16 [Source:HGNC Symbol;Acc:HGNC:16642]	267.502	1.74074	4.19095e-12
ENSG00000150991.15	UBC	ubiquitin C [Source:HGNC Symbol;Acc:HGNC:12468]	77163.8	0.442999	4.24533e-12
ENSG00000285991.1	AL355312.5	novel transcript	77.0101	2.5741	4.29875e-12
ENSG00000287839.1	AL353807.5	novel transcript	53.8994	2.51474	4.29875e-12
ENSG00000060656.20	PTPRU	protein tyrosine phosphatase receptor type U [Source:HGNC Symbol;Acc:HGNC:9683]	7226.23	0.820222	4.38484e-12
ENSG00000078900.15	TP73	tumor protein p73 [Source:HGNC Symbol;Acc:HGNC:12003]	304.913	-1.15392	4.44047e-12
ENSG00000273523.1	AL139082.1	novel transcript, antisense to NEK3 & NEK5	119.344	1.61312	4.45263e-12
ENSG00000037280.16	FLT4	fms related receptor tyrosine kinase 4 [Source:HGNC Symbol;Acc:HGNC:3767]	148.654	-2.04515	4.48355e-12
ENSG00000085733.16	CTTN	cortactin [Source:HGNC Symbol;Acc:HGNC:3338]	11649.8	0.449892	4.4873e-12
ENSG00000005238.20	FAM214B	family with sequence similarity 214 member B [Source:HGNC Symbol;Acc:HGNC:25666]	1539.11	0.643362	4.50053e-12
ENSG00000145919.11	BOD1	biorientation of chromosomes in cell division 1 [Source:HGNC Symbol;Acc:HGNC:25114]	5091.37	-0.55486	4.63018e-12
ENSG00000079739.17	PGM1	phosphoglucomutase 1 [Source:HGNC Symbol;Acc:HGNC:8905]	9609.73	0.524797	4.63182e-12
ENSG00000156875.14	MFSD14A	major facilitator superfamily domain containing 14A [Source:HGNC Symbol;Acc:HGNC:23363]	4775.68	0.521377	5.09406e-12
ENSG00000143341.12	HMCN1	hemicentin 1 [Source:HGNC Symbol;Acc:HGNC:19194]	45.4956	-2.99142	5.13686e-12
ENSG00000108100.18	CCNY	cyclin Y [Source:HGNC Symbol;Acc:HGNC:23354]	11909.8	0.590968	5.2477e-12
ENSG00000158019.21	BABAM2	BRISC and BRCA1 A complex member 2 [Source:HGNC Symbol;Acc:HGNC:1106]	2187.68	0.66493	5.3491e-12
ENSG00000150527.17	MIA2	MIA SH3 domain ER export factor 2 [Source:HGNC Symbol;Acc:HGNC:18432]	2392.15	0.860895	5.59831e-12
ENSG00000174672.16	BRSK2	BR serine/threonine kinase 2 [Source:HGNC Symbol;Acc:HGNC:11405]	54.1871	-2.53279	5.65133e-12
ENSG00000198003.12	CCDC151	coiled-coil domain containing 151 [Source:HGNC Symbol;Acc:HGNC:28303]	114.496	1.85404	5.69058e-12
ENSG00000076554.15	TPD52	tumor protein D52 [Source:HGNC Symbol;Acc:HGNC:12005]	6206	0.617537	5.71964e-12
ENSG00000108479.12	GALK1	galactokinase 1 [Source:HGNC Symbol;Acc:HGNC:4118]	2258.47	0.597985	5.74112e-12
ENSG00000256223.6	ZNF10	zinc finger protein 10 [Source:HGNC Symbol;Acc:HGNC:12879]	236.653	-1.33924	5.9805e-12
ENSG00000043355.12	ZIC2	Zic family member 2 [Source:HGNC Symbol;Acc:HGNC:12873]	564.498	-1.22113	6.18571e-12
ENSG00000198959.12	TGM2	transglutaminase 2 [Source:HGNC Symbol;Acc:HGNC:11778]	226.361	-1.82605	6.33017e-12
ENSG00000163110.15	PDLIM5	PDZ and LIM domain 5 [Source:HGNC Symbol;Acc:HGNC:17468]	17055.7	0.516537	6.33017e-12
ENSG00000001617.12	SEMA3F	semaphorin 3F [Source:HGNC Symbol;Acc:HGNC:10728]	1117.23	-1.02489	6.35104e-12
ENSG00000135002.12	RFK	riboflavin kinase [Source:HGNC Symbol;Acc:HGNC:30324]	2829.05	0.765346	6.49252e-12
ENSG00000184304.16	PRKD1	protein kinase D1 [Source:HGNC Symbol;Acc:HGNC:9407]	78.1694	-2.27997	6.49279e-12
ENSG00000147862.17	NFIB	nuclear factor I B [Source:HGNC Symbol;Acc:HGNC:7785]	1118.79	-0.909199	6.50396e-12
ENSG00000116127.19	ALMS1	ALMS1 centrosome and basal body associated protein [Source:HGNC Symbol;Acc:HGNC:428]	4065.35	-0.680015	6.5622e-12
ENSG00000107077.19	KDM4C	lysine demethylase 4C [Source:HGNC Symbol;Acc:HGNC:17071]	1975.02	0.738076	6.58701e-12
ENSG00000161981.11	SNRNP25	small nuclear ribonucleoprotein U11/U12 subunit 25 [Source:HGNC Symbol;Acc:HGNC:14161]	1828.16	-0.910136	6.7216e-12
ENSG00000167657.14	DAPK3	death associated protein kinase 3 [Source:HGNC Symbol;Acc:HGNC:2676]	3162.39	0.540905	6.74079e-12
ENSG00000111261.14	MANSC1	MANSC domain containing 1 [Source:HGNC Symbol;Acc:HGNC:25505]	3719.71	0.62541	6.86953e-12
ENSG00000106025.9	TSPAN12	tetraspanin 12 [Source:HGNC Symbol;Acc:HGNC:21641]	795.005	-0.73272	6.87224e-12
ENSG00000149476.16	TKFC	triokinase and FMN cyclase [Source:HGNC Symbol;Acc:HGNC:24552]	2396.79	0.596395	6.89941e-12
ENSG00000113594.10	LIFR	LIF receptor subunit alpha [Source:HGNC Symbol;Acc:HGNC:6597]	825.373	-0.797933	6.9021e-12
ENSG00000143344.16	RGL1	ral guanine nucleotide dissociation stimulator like 1 [Source:HGNC Symbol;Acc:HGNC:30281]	788.087	-0.829202	6.90951e-12
ENSG00000143147.14	GPR161	G protein-coupled receptor 161 [Source:HGNC Symbol;Acc:HGNC:23694]	3365.66	-0.582219	6.92883e-12
ENSG00000258441.1	LINC00641	long intergenic non-protein coding RNA 641 [Source:HGNC Symbol;Acc:HGNC:27511]	1412.5	-0.744989	7.14797e-12
ENSG00000244274.8	DBNDD2	dysbindin domain containing 2 [Source:HGNC Symbol;Acc:HGNC:15881]	1408.6	0.707163	7.2959e-12
ENSG00000105514.8	RAB3D	RAB3D, member RAS oncogene family [Source:HGNC Symbol;Acc:HGNC:9779]	5895.11	0.543124	7.52205e-12
ENSG00000105339.11	DENND3	DENN domain containing 3 [Source:HGNC Symbol;Acc:HGNC:29134]	1188.22	0.828368	7.53607e-12
ENSG00000114353.17	GNAI2	G protein subunit alpha i2 [Source:HGNC Symbol;Acc:HGNC:4385]	5518.97	0.515323	7.59901e-12
ENSG00000163624.6	CDS1	CDP-diacylglycerol synthase 1 [Source:HGNC Symbol;Acc:HGNC:1800]	3887.91	0.530315	7.63402e-12
ENSG00000162878.13	PKDCC	protein kinase domain containing, cytoplasmic [Source:HGNC Symbol;Acc:HGNC:25123]	702.525	-1.00591	7.81933e-12
ENSG00000161132.6	AC007663.1	proline dehydrogenase (oxidase) 1 (PRODH) pseudogene	61.6563	2.60861	7.89483e-12
ENSG00000112218.9	GPR63	G protein-coupled receptor 63 [Source:HGNC Symbol;Acc:HGNC:13302]	153.017	-1.4987	8.02234e-12
ENSG00000158301.18	GPRASP2	G protein-coupled receptor associated sorting protein 2 [Source:HGNC Symbol;Acc:HGNC:25169]	774.14	-1.01298	8.30917e-12
ENSG00000119139.21	TJP2	tight junction protein 2 [Source:HGNC Symbol;Acc:HGNC:11828]	8406.85	1.16704	8.33714e-12
ENSG00000197746.14	PSAP	prosaposin [Source:HGNC Symbol;Acc:HGNC:9498]	38225.6	0.587895	8.33714e-12
ENSG00000152661.9	GJA1	gap junction protein alpha 1 [Source:HGNC Symbol;Acc:HGNC:4274]	42.5401	-8.78441	8.42214e-12
ENSG00000134644.16	PUM1	pumilio RNA binding family member 1 [Source:HGNC Symbol;Acc:HGNC:14957]	13907	0.576219	8.51137e-12
ENSG00000167081.18	PBX3	PBX homeobox 3 [Source:HGNC Symbol;Acc:HGNC:8634]	1048.59	-0.780182	8.68827e-12
ENSG00000169507.9	SLC38A11	solute carrier family 38 member 11 [Source:HGNC Symbol;Acc:HGNC:26836]	104.886	2.06465	8.97485e-12
ENSG00000230356.1	NCAPD2P1	non-SMC condensin I complex subunit D2 pseudogene 1 [Source:HGNC Symbol;Acc:HGNC:43831]	96.7361	1.72201	8.97845e-12
ENSG00000082458.12	DLG3	discs large MAGUK scaffold protein 3 [Source:HGNC Symbol;Acc:HGNC:2902]	5675	0.55406	9.08653e-12
ENSG00000169926.11	KLF13	Kruppel like factor 13 [Source:HGNC Symbol;Acc:HGNC:13672]	4448.42	0.61524	9.13998e-12
ENSG00000182272.12	B4GALNT4	beta-1,4-N-acetyl-galactosaminyltransferase 4 [Source:HGNC Symbol;Acc:HGNC:26315]	431.848	-4.67414	9.24246e-12
ENSG00000151835.16	SACS	sacsin molecular chaperone [Source:HGNC Symbol;Acc:HGNC:10519]	8240.65	-0.672684	9.87734e-12
ENSG00000159259.8	CHAF1B	chromatin assembly factor 1 subunit B [Source:HGNC Symbol;Acc:HGNC:1911]	1969.95	-0.601611	9.87734e-12
ENSG00000171105.14	INSR	insulin receptor [Source:HGNC Symbol;Acc:HGNC:6091]	4774.63	-0.978233	9.95031e-12
ENSG00000105519.18	CAPS	calcyphosine [Source:HGNC Symbol;Acc:HGNC:1487]	3330.08	0.57051	1.00012e-11
ENSG00000116171.19	SCP2	sterol carrier protein 2 [Source:HGNC Symbol;Acc:HGNC:10606]	6596.49	0.681821	1.00705e-11
ENSG00000242110.8	AMACR	alpha-methylacyl-CoA racemase [Source:HGNC Symbol;Acc:HGNC:451]	2131.09	0.576803	1.00705e-11
ENSG00000138311.18	ZNF365	zinc finger protein 365 [Source:HGNC Symbol;Acc:HGNC:18194]	42.1349	-8.77031	1.0108e-11
ENSG00000101290.14	CDS2	CDP-diacylglycerol synthase 2 [Source:HGNC Symbol;Acc:HGNC:1801]	8082.01	0.495638	1.03498e-11
ENSG00000155313.15	USP25	ubiquitin specific peptidase 25 [Source:HGNC Symbol;Acc:HGNC:12624]	7776.81	0.484394	1.04031e-11
ENSG00000204856.12	FAM216A	family with sequence similarity 216 member A [Source:HGNC Symbol;Acc:HGNC:30180]	529.691	-0.852653	1.05386e-11
ENSG00000023839.12	ABCC2	ATP binding cassette subfamily C member 2 [Source:HGNC Symbol;Acc:HGNC:53]	273.058	1.09404	1.09596e-11
ENSG00000117862.13	TXNDC12	thioredoxin domain containing 12 [Source:HGNC Symbol;Acc:HGNC:24626]	9644.66	0.513766	1.10642e-11
ENSG00000204839.9	MROH6	maestro heat like repeat family member 6 [Source:HGNC Symbol;Acc:HGNC:27814]	568.192	1.20309	1.1436e-11
ENSG00000167757.14	KLK11	kallikrein related peptidase 11 [Source:HGNC Symbol;Acc:HGNC:6359]	51.961	2.65914	1.15368e-11
ENSG00000281571.2	AC241585.2	TEC	289.772	1.26489	1.17537e-11
ENSG00000148468.17	FAM171A1	family with sequence similarity 171 member A1 [Source:HGNC Symbol;Acc:HGNC:23522]	1864.12	-0.641184	1.19751e-11
ENSG00000139192.12	TAPBPL	TAP binding protein like [Source:HGNC Symbol;Acc:HGNC:30683]	560.256	0.949996	1.20602e-11
ENSG00000142677.4	IL22RA1	interleukin 22 receptor subunit alpha 1 [Source:HGNC Symbol;Acc:HGNC:13700]	108.183	2.02938	1.21491e-11
ENSG00000196230.14	TUBB	tubulin beta class I [Source:HGNC Symbol;Acc:HGNC:20778]	65683.2	-0.503451	1.21996e-11
ENSG00000115255.12	REEP6	receptor accessory protein 6 [Source:HGNC Symbol;Acc:HGNC:30078]	377.194	0.994054	1.23339e-11
ENSG00000171812.13	COL8A2	collagen type VIII alpha 2 chain [Source:HGNC Symbol;Acc:HGNC:2216]	106.946	-1.73962	1.24273e-11
ENSG00000176393.11	RNPEP	arginyl aminopeptidase [Source:HGNC Symbol;Acc:HGNC:10078]	3674.15	0.523671	1.25054e-11
ENSG00000178685.14	PARP10	poly(ADP-ribose) polymerase family member 10 [Source:HGNC Symbol;Acc:HGNC:25895]	2499.39	0.783883	1.25582e-11
ENSG00000196466.10	ZNF799	zinc finger protein 799 [Source:HGNC Symbol;Acc:HGNC:28071]	1052.63	0.642064	1.27824e-11
ENSG00000068489.13	PRR11	proline rich 11 [Source:HGNC Symbol;Acc:HGNC:25619]	4382.14	-0.46318	1.30091e-11
ENSG00000090924.15	PLEKHG2	pleckstrin homology and RhoGEF domain containing G2 [Source:HGNC Symbol;Acc:HGNC:29515]	2346.07	-0.769957	1.30198e-11
ENSG00000144455.14	SUMF1	sulfatase modifying factor 1 [Source:HGNC Symbol;Acc:HGNC:20376]	2297.82	0.572993	1.31879e-11
ENSG00000198722.14	UNC13B	unc-13 homolog B [Source:HGNC Symbol;Acc:HGNC:12566]	6294.24	0.449663	1.32771e-11
ENSG00000148158.17	SNX30	sorting nexin family member 30 [Source:HGNC Symbol;Acc:HGNC:23685]	4563.09	0.505934	1.39831e-11
ENSG00000171208.10	NETO2	neuropilin and tolloid like 2 [Source:HGNC Symbol;Acc:HGNC:14644]	9765.12	0.527347	1.41238e-11
ENSG00000176092.17	CRYBG2	crystallin beta-gamma domain containing 2 [Source:HGNC Symbol;Acc:HGNC:17295]	912.399	0.922768	1.43302e-11
ENSG00000107819.13	SFXN3	sideroflexin 3 [Source:HGNC Symbol;Acc:HGNC:16087]	2287.65	0.628744	1.47336e-11
ENSG00000147251.16	DOCK11	dedicator of cytokinesis 11 [Source:HGNC Symbol;Acc:HGNC:23483]	114.318	-1.65407	1.50226e-11
ENSG00000114742.14	WDR48	WD repeat domain 48 [Source:HGNC Symbol;Acc:HGNC:30914]	5172.73	0.644438	1.58013e-11
ENSG00000168615.13	ADAM9	ADAM metallopeptidase domain 9 [Source:HGNC Symbol;Acc:HGNC:216]	27878.1	0.50911	1.66113e-11
ENSG00000185055.11	EFCAB10	EF-hand calcium binding domain 10 [Source:HGNC Symbol;Acc:HGNC:34531]	135.543	-1.46897	1.66748e-11
ENSG00000115556.14	PLCD4	phospholipase C delta 4 [Source:HGNC Symbol;Acc:HGNC:9062]	175.604	1.48052	1.68252e-11
ENSG00000166946.14	CCNDBP1	cyclin D1 binding protein 1 [Source:HGNC Symbol;Acc:HGNC:1587]	2745.55	0.897861	1.71452e-11
ENSG00000138092.11	CENPO	centromere protein O [Source:HGNC Symbol;Acc:HGNC:28152]	2544.79	-0.669746	1.72419e-11
ENSG00000095951.17	HIVEP1	HIVEP zinc finger 1 [Source:HGNC Symbol;Acc:HGNC:4920]	1266.34	-0.816109	1.72797e-11
ENSG00000047365.12	ARAP2	ArfGAP with RhoGAP domain, ankyrin repeat and PH domain 2 [Source:HGNC Symbol;Acc:HGNC:16924]	917.769	0.97977	1.74111e-11
ENSG00000187446.12	CHP1	calcineurin like EF-hand protein 1 [Source:HGNC Symbol;Acc:HGNC:17433]	6546.3	0.448339	1.75195e-11
ENSG00000122591.13	FAM126A	family with sequence similarity 126 member A [Source:HGNC Symbol;Acc:HGNC:24587]	6191.36	0.528049	1.76105e-11
ENSG00000166845.15	C18orf54	chromosome 18 open reading frame 54 [Source:HGNC Symbol;Acc:HGNC:13796]	669.446	-0.884161	1.79275e-11
ENSG00000156869.14	FRRS1	ferric chelate reductase 1 [Source:HGNC Symbol;Acc:HGNC:27622]	1904.8	0.587589	1.86747e-11
ENSG00000234869.1	AL021392.1	novel transcript	61.4158	2.34499	1.88711e-11
ENSG00000121211.8	MND1	meiotic nuclear divisions 1 [Source:HGNC Symbol;Acc:HGNC:24839]	1081.47	-0.742962	1.91018e-11
ENSG00000119969.15	HELLS	helicase, lymphoid specific [Source:HGNC Symbol;Acc:HGNC:4861]	6931.83	-0.736784	1.93503e-11
ENSG00000132824.14	SERINC3	serine incorporator 3 [Source:HGNC Symbol;Acc:HGNC:11699]	6973.37	0.493859	1.94087e-11
ENSG00000253552.8	HOXA-AS2	HOXA cluster antisense RNA 2 [Source:HGNC Symbol;Acc:HGNC:43745]	467.716	0.996506	1.98987e-11
ENSG00000176771.17	NCKAP5	NCK associated protein 5 [Source:HGNC Symbol;Acc:HGNC:29847]	40.0938	-8.69991	2.00845e-11
ENSG00000280165.1	PCDH20	protocadherin 20 [Source:HGNC Symbol;Acc:HGNC:14257]	119.672	1.91405	2.03584e-11
ENSG00000137767.14	SQOR	sulfide quinone oxidoreductase [Source:HGNC Symbol;Acc:HGNC:20390]	199.274	4.6787	2.0401e-11
ENSG00000106034.18	CPED1	cadherin like and PC-esterase domain containing 1 [Source:HGNC Symbol;Acc:HGNC:26159]	39.3243	-8.67134	2.05723e-11
ENSG00000138641.18	HERC3	HECT and RLD domain containing E3 ubiquitin protein ligase 3 [Source:HGNC Symbol;Acc:HGNC:4876]	815.904	0.701132	2.05967e-11
ENSG00000102172.16	SMS	spermine synthase [Source:HGNC Symbol;Acc:HGNC:11123]	7558.08	-0.482023	2.06424e-11
ENSG00000197329.12	PELI1	pellino E3 ubiquitin protein ligase 1 [Source:HGNC Symbol;Acc:HGNC:8827]	2462.55	0.679255	2.10727e-11
ENSG00000157870.17	PRXL2B	peroxiredoxin like 2B [Source:HGNC Symbol;Acc:HGNC:28390]	2636.94	0.708546	2.1076e-11
ENSG00000129103.19	SUMF2	sulfatase modifying factor 2 [Source:HGNC Symbol;Acc:HGNC:20415]	7390.29	0.532885	2.14399e-11
ENSG00000182952.5	HMGN4	high mobility group nucleosomal binding domain 4 [Source:HGNC Symbol;Acc:HGNC:4989]	3205.5	0.695797	2.14921e-11
ENSG00000176945.17	MUC20	mucin 20, cell surface associated [Source:HGNC Symbol;Acc:HGNC:23282]	32.8127	4.84995	2.18523e-11
ENSG00000087253.13	LPCAT2	lysophosphatidylcholine acyltransferase 2 [Source:HGNC Symbol;Acc:HGNC:26032]	38.5419	-8.64236	2.2369e-11
ENSG00000145675.15	PIK3R1	phosphoinositide-3-kinase regulatory subunit 1 [Source:HGNC Symbol;Acc:HGNC:8979]	22450.8	0.942155	2.28519e-11
ENSG00000258130.8	AC106782.1	coiled-coil domain containing 101 (CCDC101) pseudogene	145.406	1.5585	2.32848e-11
ENSG00000083845.9	RPS5	ribosomal protein S5 [Source:HGNC Symbol;Acc:HGNC:10426]	18315.4	-0.498754	2.38045e-11
ENSG00000148218.16	ALAD	aminolevulinate dehydratase [Source:HGNC Symbol;Acc:HGNC:395]	3178.55	0.645387	2.45831e-11
ENSG00000125170.11	DOK4	docking protein 4 [Source:HGNC Symbol;Acc:HGNC:19868]	7035.78	0.580664	2.47612e-11
ENSG00000052850.8	ALX4	ALX homeobox 4 [Source:HGNC Symbol;Acc:HGNC:450]	62.1917	-7.47252	2.60711e-11
ENSG00000139318.8	DUSP6	dual specificity phosphatase 6 [Source:HGNC Symbol;Acc:HGNC:3072]	9362.73	-0.787746	2.60933e-11
ENSG00000034677.13	RNF19A	ring finger protein 19A, RBR E3 ubiquitin protein ligase [Source:HGNC Symbol;Acc:HGNC:13432]	3520.22	0.662726	2.66301e-11
ENSG00000088247.18	KHSRP	KH-type splicing regulatory protein [Source:HGNC Symbol;Acc:HGNC:6316]	8360.52	-0.774751	2.66602e-11
ENSG00000135775.14	COG2	component of oligomeric golgi complex 2 [Source:HGNC Symbol;Acc:HGNC:6546]	3689.05	0.508862	2.8175e-11
ENSG00000153246.13	PLA2R1	phospholipase A2 receptor 1 [Source:HGNC Symbol;Acc:HGNC:9042]	1608.31	0.662004	2.83018e-11
ENSG00000171492.14	LRRC8D	leucine rich repeat containing 8 VRAC subunit D [Source:HGNC Symbol;Acc:HGNC:16992]	7626.91	0.616922	2.83673e-11
ENSG00000178184.16	PARD6G	par-6 family cell polarity regulator gamma [Source:HGNC Symbol;Acc:HGNC:16076]	757.865	-0.69043	2.869e-11
ENSG00000142661.19	MYOM3	myomesin 3 [Source:HGNC Symbol;Acc:HGNC:26679]	3632.12	0.622437	2.90609e-11
ENSG00000104320.14	NBN	nibrin [Source:HGNC Symbol;Acc:HGNC:7652]	16208.2	0.464179	2.93549e-11
ENSG00000164114.19	MAP9	microtubule associated protein 9 [Source:HGNC Symbol;Acc:HGNC:26118]	2029.81	-0.688564	2.93564e-11
ENSG00000149136.9	SSRP1	structure specific recognition protein 1 [Source:HGNC Symbol;Acc:HGNC:11327]	15020.3	-0.686498	2.95562e-11
ENSG00000239887.6	C1orf226	chromosome 1 open reading frame 226 [Source:HGNC Symbol;Acc:HGNC:34351]	910.076	-1.05395	2.96192e-11
ENSG00000138400.13	MDH1B	malate dehydrogenase 1B [Source:HGNC Symbol;Acc:HGNC:17836]	82.3637	-2.69702	2.99351e-11
ENSG00000156299.13	TIAM1	TIAM Rac1 associated GEF 1 [Source:HGNC Symbol;Acc:HGNC:11805]	41.4231	-3.21973	3.06054e-11
ENSG00000122642.11	FKBP9	FKBP prolyl isomerase 9 [Source:HGNC Symbol;Acc:HGNC:3725]	11106.2	0.723673	3.06988e-11
ENSG00000270066.3	AL356488.2	small Cajal body-specific RNA 2	533.941	0.998863	3.15515e-11
ENSG00000066135.13	KDM4A	lysine demethylase 4A [Source:HGNC Symbol;Acc:HGNC:22978]	8276.43	0.460479	3.16881e-11
ENSG00000121552.4	CSTA	cystatin A [Source:HGNC Symbol;Acc:HGNC:2481]	54.1528	-2.58079	3.19692e-11
ENSG00000269825.2	AC022150.4	novel zinc finger protein	519.175	-1.00975	3.21788e-11
ENSG00000287929.1	AL354953.1	novel transcript, antisense to NMNAT2	64.1257	2.10157	3.24134e-11
ENSG00000114270.18	COL7A1	collagen type VII alpha 1 chain [Source:HGNC Symbol;Acc:HGNC:2214]	502.759	-1.83675	3.24934e-11
ENSG00000158815.11	FGF17	fibroblast growth factor 17 [Source:HGNC Symbol;Acc:HGNC:3673]	38.6384	3.13508	3.25545e-11
ENSG00000267059.2	AC005943.1	novel transcript, readthrough between UQCR11 and MBD3	1443.85	-0.611928	3.25667e-11
ENSG00000164305.19	CASP3	caspase 3 [Source:HGNC Symbol;Acc:HGNC:1504]	4922.98	0.628078	3.26178e-11
ENSG00000054967.13	RELT	RELT TNF receptor [Source:HGNC Symbol;Acc:HGNC:13764]	823.156	-0.755336	3.28035e-11
ENSG00000274274.1	GAGE13	G antigen 13 [Source:HGNC Symbol;Acc:HGNC:29081]	35.7936	-3.65949	3.331e-11
ENSG00000149548.15	CCDC15	coiled-coil domain containing 15 [Source:HGNC Symbol;Acc:HGNC:25798]	228.027	-1.4777	3.3546e-11
ENSG00000101230.6	ISM1	isthmin 1 [Source:HGNC Symbol;Acc:HGNC:16213]	54.6431	-2.40508	3.37352e-11
ENSG00000125384.7	PTGER2	prostaglandin E receptor 2 [Source:HGNC Symbol;Acc:HGNC:9594]	711.068	-1.11952	3.38169e-11
ENSG00000013583.10	HEBP1	heme binding protein 1 [Source:HGNC Symbol;Acc:HGNC:17176]	926.83	-0.930281	3.41421e-11
ENSG00000103740.10	ACSBG1	acyl-CoA synthetase bubblegum family member 1 [Source:HGNC Symbol;Acc:HGNC:29567]	111.742	3.00575	3.42045e-11
ENSG00000121236.21	TRIM6	tripartite motif containing 6 [Source:HGNC Symbol;Acc:HGNC:16277]	495.173	0.99301	3.42045e-11
ENSG00000105137.13	SYDE1	synapse defective Rho GTPase homolog 1 [Source:HGNC Symbol;Acc:HGNC:25824]	2289.22	-0.779936	3.43869e-11
ENSG00000162745.11	OLFML2B	olfactomedin like 2B [Source:HGNC Symbol;Acc:HGNC:24558]	37.9324	-8.61984	3.51669e-11
ENSG00000005700.15	IBTK	inhibitor of Bruton tyrosine kinase [Source:HGNC Symbol;Acc:HGNC:17853]	7168.06	0.518925	3.56665e-11
ENSG00000150782.12	IL18	interleukin 18 [Source:HGNC Symbol;Acc:HGNC:5986]	1548.7	0.613029	3.58498e-11
ENSG00000163293.12	NIPAL1	NIPA like domain containing 1 [Source:HGNC Symbol;Acc:HGNC:27194]	1724.52	0.786951	3.61356e-11
ENSG00000178980.15	SELENOW	selenoprotein W [Source:HGNC Symbol;Acc:HGNC:10752]	1327.29	0.734289	3.70374e-11
ENSG00000240891.8	PLCXD2	phosphatidylinositol specific phospholipase C X domain containing 2 [Source:HGNC Symbol;Acc:HGNC:26462]	347.522	-1.12507	3.82855e-11
ENSG00000140859.16	KIFC3	kinesin family member C3 [Source:HGNC Symbol;Acc:HGNC:6326]	8636.08	-0.505442	3.87826e-11
ENSG00000109606.13	DHX15	DEAH-box helicase 15 [Source:HGNC Symbol;Acc:HGNC:2738]	21746.2	0.40899	3.91468e-11
ENSG00000110719.10	TCIRG1	T cell immune regulator 1, ATPase H+ transporting V0 subunit a3 [Source:HGNC Symbol;Acc:HGNC:11647]	2594.74	0.512463	3.94601e-11
ENSG00000123358.20	NR4A1	nuclear receptor subfamily 4 group A member 1 [Source:HGNC Symbol;Acc:HGNC:7980]	277.381	1.38242	3.95667e-11
ENSG00000178035.13	IMPDH2	inosine monophosphate dehydrogenase 2 [Source:HGNC Symbol;Acc:HGNC:6053]	15401.1	-0.552055	4.02526e-11
ENSG00000070404.10	FSTL3	follistatin like 3 [Source:HGNC Symbol;Acc:HGNC:3973]	521.14	0.868849	4.04393e-11
ENSG00000138674.17	SEC31A	SEC31 homolog A, COPII coat complex component [Source:HGNC Symbol;Acc:HGNC:17052]	10643.3	0.499392	4.0959e-11
ENSG00000099785.11	MARCHF2	membrane associated ring-CH-type finger 2 [Source:HGNC Symbol;Acc:HGNC:28038]	957.456	0.797164	4.11332e-11
ENSG00000266010.2	GATA6-AS1	GATA6 antisense RNA 1 (head to head) [Source:HGNC Symbol;Acc:HGNC:48840]	114.28	1.80523	4.22298e-11
ENSG00000131508.16	UBE2D2	ubiquitin conjugating enzyme E2 D2 [Source:HGNC Symbol;Acc:HGNC:12475]	13080.4	0.693116	4.32906e-11
ENSG00000196850.6	PPTC7	protein phosphatase targeting COQ7 [Source:HGNC Symbol;Acc:HGNC:30695]	2897.08	0.870243	4.33125e-11
ENSG00000157833.13	GAREM2	GRB2 associated regulator of MAPK1 subtype 2 [Source:HGNC Symbol;Acc:HGNC:27172]	581.863	-1.21218	4.37742e-11
ENSG00000132481.7	TRIM47	tripartite motif containing 47 [Source:HGNC Symbol;Acc:HGNC:19020]	486.73	-1.20919	4.41293e-11
ENSG00000243701.7	DUBR	DPPA2 upstream binding RNA [Source:HGNC Symbol;Acc:HGNC:48569]	358.073	1.23899	4.48425e-11
ENSG00000136048.14	DRAM1	DNA damage regulated autophagy modulator 1 [Source:HGNC Symbol;Acc:HGNC:25645]	1066.9	0.725893	4.53678e-11
ENSG00000286546.1	AL079338.1	novel transcript, antisense to MACROD2	1667.48	0.686656	4.59334e-11
ENSG00000163735.7	CXCL5	C-X-C motif chemokine ligand 5 [Source:HGNC Symbol;Acc:HGNC:10642]	29.8296	4.02223	4.59851e-11
ENSG00000141458.13	NPC1	NPC intracellular cholesterol transporter 1 [Source:HGNC Symbol;Acc:HGNC:7897]	5024.73	0.605679	4.66479e-11
ENSG00000170482.17	SLC23A1	solute carrier family 23 member 1 [Source:HGNC Symbol;Acc:HGNC:10974]	144.276	1.52207	4.76115e-11
ENSG00000107796.13	ACTA2	actin alpha 2, smooth muscle [Source:HGNC Symbol;Acc:HGNC:130]	85.3613	-1.88709	4.77218e-11
ENSG00000123080.12	CDKN2C	cyclin dependent kinase inhibitor 2C [Source:HGNC Symbol;Acc:HGNC:1789]	1748.32	-0.602687	4.88765e-11
ENSG00000158258.16	CLSTN2	calsyntenin 2 [Source:HGNC Symbol;Acc:HGNC:17448]	43.3429	-8.81284	4.91074e-11
ENSG00000173950.16	XXYLT1	xyloside xylosyltransferase 1 [Source:HGNC Symbol;Acc:HGNC:26639]	3161.28	-0.701866	4.91074e-11
ENSG00000133328.4	PLAAT2	phospholipase A and acyltransferase 2 [Source:HGNC Symbol;Acc:HGNC:17824]	51.3595	2.46667	5.0768e-11
ENSG00000162882.15	HAAO	3-hydroxyanthranilate 3,4-dioxygenase [Source:HGNC Symbol;Acc:HGNC:4796]	423.597	-0.976299	5.12256e-11
ENSG00000107099.16	DOCK8	dedicator of cytokinesis 8 [Source:HGNC Symbol;Acc:HGNC:19191]	91.5209	-2.59956	5.24622e-11
ENSG00000197121.15	PGAP1	post-GPI attachment to proteins inositol deacylase 1 [Source:HGNC Symbol;Acc:HGNC:25712]	1451.88	-0.874215	5.25184e-11
ENSG00000159231.6	CBR3	carbonyl reductase 3 [Source:HGNC Symbol;Acc:HGNC:1549]	64.0881	-2.20604	5.38768e-11
ENSG00000070614.15	NDST1	N-deacetylase and N-sulfotransferase 1 [Source:HGNC Symbol;Acc:HGNC:7680]	6142.38	-0.614526	5.56711e-11
ENSG00000196497.17	IPO4	importin 4 [Source:HGNC Symbol;Acc:HGNC:19426]	4927.49	-0.768707	5.56817e-11
ENSG00000156381.9	ANKRD9	ankyrin repeat domain 9 [Source:HGNC Symbol;Acc:HGNC:20096]	2938.52	0.526201	5.68305e-11
ENSG00000137834.15	SMAD6	SMAD family member 6 [Source:HGNC Symbol;Acc:HGNC:6772]	4985.57	-0.774152	5.6936e-11
ENSG00000145476.16	CYP4V2	cytochrome P450 family 4 subfamily V member 2 [Source:HGNC Symbol;Acc:HGNC:23198]	1458.22	0.680125	5.74229e-11
ENSG00000165072.10	MAMDC2	MAM domain containing 2 [Source:HGNC Symbol;Acc:HGNC:23673]	61.2371	-8.34415	5.92662e-11
ENSG00000155066.16	PROM2	prominin 2 [Source:HGNC Symbol;Acc:HGNC:20685]	29.9417	5.20836	5.96338e-11
ENSG00000143772.9	ITPKB	inositol-trisphosphate 3-kinase B [Source:HGNC Symbol;Acc:HGNC:6179]	1777.63	-0.571723	6.07335e-11
ENSG00000168792.5	ABHD15	abhydrolase domain containing 15 [Source:HGNC Symbol;Acc:HGNC:26971]	1555.65	0.607698	6.15887e-11
ENSG00000163788.14	SNRK	SNF related kinase [Source:HGNC Symbol;Acc:HGNC:30598]	3071.78	0.483549	6.16493e-11
ENSG00000187531.14	SIRT7	sirtuin 7 [Source:HGNC Symbol;Acc:HGNC:14935]	1417.27	0.6512	6.33601e-11
ENSG00000008952.17	SEC62	SEC62 homolog, preprotein translocation factor [Source:HGNC Symbol;Acc:HGNC:11846]	7973.32	0.491164	6.35235e-11
ENSG00000132849.21	PATJ	PATJ crumbs cell polarity complex component [Source:HGNC Symbol;Acc:HGNC:28881]	6216.12	0.664827	6.35516e-11
ENSG00000163399.16	ATP1A1	ATPase Na+/K+ transporting subunit alpha 1 [Source:HGNC Symbol;Acc:HGNC:799]	30766	0.500494	6.4043e-11
ENSG00000096093.16	EFHC1	EF-hand domain containing 1 [Source:HGNC Symbol;Acc:HGNC:16406]	2203.98	1.02023	6.42241e-11
ENSG00000126581.13	BECN1	beclin 1 [Source:HGNC Symbol;Acc:HGNC:1034]	3185.11	0.593479	6.5209e-11
ENSG00000187688.15	TRPV2	transient receptor potential cation channel subfamily V member 2 [Source:HGNC Symbol;Acc:HGNC:18082]	302.462	-1.49946	6.56968e-11
ENSG00000160781.17	PAQR6	progestin and adipoQ receptor family member 6 [Source:HGNC Symbol;Acc:HGNC:30132]	281.154	1.46144	6.66938e-11
ENSG00000187867.10	PALM3	paralemmin 3 [Source:HGNC Symbol;Acc:HGNC:33274]	237.3	-1.55959	6.67719e-11
ENSG00000256514.1	AP003419.1	novel protein	425.147	1.13569	6.74426e-11
ENSG00000131153.9	GINS2	GINS complex subunit 2 [Source:HGNC Symbol;Acc:HGNC:24575]	2749.57	-0.839581	6.76176e-11
ENSG00000182132.14	KCNIP1	potassium voltage-gated channel interacting protein 1 [Source:HGNC Symbol;Acc:HGNC:15521]	34.1748	-8.46791	6.97626e-11
ENSG00000075391.17	RASAL2	RAS protein activator like 2 [Source:HGNC Symbol;Acc:HGNC:9874]	3460.61	0.616449	7.07211e-11
ENSG00000204264.12	PSMB8	proteasome 20S subunit beta 8 [Source:HGNC Symbol;Acc:HGNC:9545]	645.993	0.783341	7.10878e-11
ENSG00000112293.15	GPLD1	glycosylphosphatidylinositol specific phospholipase D1 [Source:HGNC Symbol;Acc:HGNC:4459]	452.326	-0.881909	7.22543e-11
ENSG00000119900.9	OGFRL1	opioid growth factor receptor like 1 [Source:HGNC Symbol;Acc:HGNC:21378]	5027.43	-0.580371	7.29283e-11
ENSG00000129255.16	MPDU1	mannose-P-dolichol utilization defect 1 [Source:HGNC Symbol;Acc:HGNC:7207]	1950.96	-0.81382	7.45904e-11
ENSG00000135750.15	KCNK1	potassium two pore domain channel subfamily K member 1 [Source:HGNC Symbol;Acc:HGNC:6272]	1489.67	0.833665	7.50784e-11
ENSG00000188529.15	SRSF10	serine and arginine rich splicing factor 10 [Source:HGNC Symbol;Acc:HGNC:16713]	19087.9	0.427204	7.59127e-11
ENSG00000067992.16	PDK3	pyruvate dehydrogenase kinase 3 [Source:HGNC Symbol;Acc:HGNC:8811]	1854.91	-0.794722	7.60374e-11
ENSG00000166140.17	ZFYVE19	zinc finger FYVE-type containing 19 [Source:HGNC Symbol;Acc:HGNC:20758]	1566.09	0.677538	7.7073e-11
ENSG00000156345.18	CDK20	cyclin dependent kinase 20 [Source:HGNC Symbol;Acc:HGNC:21420]	105.174	-1.77732	7.71662e-11
ENSG00000157617.17	C2CD2	C2 calcium dependent domain containing 2 [Source:HGNC Symbol;Acc:HGNC:1266]	3278.26	0.636391	7.84227e-11
ENSG00000178695.6	KCTD12	potassium channel tetramerization domain containing 12 [Source:HGNC Symbol;Acc:HGNC:14678]	61.4597	-2.3221	7.86264e-11
ENSG00000173894.11	CBX2	chromobox 2 [Source:HGNC Symbol;Acc:HGNC:1552]	1742.37	-0.647216	7.89702e-11
ENSG00000107872.13	FBXL15	F-box and leucine rich repeat protein 15 [Source:HGNC Symbol;Acc:HGNC:28155]	588.761	0.762852	7.99702e-11
ENSG00000129951.19	PLPPR3	phospholipid phosphatase related 3 [Source:HGNC Symbol;Acc:HGNC:23497]	212.731	-1.3523	8.00925e-11
ENSG00000272602.6	ZNF595	zinc finger protein 595 [Source:HGNC Symbol;Acc:HGNC:27196]	1659.26	-0.673672	8.32818e-11
ENSG00000102699.6	PARP4	poly(ADP-ribose) polymerase family member 4 [Source:HGNC Symbol;Acc:HGNC:271]	5672.4	0.483179	8.38447e-11
ENSG00000120549.18	KIAA1217	KIAA1217 [Source:HGNC Symbol;Acc:HGNC:25428]	1105.27	-1.39017	8.44005e-11
ENSG00000197921.6	HES5	hes family bHLH transcription factor 5 [Source:HGNC Symbol;Acc:HGNC:19764]	44.8747	2.66326	8.4441e-11
ENSG00000120885.22	CLU	clusterin [Source:HGNC Symbol;Acc:HGNC:2095]	6728.31	0.545464	8.73856e-11
ENSG00000163050.18	COQ8A	coenzyme Q8A [Source:HGNC Symbol;Acc:HGNC:16812]	711.337	-0.807533	8.76113e-11
ENSG00000114166.8	KAT2B	lysine acetyltransferase 2B [Source:HGNC Symbol;Acc:HGNC:8638]	1045.76	0.675288	8.96848e-11
ENSG00000125144.14	MT1G	metallothionein 1G [Source:HGNC Symbol;Acc:HGNC:7399]	216.016	-1.5904	8.99267e-11
ENSG00000077238.14	IL4R	interleukin 4 receptor [Source:HGNC Symbol;Acc:HGNC:6015]	1117.31	0.722473	9.11808e-11
ENSG00000198056.15	PRIM1	DNA primase subunit 1 [Source:HGNC Symbol;Acc:HGNC:9369]	1029.82	-0.730377	9.17362e-11
ENSG00000135931.18	ARMC9	armadillo repeat containing 9 [Source:HGNC Symbol;Acc:HGNC:20730]	1321.97	-0.715255	9.54758e-11
ENSG00000174292.12	TNK1	tyrosine kinase non receptor 1 [Source:HGNC Symbol;Acc:HGNC:11940]	504.967	0.935301	9.64439e-11
ENSG00000140265.12	ZSCAN29	zinc finger and SCAN domain containing 29 [Source:HGNC Symbol;Acc:HGNC:26673]	2074.82	-0.588543	9.768e-11
ENSG00000230650.1	AC140479.2	zinc finger protein 532 (ZNF532) pseudogene	159.234	1.57585	9.84645e-11
ENSG00000112365.5	ZBTB24	zinc finger and BTB domain containing 24 [Source:HGNC Symbol;Acc:HGNC:21143]	4303.63	0.50324	9.84645e-11
ENSG00000165806.21	CASP7	caspase 7 [Source:HGNC Symbol;Acc:HGNC:1508]	2508.72	0.699955	9.90773e-11
ENSG00000090238.12	YPEL3	yippee like 3 [Source:HGNC Symbol;Acc:HGNC:18327]	412.413	0.945841	9.93955e-11
ENSG00000185986.12	SDHAP3	succinate dehydrogenase complex flavoprotein subunit A pseudogene 3 [Source:HGNC Symbol;Acc:HGNC:18781]	853.983	0.829308	9.99711e-11
ENSG00000166579.16	NDEL1	nudE neurodevelopment protein 1 like 1 [Source:HGNC Symbol;Acc:HGNC:17620]	2379.78	0.587233	1.00837e-10
ENSG00000134775.15	FHOD3	formin homology 2 domain containing 3 [Source:HGNC Symbol;Acc:HGNC:26178]	1417.74	-0.561309	1.03017e-10
ENSG00000127152.18	BCL11B	BAF chromatin remodeling complex subunit BCL11B [Source:HGNC Symbol;Acc:HGNC:13222]	102.586	-1.65403	1.03043e-10
ENSG00000132535.21	DLG4	discs large MAGUK scaffold protein 4 [Source:HGNC Symbol;Acc:HGNC:2903]	261.675	-1.18597	1.03783e-10
ENSG00000121039.10	RDH10	retinol dehydrogenase 10 [Source:HGNC Symbol;Acc:HGNC:19975]	4091.02	-0.546832	1.04807e-10
ENSG00000153237.18	CCDC148	coiled-coil domain containing 148 [Source:HGNC Symbol;Acc:HGNC:25191]	63.1411	-2.13494	1.0587e-10
ENSG00000151632.17	AKR1C2	aldo-keto reductase family 1 member C2 [Source:HGNC Symbol;Acc:HGNC:385]	14581.6	-0.647852	1.06982e-10
ENSG00000184949.17	FAM227A	family with sequence similarity 227 member A [Source:HGNC Symbol;Acc:HGNC:44197]	477.963	-0.96567	1.07693e-10
ENSG00000163808.17	KIF15	kinesin family member 15 [Source:HGNC Symbol;Acc:HGNC:17273]	2529.68	-0.95135	1.07693e-10
ENSG00000024048.11	UBR2	ubiquitin protein ligase E3 component n-recognin 2 [Source:HGNC Symbol;Acc:HGNC:21289]	5790.2	0.440432	1.10123e-10
ENSG00000279289.1	AL136164.3	TEC	770.413	-1.26336	1.10193e-10
ENSG00000137411.19	VARS2	valyl-tRNA synthetase 2, mitochondrial [Source:HGNC Symbol;Acc:HGNC:21642]	4002.63	-0.500197	1.1231e-10
ENSG00000198824.7	CHAMP1	chromosome alignment maintaining phosphoprotein 1 [Source:HGNC Symbol;Acc:HGNC:20311]	619.188	-1.29559	1.12801e-10
ENSG00000162409.11	PRKAA2	protein kinase AMP-activated catalytic subunit alpha 2 [Source:HGNC Symbol;Acc:HGNC:9377]	32.2679	-4.46563	1.18284e-10
ENSG00000107731.12	UNC5B	unc-5 netrin receptor B [Source:HGNC Symbol;Acc:HGNC:12568]	75.8219	-1.97378	1.19427e-10
ENSG00000120690.16	ELF1	E74 like ETS transcription factor 1 [Source:HGNC Symbol;Acc:HGNC:3316]	2035.69	0.79996	1.19519e-10
ENSG00000101311.16	FERMT1	fermitin family member 1 [Source:HGNC Symbol;Acc:HGNC:15889]	96.8752	-1.72063	1.21169e-10
ENSG00000277053.4	GTF2IP1	general transcription factor IIi pseudogene 1 [Source:HGNC Symbol;Acc:HGNC:4660]	16120.8	0.858712	1.21198e-10
ENSG00000174799.11	CEP135	centrosomal protein 135 [Source:HGNC Symbol;Acc:HGNC:29086]	1970.73	-0.60421	1.21428e-10
ENSG00000286132.1	AC022415.2	novel protein	55.6077	-7.29906	1.22427e-10
ENSG00000128923.11	MINDY2	MINDY lysine 48 deubiquitinase 2 [Source:HGNC Symbol;Acc:HGNC:26954]	11171	0.579021	1.23249e-10
ENSG00000144426.18	NBEAL1	neurobeachin like 1 [Source:HGNC Symbol;Acc:HGNC:20681]	3644.18	1.02425	1.23461e-10
ENSG00000115073.8	ACTR1B	actin related protein 1B [Source:HGNC Symbol;Acc:HGNC:168]	4116.71	0.486558	1.24382e-10
ENSG00000176208.9	ATAD5	ATPase family AAA domain containing 5 [Source:HGNC Symbol;Acc:HGNC:25752]	2859.08	-0.614599	1.25994e-10
ENSG00000108352.13	RAPGEFL1	Rap guanine nucleotide exchange factor like 1 [Source:HGNC Symbol;Acc:HGNC:17428]	441.352	1.13449	1.27899e-10
ENSG00000172830.13	SSH3	slingshot protein phosphatase 3 [Source:HGNC Symbol;Acc:HGNC:30581]	1768.9	0.611188	1.32955e-10
ENSG00000184182.19	UBE2F	ubiquitin conjugating enzyme E2 F (putative) [Source:HGNC Symbol;Acc:HGNC:12480]	2319.44	0.574143	1.33651e-10
ENSG00000164091.12	WDR82	WD repeat domain 82 [Source:HGNC Symbol;Acc:HGNC:28826]	22546.9	0.434679	1.38614e-10
ENSG00000063180.9	CA11	carbonic anhydrase 11 [Source:HGNC Symbol;Acc:HGNC:1370]	787.879	1.06024	1.38882e-10
ENSG00000122870.12	BICC1	BicC family RNA binding protein 1 [Source:HGNC Symbol;Acc:HGNC:19351]	9937.69	-0.571819	1.40258e-10
ENSG00000261371.6	PECAM1	platelet and endothelial cell adhesion molecule 1 [Source:HGNC Symbol;Acc:HGNC:8823]	46.5768	2.51558	1.43855e-10
ENSG00000111684.11	LPCAT3	lysophosphatidylcholine acyltransferase 3 [Source:HGNC Symbol;Acc:HGNC:30244]	1786.7	0.583918	1.43979e-10
ENSG00000117013.17	KCNQ4	potassium voltage-gated channel subfamily Q member 4 [Source:HGNC Symbol;Acc:HGNC:6298]	269.776	1.39807	1.52261e-10
ENSG00000198846.6	TOX	thymocyte selection associated high mobility group box [Source:HGNC Symbol;Acc:HGNC:18988]	3093.32	-0.59139	1.52602e-10
ENSG00000266970.1	AC061992.2	novel transcript	39.478	-2.99353	1.53193e-10
ENSG00000130363.13	RSPH3	radial spoke head 3 [Source:HGNC Symbol;Acc:HGNC:21054]	1256.15	0.6966	1.55627e-10
ENSG00000152953.13	STK32B	serine/threonine kinase 32B [Source:HGNC Symbol;Acc:HGNC:14217]	666.069	-0.773338	1.56721e-10
ENSG00000105928.16	GSDME	gasdermin E [Source:HGNC Symbol;Acc:HGNC:2810]	72.2065	-1.9366	1.59982e-10
ENSG00000214049.8	UCA1	urothelial cancer associated 1 [Source:HGNC Symbol;Acc:HGNC:37126]	34.0825	3.76113	1.60884e-10
ENSG00000119397.18	CNTRL	centriolin [Source:HGNC Symbol;Acc:HGNC:1858]	1946.37	-0.530103	1.61893e-10
ENSG00000075702.19	WDR62	WD repeat domain 62 [Source:HGNC Symbol;Acc:HGNC:24502]	1843.51	-0.857881	1.62891e-10
ENSG00000135845.10	PIGC	phosphatidylinositol glycan anchor biosynthesis class C [Source:HGNC Symbol;Acc:HGNC:8960]	3046.37	0.576831	1.6585e-10
ENSG00000162702.8	ZNF281	zinc finger protein 281 [Source:HGNC Symbol;Acc:HGNC:13075]	5012.53	0.43953	1.66035e-10
ENSG00000261150.3	EPPK1	epiplakin 1 [Source:HGNC Symbol;Acc:HGNC:15577]	3923.44	0.939033	1.72578e-10
ENSG00000198719.9	DLL1	delta like canonical Notch ligand 1 [Source:HGNC Symbol;Acc:HGNC:2908]	48.5097	2.44475	1.89201e-10
ENSG00000144452.15	ABCA12	ATP binding cassette subfamily A member 12 [Source:HGNC Symbol;Acc:HGNC:14637]	57.6733	2.35671	1.89344e-10
ENSG00000168453.16	HR	HR lysine demethylase and nuclear receptor corepressor [Source:HGNC Symbol;Acc:HGNC:5172]	40.3785	3.43355	1.93997e-10
ENSG00000214756.8	CSKMT	citrate synthase lysine methyltransferase [Source:HGNC Symbol;Acc:HGNC:33113]	368.282	-1.13306	2.00527e-10
ENSG00000180071.20	ANKRD18A	ankyrin repeat domain 18A [Source:HGNC Symbol;Acc:HGNC:23643]	146.977	-2.0195	2.01652e-10
ENSG00000212993.5	POU5F1B	POU class 5 homeobox 1B [Source:HGNC Symbol;Acc:HGNC:9223]	36.1083	3.23392	2.04422e-10
ENSG00000258545.6	RHOXF1-AS1	RHOXF1 antisense RNA 1 [Source:HGNC Symbol;Acc:HGNC:51582]	36.1133	3.54161	2.04781e-10
ENSG00000160972.9	PPP1R16A	protein phosphatase 1 regulatory subunit 16A [Source:HGNC Symbol;Acc:HGNC:14941]	2910.89	0.520129	2.04781e-10
ENSG00000179598.6	PLD6	phospholipase D family member 6 [Source:HGNC Symbol;Acc:HGNC:30447]	266.615	-1.06538	2.06648e-10
ENSG00000163075.13	CFAP221	cilia and flagella associated protein 221 [Source:HGNC Symbol;Acc:HGNC:33720]	33.2983	-3.67661	2.11636e-10
[truncated: 29,492 more rows]

## Sheet: TANGO2 vs Control Galactose
GeneID	GeneName	GeneDescription	baseMean	MLE_LFC	padj
ENSG00000185567.7	AHNAK2	AHNAK nucleoprotein 2 [Source:HGNC Symbol;Acc:HGNC:20125]	2242.46	-4.34819	0
ENSG00000131016.17	AKAP12	A-kinase anchoring protein 12 [Source:HGNC Symbol;Acc:HGNC:370]	7394.02	-2.89132	0
ENSG00000151632.17	AKR1C2	aldo-keto reductase family 1 member C2 [Source:HGNC Symbol;Acc:HGNC:385]	10323.7	-2.87597	0
ENSG00000165092.13	ALDH1A1	aldehyde dehydrogenase 1 family member A1 [Source:HGNC Symbol;Acc:HGNC:402]	26795.4	4.60137	0
ENSG00000095739.11	BAMBI	BMP and activin membrane bound inhibitor [Source:HGNC Symbol;Acc:HGNC:30251]	10894.5	3.34093	0
ENSG00000162817.7	C1orf115	chromosome 1 open reading frame 115 [Source:HGNC Symbol;Acc:HGNC:25873]	2493.82	-2.60151	0
ENSG00000125730.17	C3	complement C3 [Source:HGNC Symbol;Acc:HGNC:1318]	19002	5.01848	0
ENSG00000272398.6	CD24	CD24 molecule [Source:HGNC Symbol;Acc:HGNC:1645]	1804.31	-4.17703	0
ENSG00000079112.10	CDH17	cadherin 17 [Source:HGNC Symbol;Acc:HGNC:1756]	8348.68	5.58982	0
ENSG00000112782.19	CLIC5	chloride intracellular channel 5 [Source:HGNC Symbol;Acc:HGNC:13517]	2480.48	-4.21812	0
ENSG00000204262.14	COL5A2	collagen type V alpha 2 chain [Source:HGNC Symbol;Acc:HGNC:2210]	5742.6	-7.42626	0
ENSG00000100867.15	DHRS2	dehydrogenase/reductase 2 [Source:HGNC Symbol;Acc:HGNC:18349]	2841.91	-7.016	0
ENSG00000125266.8	EFNB2	ephrin B2 [Source:HGNC Symbol;Acc:HGNC:3227]	1413.05	6.57643	0
ENSG00000158769.18	F11R	F11 receptor [Source:HGNC Symbol;Acc:HGNC:14685]	7770.44	2.82354	0
ENSG00000119125.17	GDA	guanine deaminase [Source:HGNC Symbol;Acc:HGNC:4212]	7704.8	-2.33716	0
ENSG00000138413.14	IDH1	isocitrate dehydrogenase (NADP(+)) 1 [Source:HGNC Symbol;Acc:HGNC:5382]	14331.6	2.02261	0
ENSG00000170421.12	KRT8	keratin 8 [Source:HGNC Symbol;Acc:HGNC:6446]	49639.2	2.54673	0
ENSG00000243709.1	LEFTY1	left-right determination factor 1 [Source:HGNC Symbol;Acc:HGNC:6552]	10669.7	3.56268	0
ENSG00000119681.12	LTBP2	latent transforming growth factor beta binding protein 2 [Source:HGNC Symbol;Acc:HGNC:6715]	1497.28	-4.66544	0
ENSG00000181143.15	MUC16	mucin 16, cell surface associated [Source:HGNC Symbol;Acc:HGNC:15582]	3341.67	6.88243	0
ENSG00000165828.15	PRAP1	proline rich acidic protein 1 [Source:HGNC Symbol;Acc:HGNC:23304]	1637.47	3.21743	0
ENSG00000150687.12	PRSS23	serine protease 23 [Source:HGNC Symbol;Acc:HGNC:14370]	6056.35	3.57017	0
ENSG00000107317.13	PTGDS	prostaglandin D2 synthase [Source:HGNC Symbol;Acc:HGNC:9592]	26949.6	2.33751	0
ENSG00000139998.16	RAB15	RAB15, member RAS oncogene family [Source:HGNC Symbol;Acc:HGNC:20150]	16335.3	2.42985	0
ENSG00000143878.10	RHOB	ras homolog family member B [Source:HGNC Symbol;Acc:HGNC:668]	2887.24	2.33273	0
ENSG00000155465.20	SLC7A7	solute carrier family 7 member 7 [Source:HGNC Symbol;Acc:HGNC:11065]	4474.66	3.12093	0
ENSG00000182168.15	UNC5C	unc-5 netrin receptor C [Source:HGNC Symbol;Acc:HGNC:12569]	1859.87	-6.95795	0
ENSG00000160963.14	COL26A1	collagen type XXVI alpha 1 chain [Source:HGNC Symbol;Acc:HGNC:18038]	1364.76	-6.22262	6.83402e-300
ENSG00000111057.11	KRT18	keratin 18 [Source:HGNC Symbol;Acc:HGNC:6430]	35015.6	2.1375	2.45623e-296
ENSG00000054598.9	FOXC1	forkhead box C1 [Source:HGNC Symbol;Acc:HGNC:3800]	5092.62	-2.81051	2.07349e-295
ENSG00000116285.13	ERRFI1	ERBB receptor feedback inhibitor 1 [Source:HGNC Symbol;Acc:HGNC:18185]	8871.49	2.08198	1.08322e-290
ENSG00000138685.17	FGF2	fibroblast growth factor 2 [Source:HGNC Symbol;Acc:HGNC:3676]	1278.53	-4.32615	3.96779e-275
ENSG00000134531.10	EMP1	epithelial membrane protein 1 [Source:HGNC Symbol;Acc:HGNC:3333]	20044.9	-9.08025	7.84817e-274
ENSG00000091136.15	LAMB1	laminin subunit beta 1 [Source:HGNC Symbol;Acc:HGNC:6486]	21364.3	1.4721	9.57386e-274
ENSG00000180694.14	TMEM64	transmembrane protein 64 [Source:HGNC Symbol;Acc:HGNC:25441]	4058.22	3.13976	9.40554e-271
ENSG00000103710.11	RASL12	RAS like family 12 [Source:HGNC Symbol;Acc:HGNC:30289]	1345.91	3.35617	4.4523e-267
ENSG00000164761.9	TNFRSF11B	TNF receptor superfamily member 11b [Source:HGNC Symbol;Acc:HGNC:11909]	8097.37	-1.75994	7.932e-267
ENSG00000213626.13	LBH	LBH regulator of WNT signaling pathway [Source:HGNC Symbol;Acc:HGNC:29532]	1313.46	4.62468	1.42396e-265
ENSG00000113249.13	HAVCR1	hepatitis A virus cellular receptor 1 [Source:HGNC Symbol;Acc:HGNC:17866]	3324.23	1.83574	7.37338e-261
ENSG00000163082.10	SGPP2	sphingosine-1-phosphate phosphatase 2 [Source:HGNC Symbol;Acc:HGNC:19953]	1326.05	3.30913	2.63069e-257
ENSG00000165458.14	INPPL1	inositol polyphosphate phosphatase like 1 [Source:HGNC Symbol;Acc:HGNC:6080]	18378.5	1.89317	6.38794e-253
ENSG00000116729.14	WLS	Wnt ligand secretion mediator [Source:HGNC Symbol;Acc:HGNC:30238]	11176.1	-2.01544	4.51285e-251
ENSG00000164949.8	GEM	GTP binding protein overexpressed in skeletal muscle [Source:HGNC Symbol;Acc:HGNC:4234]	793.119	5.36946	3.77077e-250
ENSG00000156535.15	CD109	CD109 molecule [Source:HGNC Symbol;Acc:HGNC:21685]	6706.38	1.86121	8.60675e-250
ENSG00000106789.13	CORO2A	coronin 2A [Source:HGNC Symbol;Acc:HGNC:2255]	1270.08	3.59017	5.51737e-248
ENSG00000127528.6	KLF2	Kruppel like factor 2 [Source:HGNC Symbol;Acc:HGNC:6347]	1144.13	3.60765	4.83145e-247
ENSG00000135046.14	ANXA1	annexin A1 [Source:HGNC Symbol;Acc:HGNC:533]	11125.9	1.60239	5.03624e-247
ENSG00000154065.17	ANKRD29	ankyrin repeat domain 29 [Source:HGNC Symbol;Acc:HGNC:27110]	1119.91	3.42806	2.19517e-244
ENSG00000164825.4	DEFB1	defensin beta 1 [Source:HGNC Symbol;Acc:HGNC:2766]	1206.42	3.99387	2.30897e-235
ENSG00000049323.16	LTBP1	latent transforming growth factor beta binding protein 1 [Source:HGNC Symbol;Acc:HGNC:6714]	1405.57	-5.22117	1.80848e-232
ENSG00000181104.7	F2R	coagulation factor II thrombin receptor [Source:HGNC Symbol;Acc:HGNC:3537]	1385.68	-2.97287	2.7838e-230
ENSG00000110195.14	FOLR1	folate receptor alpha [Source:HGNC Symbol;Acc:HGNC:3791]	5960.34	1.80104	3.97701e-220
ENSG00000160932.11	LY6E	lymphocyte antigen 6 family member E [Source:HGNC Symbol;Acc:HGNC:6727]	1289.09	-2.74735	1.67488e-219
ENSG00000157227.14	MMP14	matrix metallopeptidase 14 [Source:HGNC Symbol;Acc:HGNC:7160]	2336.76	-3.93966	4.43212e-217
ENSG00000110092.4	CCND1	cyclin D1 [Source:HGNC Symbol;Acc:HGNC:1582]	12006.9	-1.97226	6.6654e-217
ENSG00000125966.10	MMP24	matrix metallopeptidase 24 [Source:HGNC Symbol;Acc:HGNC:7172]	3632.32	2.19157	1.72768e-216
ENSG00000167641.11	PPP1R14A	protein phosphatase 1 regulatory inhibitor subunit 14A [Source:HGNC Symbol;Acc:HGNC:14871]	1514.25	2.51556	2.2277e-215
ENSG00000152217.20	SETBP1	SET binding protein 1 [Source:HGNC Symbol;Acc:HGNC:15573]	1658.61	2.81186	1.3161e-210
ENSG00000143924.19	EML4	EMAP like 4 [Source:HGNC Symbol;Acc:HGNC:1316]	4664.98	-1.52578	1.58167e-210
ENSG00000128245.15	YWHAH	tyrosine 3-monooxygenase/tryptophan 5-monooxygenase activation protein eta [Source:HGNC Symbol;Acc:HGNC:12853]	8358.91	1.77156	2.7885e-208
ENSG00000085433.16	WDR47	WD repeat domain 47 [Source:HGNC Symbol;Acc:HGNC:29141]	3534.13	1.99203	7.25877e-207
ENSG00000114854.8	TNNC1	troponin C1, slow skeletal and cardiac type [Source:HGNC Symbol;Acc:HGNC:11943]	4996.65	1.71942	2.405e-206
ENSG00000157510.14	AFAP1L1	actin filament associated protein 1 like 1 [Source:HGNC Symbol;Acc:HGNC:26714]	1291.54	2.90145	4.76241e-203
ENSG00000120437.9	ACAT2	acetyl-CoA acetyltransferase 2 [Source:HGNC Symbol;Acc:HGNC:94]	900.632	-6.3788	3.76009e-200
ENSG00000145721.12	LIX1	limb and CNS expressed 1 [Source:HGNC Symbol;Acc:HGNC:18581]	1441.63	-7.81184	7.4461e-197
ENSG00000119535.18	CSF3R	colony stimulating factor 3 receptor [Source:HGNC Symbol;Acc:HGNC:2439]	3818.03	1.95953	4.73337e-195
ENSG00000137831.15	UACA	uveal autoantigen with coiled-coil domains and ankyrin repeats [Source:HGNC Symbol;Acc:HGNC:15947]	3067.76	-2.75519	2.80662e-194
ENSG00000139211.7	AMIGO2	adhesion molecule with Ig like domain 2 [Source:HGNC Symbol;Acc:HGNC:24073]	8889.12	-1.55125	5.13245e-194
ENSG00000103316.12	CRYM	crystallin mu [Source:HGNC Symbol;Acc:HGNC:2418]	1116.03	3.21605	3.19123e-193
ENSG00000100342.21	APOL1	apolipoprotein L1 [Source:HGNC Symbol;Acc:HGNC:618]	1926.29	2.66586	2.04012e-192
ENSG00000103460.17	TOX3	TOX high mobility group box family member 3 [Source:HGNC Symbol;Acc:HGNC:11972]	1206.19	2.50956	2.07349e-191
ENSG00000138615.6	CILP	cartilage intermediate layer protein [Source:HGNC Symbol;Acc:HGNC:1980]	9096.57	1.48557	5.92773e-191
ENSG00000137801.11	THBS1	thrombospondin 1 [Source:HGNC Symbol;Acc:HGNC:11785]	6996.87	-3.10356	1.08131e-190
ENSG00000137672.13	TRPC6	transient receptor potential cation channel subfamily C member 6 [Source:HGNC Symbol;Acc:HGNC:12338]	4706.72	1.61328	3.78149e-189
ENSG00000182472.9	CAPN12	calpain 12 [Source:HGNC Symbol;Acc:HGNC:13249]	1083.9	2.57546	9.99139e-188
ENSG00000168461.13	RAB31	RAB31, member RAS oncogene family [Source:HGNC Symbol;Acc:HGNC:9771]	856.116	-3.80764	5.1467e-187
ENSG00000178752.16	ERFE	erythroferrone [Source:HGNC Symbol;Acc:HGNC:26727]	984.363	-5.2251	6.6609e-187
ENSG00000096696.14	DSP	desmoplakin [Source:HGNC Symbol;Acc:HGNC:3052]	8188.58	1.42346	2.73957e-186
ENSG00000138759.19	FRAS1	Fraser extracellular matrix complex subunit 1 [Source:HGNC Symbol;Acc:HGNC:19185]	7525.27	1.92935	2.90506e-186
ENSG00000091409.15	ITGA6	integrin subunit alpha 6 [Source:HGNC Symbol;Acc:HGNC:6142]	5439.48	2.51011	2.39753e-185
ENSG00000138829.12	FBN2	fibrillin 2 [Source:HGNC Symbol;Acc:HGNC:3604]	4271.91	-1.69173	3.9853e-185
ENSG00000176485.13	PLAAT3	phospholipase A and acyltransferase 3 [Source:HGNC Symbol;Acc:HGNC:17825]	7766.92	1.52316	6.17786e-185
ENSG00000131914.11	LIN28A	lin-28 homolog A [Source:HGNC Symbol;Acc:HGNC:15986]	2869.47	1.91268	2.75759e-184
ENSG00000106211.10	HSPB1	heat shock protein family B (small) member 1 [Source:HGNC Symbol;Acc:HGNC:5246]	11077.7	1.67865	7.5339e-179
ENSG00000118495.20	PLAGL1	PLAG1 like zinc finger 1 [Source:HGNC Symbol;Acc:HGNC:9046]	952.898	-6.77322	2.57052e-177
ENSG00000150893.11	FREM2	FRAS1 related extracellular matrix 2 [Source:HGNC Symbol;Acc:HGNC:25396]	1757.1	-2.99395	5.8694e-177
ENSG00000166532.16	RIMKLB	ribosomal modification protein rimK like family member B [Source:HGNC Symbol;Acc:HGNC:29228]	6079.81	1.63639	9.86249e-177
ENSG00000146476.11	ARMT1	acidic residue methyltransferase 1 [Source:HGNC Symbol;Acc:HGNC:17872]	5622.4	1.43197	1.70452e-174
ENSG00000146250.7	PRSS35	serine protease 35 [Source:HGNC Symbol;Acc:HGNC:21387]	1617.66	2.14043	9.18323e-174
ENSG00000118137.10	APOA1	apolipoprotein A1 [Source:HGNC Symbol;Acc:HGNC:600]	1823.65	4.38885	4.83032e-173
ENSG00000106299.8	WASL	WASP like actin nucleation promoting factor [Source:HGNC Symbol;Acc:HGNC:12735]	6713.65	1.54302	5.11268e-173
ENSG00000042493.16	CAPG	capping actin protein, gelsolin like [Source:HGNC Symbol;Acc:HGNC:1474]	4033.27	1.56754	3.65553e-172
ENSG00000158966.16	CACHD1	cache domain containing 1 [Source:HGNC Symbol;Acc:HGNC:29314]	2022.2	1.86549	4.20252e-172
ENSG00000021355.13	SERPINB1	serpin family B member 1 [Source:HGNC Symbol;Acc:HGNC:3311]	3620.75	1.41814	1.72348e-171
ENSG00000156990.14	RPUSD3	RNA pseudouridine synthase D3 [Source:HGNC Symbol;Acc:HGNC:28437]	2960.87	1.75589	1.82978e-170
ENSG00000105974.13	CAV1	caveolin 1 [Source:HGNC Symbol;Acc:HGNC:1527]	4049.35	-3.01857	2.93335e-170
ENSG00000104823.9	ECH1	enoyl-CoA hydratase 1 [Source:HGNC Symbol;Acc:HGNC:3149]	3043.39	1.78949	1.12972e-168
ENSG00000120256.11	LRP11	LDL receptor related protein 11 [Source:HGNC Symbol;Acc:HGNC:16936]	8729.98	2.36807	1.15171e-164
ENSG00000244187.8	TMEM141	transmembrane protein 141 [Source:HGNC Symbol;Acc:HGNC:28211]	2188.06	2.1143	2.15297e-164
ENSG00000131242.18	RAB11FIP4	RAB11 family interacting protein 4 [Source:HGNC Symbol;Acc:HGNC:30267]	1808.86	-2.73244	6.99442e-164
ENSG00000124920.14	MYRF	myelin regulatory factor [Source:HGNC Symbol;Acc:HGNC:1181]	3836.48	2.03486	1.55479e-163
ENSG00000136720.7	HS6ST1	heparan sulfate 6-O-sulfotransferase 1 [Source:HGNC Symbol;Acc:HGNC:5201]	6892.68	-1.39642	2.61247e-162
ENSG00000241743.4	XACT	X active specific transcript [Source:HGNC Symbol;Acc:HGNC:45056]	3078.73	10.0509	3.95202e-162
ENSG00000235162.9	C12orf75	chromosome 12 open reading frame 75 [Source:HGNC Symbol;Acc:HGNC:35164]	4635.03	1.6014	9.91622e-161
ENSG00000167642.13	SPINT2	serine peptidase inhibitor, Kunitz type 2 [Source:HGNC Symbol;Acc:HGNC:11247]	10918.8	1.45714	1.49743e-160
ENSG00000134369.15	NAV1	neuron navigator 1 [Source:HGNC Symbol;Acc:HGNC:15989]	1087.59	4.13447	6.22452e-160
ENSG00000026508.20	CD44	CD44 molecule (Indian blood group) [Source:HGNC Symbol;Acc:HGNC:1681]	1830.36	2.96292	1.6309e-159
ENSG00000053747.17	LAMA3	laminin subunit alpha 3 [Source:HGNC Symbol;Acc:HGNC:6483]	3325.9	3.14801	9.71796e-159
ENSG00000108846.16	ABCC3	ATP binding cassette subfamily C member 3 [Source:HGNC Symbol;Acc:HGNC:54]	2764.4	3.25614	1.12446e-157
ENSG00000103089.9	FA2H	fatty acid 2-hydroxylase [Source:HGNC Symbol;Acc:HGNC:21197]	2057.97	3.62082	1.57099e-156
ENSG00000243566.7	UPK3B	uroplakin 3B [Source:HGNC Symbol;Acc:HGNC:21444]	1598.13	-2.58656	2.92055e-156
ENSG00000173898.14	SPTBN2	spectrin beta, non-erythrocytic 2 [Source:HGNC Symbol;Acc:HGNC:11276]	1301.18	-5.83051	2.96262e-156
ENSG00000133216.17	EPHB2	EPH receptor B2 [Source:HGNC Symbol;Acc:HGNC:3393]	803.193	-4.3438	1.98174e-154
ENSG00000243927.6	MRPS6	mitochondrial ribosomal protein S6 [Source:HGNC Symbol;Acc:HGNC:14051]	1718.71	-1.9189	1.43195e-153
ENSG00000164300.17	SERINC5	serine incorporator 5 [Source:HGNC Symbol;Acc:HGNC:18825]	12982	1.7088	1.07145e-152
ENSG00000138386.17	NAB1	NGFI-A binding protein 1 [Source:HGNC Symbol;Acc:HGNC:7626]	9981.78	1.32676	1.77286e-152
ENSG00000188157.15	AGRN	agrin [Source:HGNC Symbol;Acc:HGNC:329]	28595.5	0.955622	4.50737e-152
ENSG00000178445.10	GLDC	glycine decarboxylase [Source:HGNC Symbol;Acc:HGNC:4313]	2020.82	2.74394	3.25884e-151
ENSG00000067560.14	RHOA	ras homolog family member A [Source:HGNC Symbol;Acc:HGNC:667]	19191.2	1.16191	4.89572e-151
ENSG00000066468.23	FGFR2	fibroblast growth factor receptor 2 [Source:HGNC Symbol;Acc:HGNC:3689]	11631.5	1.3983	1.47589e-149
ENSG00000162512.16	SDC3	syndecan 3 [Source:HGNC Symbol;Acc:HGNC:10660]	8394.79	1.1863	6.92645e-147
ENSG00000164976.9	MYORG	myogenesis regulating glycosidase (putative) [Source:HGNC Symbol;Acc:HGNC:19918]	4252.87	2.10852	7.2372e-147
ENSG00000166900.17	STX3	syntaxin 3 [Source:HGNC Symbol;Acc:HGNC:11438]	8613.38	1.16796	2.014e-146
ENSG00000233276.8	GPX1	glutathione peroxidase 1 [Source:HGNC Symbol;Acc:HGNC:4553]	1194.57	-8.10623	2.88596e-145
ENSG00000204634.13	TBC1D8	TBC1 domain family member 8 [Source:HGNC Symbol;Acc:HGNC:17791]	2538.7	1.56869	3.75243e-145
ENSG00000180801.14	ARSJ	arylsulfatase family member J [Source:HGNC Symbol;Acc:HGNC:26286]	1765.41	1.95572	6.45294e-145
ENSG00000002586.20	CD99	CD99 molecule (Xg blood group) [Source:HGNC Symbol;Acc:HGNC:7082]	3338.22	1.57061	2.46739e-144
ENSG00000188643.11	S100A16	S100 calcium binding protein A16 [Source:HGNC Symbol;Acc:HGNC:20441]	3640.28	1.51376	1.06298e-141
ENSG00000092758.18	COL9A3	collagen type IX alpha 3 chain [Source:HGNC Symbol;Acc:HGNC:2219]	825.377	-3.67927	2.355e-141
ENSG00000197614.11	MFAP5	microfibril associated protein 5 [Source:HGNC Symbol;Acc:HGNC:29673]	2270.49	2.06956	3.02931e-141
ENSG00000155158.20	TTC39B	tetratricopeptide repeat domain 39B [Source:HGNC Symbol;Acc:HGNC:23704]	3596.78	1.47122	3.27874e-141
ENSG00000163993.7	S100P	S100 calcium binding protein P [Source:HGNC Symbol;Acc:HGNC:10504]	489.957	3.70139	2.4583e-140
ENSG00000189337.17	KAZN	kazrin, periplakin interacting protein [Source:HGNC Symbol;Acc:HGNC:29173]	1056.84	-2.47092	3.93306e-140
ENSG00000111671.10	SPSB2	splA/ryanodine receptor domain and SOCS box containing 2 [Source:HGNC Symbol;Acc:HGNC:29522]	1430.42	2.0595	4.21582e-139
ENSG00000171435.14	KSR2	kinase suppressor of ras 2 [Source:HGNC Symbol;Acc:HGNC:18610]	654.843	2.97852	1.2772e-136
ENSG00000165929.13	TC2N	tandem C2 domains, nuclear [Source:HGNC Symbol;Acc:HGNC:19859]	1043.06	3.35777	3.61905e-136
ENSG00000162493.17	PDPN	podoplanin [Source:HGNC Symbol;Acc:HGNC:29602]	11546.9	1.36234	1.05811e-135
ENSG00000060656.20	PTPRU	protein tyrosine phosphatase receptor type U [Source:HGNC Symbol;Acc:HGNC:9683]	5967.22	1.80164	1.74914e-135
ENSG00000154277.13	UCHL1	ubiquitin C-terminal hydrolase L1 [Source:HGNC Symbol;Acc:HGNC:12513]	1201.54	-2.79276	1.22796e-134
ENSG00000131650.14	KREMEN2	kringle containing transmembrane protein 2 [Source:HGNC Symbol;Acc:HGNC:18797]	1043.41	2.43333	1.49677e-134
ENSG00000163191.6	S100A11	S100 calcium binding protein A11 [Source:HGNC Symbol;Acc:HGNC:10488]	8538.64	1.20785	1.09978e-133
ENSG00000136158.12	SPRY2	sprouty RTK signaling antagonist 2 [Source:HGNC Symbol;Acc:HGNC:11270]	3945.28	-1.44327	1.13311e-133
ENSG00000173598.14	NUDT4	nudix hydrolase 4 [Source:HGNC Symbol;Acc:HGNC:8051]	9982.51	1.64828	4.57051e-132
ENSG00000188687.17	SLC4A5	solute carrier family 4 member 5 [Source:HGNC Symbol;Acc:HGNC:18168]	462.255	5.36839	1.6015e-131
ENSG00000057294.15	PKP2	plakophilin 2 [Source:HGNC Symbol;Acc:HGNC:9024]	10743.1	1.28554	3.23225e-130
ENSG00000158201.10	ABHD3	abhydrolase domain containing 3, phospholipase [Source:HGNC Symbol;Acc:HGNC:18718]	1254.24	1.99919	5.02862e-129
ENSG00000110042.8	DTX4	deltex E3 ubiquitin ligase 4 [Source:HGNC Symbol;Acc:HGNC:29151]	5617.58	1.77771	2.82489e-128
ENSG00000270149.5	AL591806.2	novel transcript, TSTD1 - F11R readthrough	703.406	2.98374	6.2572e-128
ENSG00000139318.8	DUSP6	dual specificity phosphatase 6 [Source:HGNC Symbol;Acc:HGNC:3072]	9700.51	-2.30223	2.0446e-127
ENSG00000151746.15	BICD1	BICD cargo adaptor 1 [Source:HGNC Symbol;Acc:HGNC:1049]	2160.58	1.79546	1.35605e-126
ENSG00000154080.14	CHST9	carbohydrate sulfotransferase 9 [Source:HGNC Symbol;Acc:HGNC:19898]	969.672	2.66096	1.44023e-124
ENSG00000096433.11	ITPR3	inositol 1,4,5-trisphosphate receptor type 3 [Source:HGNC Symbol;Acc:HGNC:6182]	6745.47	1.39727	6.55864e-124
ENSG00000108823.16	SGCA	sarcoglycan alpha [Source:HGNC Symbol;Acc:HGNC:10805]	559.964	-3.30366	2.17244e-123
ENSG00000119138.4	KLF9	Kruppel like factor 9 [Source:HGNC Symbol;Acc:HGNC:1123]	539.698	3.37671	3.09015e-123
ENSG00000285972.1	CERNA2	competing endogenous lncRNA 2 for microRNA let-7b [Source:HGNC Symbol;Acc:HGNC:51354]	4199.17	1.28023	7.66571e-123
ENSG00000125618.18	PAX8	paired box 8 [Source:HGNC Symbol;Acc:HGNC:8622]	8158.36	-1.03154	3.08218e-121
ENSG00000115738.10	ID2	inhibitor of DNA binding 2 [Source:HGNC Symbol;Acc:HGNC:5361]	5418.01	1.7895	3.89687e-121
ENSG00000118257.17	NRP2	neuropilin 2 [Source:HGNC Symbol;Acc:HGNC:8005]	9394.81	1.97285	4.64994e-121
ENSG00000128268.12	MGAT3	beta-1,4-mannosyl-glycoprotein 4-beta-N-acetylglucosaminyltransferase [Source:HGNC Symbol;Acc:HGNC:7046]	11458.2	1.35934	9.05509e-121
ENSG00000084207.18	GSTP1	glutathione S-transferase pi 1 [Source:HGNC Symbol;Acc:HGNC:4638]	38416.8	1.37062	2.53373e-119
ENSG00000184985.16	SORCS2	sortilin related VPS10 domain containing receptor 2 [Source:HGNC Symbol;Acc:HGNC:16698]	1000.49	3.60443	2.6574e-119
ENSG00000124107.5	SLPI	secretory leukocyte peptidase inhibitor [Source:HGNC Symbol;Acc:HGNC:11092]	1611.46	2.00923	5.50151e-119
ENSG00000198743.7	SLC5A3	solute carrier family 5 member 3 [Source:HGNC Symbol;Acc:HGNC:11038]	2807.87	-2.2286	7.56889e-119
ENSG00000160360.13	GPSM1	G protein signaling modulator 1 [Source:HGNC Symbol;Acc:HGNC:17858]	662.954	-3.30586	1.22287e-118
ENSG00000058085.15	LAMC2	laminin subunit gamma 2 [Source:HGNC Symbol;Acc:HGNC:6493]	6959.69	1.09884	1.32179e-117
ENSG00000166394.15	CYB5R2	cytochrome b5 reductase 2 [Source:HGNC Symbol;Acc:HGNC:24376]	1558.28	2.42946	1.86983e-117
ENSG00000166402.9	TUB	TUB bipartite transcription factor [Source:HGNC Symbol;Acc:HGNC:12406]	441.706	-5.41446	2.36947e-117
ENSG00000109265.14	CRACD	capping protein inhibiting regulator of actin dynamics [Source:HGNC Symbol;Acc:HGNC:29219]	563.635	-4.02319	2.43959e-117
ENSG00000134780.10	DAGLA	diacylglycerol lipase alpha [Source:HGNC Symbol;Acc:HGNC:1165]	1838.55	1.69789	5.88566e-117
ENSG00000134917.10	ADAMTS8	ADAM metallopeptidase with thrombospondin type 1 motif 8 [Source:HGNC Symbol;Acc:HGNC:224]	595.941	-3.0033	2.20564e-116
ENSG00000179546.4	HTR1D	5-hydroxytryptamine receptor 1D [Source:HGNC Symbol;Acc:HGNC:5289]	2074.44	1.62884	3.48621e-116
ENSG00000130702.15	LAMA5	laminin subunit alpha 5 [Source:HGNC Symbol;Acc:HGNC:6485]	36899.5	1.00834	4.09768e-116
ENSG00000169903.7	TM4SF4	transmembrane 4 L six family member 4 [Source:HGNC Symbol;Acc:HGNC:11856]	556.803	4.15133	2.86941e-114
ENSG00000095539.15	SEMA4G	semaphorin 4G [Source:HGNC Symbol;Acc:HGNC:10735]	3613.17	2.28332	4.14074e-114
ENSG00000174718.12	RESF1	retroelement silencing factor 1 [Source:HGNC Symbol;Acc:HGNC:25559]	3843.55	1.75199	3.26408e-113
ENSG00000104312.8	RIPK2	receptor interacting serine/threonine kinase 2 [Source:HGNC Symbol;Acc:HGNC:10020]	4019.91	1.37585	7.61892e-113
ENSG00000143850.16	PLEKHA6	pleckstrin homology domain containing A6 [Source:HGNC Symbol;Acc:HGNC:17053]	1548.72	2.46243	3.25611e-112
ENSG00000153094.24	BCL2L11	BCL2 like 11 [Source:HGNC Symbol;Acc:HGNC:994]	1408.86	-1.79472	4.5933e-112
ENSG00000091592.16	NLRP1	NLR family pyrin domain containing 1 [Source:HGNC Symbol;Acc:HGNC:14374]	557.919	-6.09077	4.76225e-112
ENSG00000113742.14	CPEB4	cytoplasmic polyadenylation element binding protein 4 [Source:HGNC Symbol;Acc:HGNC:21747]	2034.51	-1.80912	1.70826e-111
ENSG00000011028.14	MRC2	mannose receptor C type 2 [Source:HGNC Symbol;Acc:HGNC:16875]	521.696	-6.51935	3.95277e-111
ENSG00000133030.22	MPRIP	myosin phosphatase Rho interacting protein [Source:HGNC Symbol;Acc:HGNC:30321]	11127.7	1.05344	1.01959e-110
ENSG00000107438.9	PDLIM1	PDZ and LIM domain 1 [Source:HGNC Symbol;Acc:HGNC:2067]	8106.23	1.13737	1.85086e-110
ENSG00000152154.11	TMEM178A	transmembrane protein 178A [Source:HGNC Symbol;Acc:HGNC:28517]	1568.9	-2.37533	2.63783e-110
ENSG00000135373.13	EHF	ETS homologous factor [Source:HGNC Symbol;Acc:HGNC:3246]	1811.08	2.26825	2.69773e-109
ENSG00000105854.13	PON2	paraoxonase 2 [Source:HGNC Symbol;Acc:HGNC:9205]	6162.66	1.12338	6.71516e-108
ENSG00000143248.13	RGS5	regulator of G protein signaling 5 [Source:HGNC Symbol;Acc:HGNC:10001]	760.055	-2.79509	3.15944e-107
ENSG00000166347.19	CYB5A	cytochrome b5 type A [Source:HGNC Symbol;Acc:HGNC:2570]	2575.05	1.32943	9.37857e-107
ENSG00000183801.8	OLFML1	olfactomedin like 1 [Source:HGNC Symbol;Acc:HGNC:24473]	1986.08	1.43823	1.07422e-106
ENSG00000163251.4	FZD5	frizzled class receptor 5 [Source:HGNC Symbol;Acc:HGNC:4043]	14151.6	0.920934	1.70724e-106
ENSG00000146067.16	FAM193B	family with sequence similarity 193 member B [Source:HGNC Symbol;Acc:HGNC:25524]	1851.94	1.49586	6.72159e-106
ENSG00000102934.10	PLLP	plasmolipin [Source:HGNC Symbol;Acc:HGNC:18553]	1439.88	1.56372	7.68369e-106
ENSG00000152953.13	STK32B	serine/threonine kinase 32B [Source:HGNC Symbol;Acc:HGNC:14217]	413.444	-4.26191	9.28647e-106
ENSG00000170558.10	CDH2	cadherin 2 [Source:HGNC Symbol;Acc:HGNC:1759]	4429.23	1.2219	1.66346e-105
ENSG00000128564.7	VGF	VGF nerve growth factor inducible [Source:HGNC Symbol;Acc:HGNC:12684]	659.479	-4.37696	2.61641e-105
ENSG00000240184.7	PCDHGC3	protocadherin gamma subfamily C, 3 [Source:HGNC Symbol;Acc:HGNC:8716]	688.812	-4.17256	6.28036e-105
ENSG00000115457.10	IGFBP2	insulin like growth factor binding protein 2 [Source:HGNC Symbol;Acc:HGNC:5471]	486.666	-6.36774	7.07408e-105
ENSG00000135116.9	HRK	harakiri, BCL2 interacting protein [Source:HGNC Symbol;Acc:HGNC:5185]	450.694	-5.6172	1.35158e-104
ENSG00000001617.12	SEMA3F	semaphorin 3F [Source:HGNC Symbol;Acc:HGNC:10728]	699.846	-2.59757	2.94675e-104
ENSG00000162849.16	KIF26B	kinesin family member 26B [Source:HGNC Symbol;Acc:HGNC:25484]	421.363	-5.57817	7.47492e-104
ENSG00000138193.16	PLCE1	phospholipase C epsilon 1 [Source:HGNC Symbol;Acc:HGNC:17175]	2511.07	1.45251	1.4583e-103
ENSG00000163435.16	ELF3	E74 like ETS transcription factor 3 [Source:HGNC Symbol;Acc:HGNC:3318]	2394.36	1.78383	3.31582e-103
ENSG00000196187.12	TMEM63A	transmembrane protein 63A [Source:HGNC Symbol;Acc:HGNC:29118]	2687.68	1.80808	1.13642e-102
ENSG00000137942.18	FNBP1L	formin binding protein 1 like [Source:HGNC Symbol;Acc:HGNC:20851]	6654.65	0.971452	1.1722e-102
ENSG00000197780.10	TAF13	TATA-box binding protein associated factor 13 [Source:HGNC Symbol;Acc:HGNC:11546]	2303.31	1.55796	4.03429e-102
ENSG00000130066.16	SAT1	spermidine/spermine N1-acetyltransferase 1 [Source:HGNC Symbol;Acc:HGNC:10540]	25612.8	-0.852505	7.56037e-102
ENSG00000119900.9	OGFRL1	opioid growth factor receptor like 1 [Source:HGNC Symbol;Acc:HGNC:21378]	2862.8	-1.55544	1.75661e-101
ENSG00000196975.16	ANXA4	annexin A4 [Source:HGNC Symbol;Acc:HGNC:542]	27913.8	1.07486	2.16759e-101
ENSG00000123989.14	CHPF	chondroitin polymerizing factor [Source:HGNC Symbol;Acc:HGNC:24291]	7764.95	1.01974	4.08213e-101
ENSG00000104833.12	TUBB4A	tubulin beta 4A class IVa [Source:HGNC Symbol;Acc:HGNC:20774]	1846.61	1.89716	3.50363e-100
ENSG00000242574.9	HLA-DMB	major histocompatibility complex, class II, DM beta [Source:HGNC Symbol;Acc:HGNC:4935]	839.39	-2.17156	1.23946e-99
ENSG00000166106.3	ADAMTS15	ADAM metallopeptidase with thrombospondin type 1 motif 15 [Source:HGNC Symbol;Acc:HGNC:16305]	1063.18	-2.02126	1.49978e-99
ENSG00000100139.14	MICALL1	MICAL like 1 [Source:HGNC Symbol;Acc:HGNC:29804]	15397.8	1.38698	4.64518e-99
ENSG00000271447.6	MMP28	matrix metallopeptidase 28 [Source:HGNC Symbol;Acc:HGNC:14366]	2040.79	2.54807	5.24438e-99
ENSG00000146411.6	SLC2A12	solute carrier family 2 member 12 [Source:HGNC Symbol;Acc:HGNC:18067]	644.899	-2.45185	5.27359e-99
ENSG00000171408.14	PDE7B	phosphodiesterase 7B [Source:HGNC Symbol;Acc:HGNC:8792]	565.518	-3.25462	6.85438e-99
ENSG00000139289.14	PHLDA1	pleckstrin homology like domain family A member 1 [Source:HGNC Symbol;Acc:HGNC:8933]	1107.49	-3.05856	1.79439e-98
ENSG00000135052.16	GOLM1	golgi membrane protein 1 [Source:HGNC Symbol;Acc:HGNC:15451]	10743.2	1.06657	1.84813e-98
ENSG00000283496.1	ZNF511-PRAP1	ZNF511-PRAP1 readthrough [Source:HGNC Symbol;Acc:HGNC:38088]	763.809	2.57309	3.49151e-98
ENSG00000102760.13	RGCC	regulator of cell cycle [Source:HGNC Symbol;Acc:HGNC:20369]	428.145	-6.33084	3.95029e-98
ENSG00000187109.15	NAP1L1	nucleosome assembly protein 1 like 1 [Source:HGNC Symbol;Acc:HGNC:7637]	11785	-1.01853	5.78767e-98
ENSG00000155380.13	SLC16A1	solute carrier family 16 member 1 [Source:HGNC Symbol;Acc:HGNC:10922]	7853.24	1.0122	5.91568e-98
ENSG00000162909.18	CAPN2	calpain 2 [Source:HGNC Symbol;Acc:HGNC:1479]	12636.9	1.43058	1.01547e-97
ENSG00000275342.5	PRAG1	PEAK1 related, kinase-activating pseudokinase 1 [Source:HGNC Symbol;Acc:HGNC:25438]	1759.12	1.67631	2.80486e-97
ENSG00000164920.9	OSR2	odd-skipped related transciption factor 2 [Source:HGNC Symbol;Acc:HGNC:15830]	484.002	-2.79107	3.80523e-97
ENSG00000024422.12	EHD2	EH domain containing 2 [Source:HGNC Symbol;Acc:HGNC:3243]	1253.96	1.82654	4.19207e-97
ENSG00000174827.14	PDZK1	PDZ domain containing 1 [Source:HGNC Symbol;Acc:HGNC:8821]	726.048	2.3229	6.85639e-97
ENSG00000123892.12	RAB38	RAB38, member RAS oncogene family [Source:HGNC Symbol;Acc:HGNC:9776]	558.579	-3.01812	8.57184e-97
ENSG00000143153.13	ATP1B1	ATPase Na+/K+ transporting subunit beta 1 [Source:HGNC Symbol;Acc:HGNC:804]	4419.85	1.20645	1.28731e-96
ENSG00000170545.17	SMAGP	small cell adhesion glycoprotein [Source:HGNC Symbol;Acc:HGNC:26918]	1135.65	1.98444	2.26911e-96
ENSG00000103044.11	HAS3	hyaluronan synthase 3 [Source:HGNC Symbol;Acc:HGNC:4820]	543.608	-3.8322	3.03912e-96
ENSG00000148180.21	GSN	gelsolin [Source:HGNC Symbol;Acc:HGNC:4620]	8551.94	1.16031	3.12732e-96
ENSG00000121039.10	RDH10	retinol dehydrogenase 10 [Source:HGNC Symbol;Acc:HGNC:19975]	1832.03	1.70889	6.97371e-96
ENSG00000259956.2	RBM15B	RNA binding motif protein 15B [Source:HGNC Symbol;Acc:HGNC:24303]	2545.93	-1.27785	9.23446e-96
ENSG00000179862.7	CITED4	Cbp/p300 interacting transactivator with Glu/Asp rich carboxy-terminal domain 4 [Source:HGNC Symbol;Acc:HGNC:18696]	1191.75	1.94048	3.45584e-95
ENSG00000130203.10	APOE	apolipoprotein E [Source:HGNC Symbol;Acc:HGNC:613]	6947.11	-1.17292	3.85126e-95
ENSG00000101856.10	PGRMC1	progesterone receptor membrane component 1 [Source:HGNC Symbol;Acc:HGNC:16090]	4516.82	-1.29659	4.85069e-95
ENSG00000153208.17	MERTK	MER proto-oncogene, tyrosine kinase [Source:HGNC Symbol;Acc:HGNC:7027]	2893.39	2.07973	1.05807e-94
ENSG00000104886.12	PLEKHJ1	pleckstrin homology domain containing J1 [Source:HGNC Symbol;Acc:HGNC:18211]	2201.4	1.26898	1.58733e-94
ENSG00000026297.16	RNASET2	ribonuclease T2 [Source:HGNC Symbol;Acc:HGNC:21686]	4548.39	1.09209	2.35251e-94
ENSG00000119280.17	C1orf198	chromosome 1 open reading frame 198 [Source:HGNC Symbol;Acc:HGNC:25900]	4334.8	-1.36287	2.95728e-94
ENSG00000159166.15	LAD1	ladinin 1 [Source:HGNC Symbol;Acc:HGNC:6472]	3263.43	2.27467	4.45873e-94
ENSG00000104267.10	CA2	carbonic anhydrase 2 [Source:HGNC Symbol;Acc:HGNC:1373]	5181.32	1.45408	1.06371e-93
ENSG00000128641.19	MYO1B	myosin IB [Source:HGNC Symbol;Acc:HGNC:7596]	6530.37	1.46743	1.92707e-93
ENSG00000188483.8	IER5L	immediate early response 5 like [Source:HGNC Symbol;Acc:HGNC:23679]	922.477	-1.78085	2.68296e-93
ENSG00000167244.21	IGF2	insulin like growth factor 2 [Source:HGNC Symbol;Acc:HGNC:5466]	528.235	-4.93713	5.77207e-93
ENSG00000095380.11	NANS	N-acetylneuraminate synthase [Source:HGNC Symbol;Acc:HGNC:19237]	1946.12	1.30229	6.02823e-93
ENSG00000135773.13	CAPN9	calpain 9 [Source:HGNC Symbol;Acc:HGNC:1486]	411.454	-4.69747	8.66718e-93
ENSG00000165802.23	NSMF	NMDA receptor synaptonuclear signaling and neuronal migration factor [Source:HGNC Symbol;Acc:HGNC:29843]	3252.56	-1.7018	1.089e-92
ENSG00000133313.15	CNDP2	carnosine dipeptidase 2 [Source:HGNC Symbol;Acc:HGNC:24437]	9121.21	1.09572	5.42933e-92
ENSG00000171345.13	KRT19	keratin 19 [Source:HGNC Symbol;Acc:HGNC:6436]	4488.77	2.80201	1.16351e-91
ENSG00000070526.15	ST6GALNAC1	ST6 N-acetylgalactosaminide alpha-2,6-sialyltransferase 1 [Source:HGNC Symbol;Acc:HGNC:23614]	4060.55	2.80275	1.84374e-91
ENSG00000135916.16	ITM2C	integral membrane protein 2C [Source:HGNC Symbol;Acc:HGNC:6175]	33283.7	-1.04723	3.03048e-91
ENSG00000066422.5	ZBTB11	zinc finger and BTB domain containing 11 [Source:HGNC Symbol;Acc:HGNC:16740]	1802.84	1.34856	3.34556e-91
ENSG00000135063.19	FAM189A2	family with sequence similarity 189 member A2 [Source:HGNC Symbol;Acc:HGNC:24820]	304.542	-3.96087	1.36871e-90
ENSG00000211584.14	SLC48A1	solute carrier family 48 member 1 [Source:HGNC Symbol;Acc:HGNC:26035]	4075.09	-1.62464	3.8916e-90
ENSG00000019582.16	CD74	CD74 molecule [Source:HGNC Symbol;Acc:HGNC:1697]	634.226	-3.53219	5.44601e-90
ENSG00000160867.15	FGFR4	fibroblast growth factor receptor 4 [Source:HGNC Symbol;Acc:HGNC:3691]	5174.15	1.80902	7.88613e-90
ENSG00000164172.20	MOCS2	molybdenum cofactor synthesis 2 [Source:HGNC Symbol;Acc:HGNC:7193]	2453.46	1.18763	4.51626e-89
ENSG00000073008.15	PVR	PVR cell adhesion molecule [Source:HGNC Symbol;Acc:HGNC:9705]	8729.94	1.8971	5.14932e-89
ENSG00000234493.4	RHOXF1P1	Rhox homeobox family member 1 pseudogene 1 [Source:HGNC Symbol;Acc:HGNC:51580]	381.855	2.68495	1.98248e-88
ENSG00000182272.12	B4GALNT4	beta-1,4-N-acetyl-galactosaminyltransferase 4 [Source:HGNC Symbol;Acc:HGNC:26315]	633.527	-7.62684	3.85559e-88
ENSG00000133401.16	PDZD2	PDZ domain containing 2 [Source:HGNC Symbol;Acc:HGNC:18486]	2463.9	1.93307	6.32465e-88
ENSG00000172175.15	MALT1	MALT1 paracaspase [Source:HGNC Symbol;Acc:HGNC:6819]	2294.52	-1.4928	1.12651e-87
ENSG00000161714.12	PLCD3	phospholipase C delta 3 [Source:HGNC Symbol;Acc:HGNC:9061]	7245.18	0.843549	1.31079e-87
ENSG00000103018.17	CYB5B	cytochrome b5 type B [Source:HGNC Symbol;Acc:HGNC:24374]	4030.47	-1.18045	2.47158e-87
ENSG00000129514.8	FOXA1	forkhead box A1 [Source:HGNC Symbol;Acc:HGNC:5021]	1028.78	2.11447	9.55252e-87
ENSG00000080298.15	RFX3	regulatory factor X3 [Source:HGNC Symbol;Acc:HGNC:9984]	1635.95	-1.61837	1.02469e-86
ENSG00000120549.18	KIAA1217	KIAA1217 [Source:HGNC Symbol;Acc:HGNC:25428]	2232.37	-2.75163	2.51902e-86
ENSG00000184500.16	PROS1	protein S [Source:HGNC Symbol;Acc:HGNC:9456]	714.178	-2.03955	3.86374e-86
ENSG00000187134.14	AKR1C1	aldo-keto reductase family 1 member C1 [Source:HGNC Symbol;Acc:HGNC:384]	11039.5	-1.35038	1.17078e-85
ENSG00000162496.9	DHRS3	dehydrogenase/reductase 3 [Source:HGNC Symbol;Acc:HGNC:17693]	1634.76	1.56864	1.9807e-85
ENSG00000022267.19	FHL1	four and a half LIM domains 1 [Source:HGNC Symbol;Acc:HGNC:3702]	411.63	-5.35655	2.26397e-85
ENSG00000104635.15	SLC39A14	solute carrier family 39 member 14 [Source:HGNC Symbol;Acc:HGNC:20858]	2938.16	-1.75322	2.43876e-85
ENSG00000175906.5	ARL4D	ADP ribosylation factor like GTPase 4D [Source:HGNC Symbol;Acc:HGNC:656]	2678.15	1.43182	2.80379e-85
ENSG00000147852.17	VLDLR	very low density lipoprotein receptor [Source:HGNC Symbol;Acc:HGNC:12698]	7816.24	1.34965	5.47209e-85
ENSG00000171234.14	UGT2B7	UDP glucuronosyltransferase family 2 member B7 [Source:HGNC Symbol;Acc:HGNC:12554]	2877.54	1.09002	5.56451e-85
ENSG00000177103.15	DSCAML1	DS cell adhesion molecule like 1 [Source:HGNC Symbol;Acc:HGNC:14656]	609.236	2.4846	1.67368e-84
ENSG00000187498.16	COL4A1	collagen type IV alpha 1 chain [Source:HGNC Symbol;Acc:HGNC:2202]	28455.5	0.888165	2.53475e-84
ENSG00000122591.13	FAM126A	family with sequence similarity 126 member A [Source:HGNC Symbol;Acc:HGNC:24587]	3493.52	1.31422	4.53671e-84
ENSG00000066629.18	EML1	EMAP like 1 [Source:HGNC Symbol;Acc:HGNC:3330]	1010.01	-2.33992	5.33143e-84
ENSG00000110328.6	GALNT18	polypeptide N-acetylgalactosaminyltransferase 18 [Source:HGNC Symbol;Acc:HGNC:30488]	308.254	3.65859	5.96818e-84
ENSG00000182504.11	CEP97	centrosomal protein 97 [Source:HGNC Symbol;Acc:HGNC:26244]	1523.21	1.80064	6.97459e-84
ENSG00000196850.6	PPTC7	protein phosphatase targeting COQ7 [Source:HGNC Symbol;Acc:HGNC:30695]	3488.02	1.15531	2.33951e-83
ENSG00000203875.13	SNHG5	small nucleolar RNA host gene 5 [Source:HGNC Symbol;Acc:HGNC:21026]	9092.52	-0.970458	6.38144e-83
ENSG00000109971.14	HSPA8	heat shock protein family A (Hsp70) member 8 [Source:HGNC Symbol;Acc:HGNC:5241]	40514.4	-0.755265	1.28272e-82
ENSG00000092820.18	EZR	ezrin [Source:HGNC Symbol;Acc:HGNC:12691]	58385.4	0.893719	2.10101e-82
ENSG00000166710.21	B2M	beta-2-microglobulin [Source:HGNC Symbol;Acc:HGNC:914]	4317.05	1.0029	3.60419e-82
ENSG00000109861.17	CTSC	cathepsin C [Source:HGNC Symbol;Acc:HGNC:2528]	4442.94	-1.26684	3.85945e-82
ENSG00000277196.4	AC007325.2	proline dehydrogenase 1, mitochondrial [Source:NCBI gene (formerly Entrezgene);Acc:102724788]	33406.2	1.1108	3.95468e-82
ENSG00000129353.15	SLC44A2	solute carrier family 44 member 2 [Source:HGNC Symbol;Acc:HGNC:17292]	4985.67	1.96705	4.85735e-82
ENSG00000134317.18	GRHL1	grainyhead like transcription factor 1 [Source:HGNC Symbol;Acc:HGNC:17923]	374.4	3.65604	7.37077e-82
ENSG00000284294.1	AC007326.5	novel transcript	1363.4	1.63283	9.3814e-82
ENSG00000148908.15	RGS10	regulator of G protein signaling 10 [Source:HGNC Symbol;Acc:HGNC:9992]	301.221	-5.66431	1.06959e-81
ENSG00000187244.12	BCAM	basal cell adhesion molecule (Lutheran blood group) [Source:HGNC Symbol;Acc:HGNC:6722]	20785.9	0.762217	1.43004e-81
ENSG00000186834.4	HEXIM1	HEXIM P-TEFb complex subunit 1 [Source:HGNC Symbol;Acc:HGNC:24953]	4003.26	1.19827	2.50448e-81
ENSG00000005486.17	RHBDD2	rhomboid domain containing 2 [Source:HGNC Symbol;Acc:HGNC:23082]	2480.86	1.18154	1.45411e-80
ENSG00000103966.11	EHD4	EH domain containing 4 [Source:HGNC Symbol;Acc:HGNC:3245]	3886.4	1.24593	6.924e-80
ENSG00000076770.14	MBNL3	muscleblind like splicing regulator 3 [Source:HGNC Symbol;Acc:HGNC:20564]	2574.12	-1.6425	8.1579e-80
ENSG00000151718.16	WWC2	WW and C2 domain containing 2 [Source:HGNC Symbol;Acc:HGNC:24148]	9241.47	0.995015	1.05846e-79
ENSG00000182809.11	CRIP2	cysteine rich protein 2 [Source:HGNC Symbol;Acc:HGNC:2361]	2393.51	-1.11634	1.29289e-79
ENSG00000128849.11	CGNL1	cingulin like 1 [Source:HGNC Symbol;Acc:HGNC:25931]	5291.86	-0.959457	1.42288e-79
ENSG00000144815.16	NXPE3	neurexophilin and PC-esterase domain family member 3 [Source:HGNC Symbol;Acc:HGNC:28238]	2083.32	2.4451	2.72699e-79
ENSG00000178764.8	ZHX2	zinc fingers and homeoboxes 2 [Source:HGNC Symbol;Acc:HGNC:18513]	4081.83	1.36927	3.50482e-79
ENSG00000106333.13	PCOLCE	procollagen C-endopeptidase enhancer [Source:HGNC Symbol;Acc:HGNC:8738]	943.093	-2.38034	4.36993e-79
ENSG00000101210.13	EEF1A2	eukaryotic translation elongation factor 1 alpha 2 [Source:HGNC Symbol;Acc:HGNC:3192]	390.281	-6.76197	5.0394e-79
ENSG00000100078.4	PLA2G3	phospholipase A2 group III [Source:HGNC Symbol;Acc:HGNC:17934]	614.083	-2.3939	8.18868e-79
ENSG00000108219.15	TSPAN14	tetraspanin 14 [Source:HGNC Symbol;Acc:HGNC:23303]	4356.23	1.31166	1.1371e-78
ENSG00000231925.12	TAPBP	TAP binding protein [Source:HGNC Symbol;Acc:HGNC:11566]	5504.78	1.04044	1.16079e-78
ENSG00000166855.9	CLPX	caseinolytic mitochondrial matrix peptidase chaperone subunit X [Source:HGNC Symbol;Acc:HGNC:2088]	4314.97	0.955859	8.59652e-78
ENSG00000133687.16	TMTC1	transmembrane O-mannosyltransferase targeting cadherins 1 [Source:HGNC Symbol;Acc:HGNC:24099]	4054.27	-1.17419	1.77178e-77
ENSG00000242419.5	PCDHGC4	protocadherin gamma subfamily C, 4 [Source:HGNC Symbol;Acc:HGNC:8717]	312.626	-4.71396	4.46499e-77
ENSG00000107518.18	ATRNL1	attractin like 1 [Source:HGNC Symbol;Acc:HGNC:29063]	485.947	-3.72476	4.64043e-77
ENSG00000099822.3	HCN2	hyperpolarization activated cyclic nucleotide gated potassium and sodium channel 2 [Source:HGNC Symbol;Acc:HGNC:4846]	491.873	-2.32274	5.42309e-77
ENSG00000090975.13	PITPNM2	phosphatidylinositol transfer protein membrane associated 2 [Source:HGNC Symbol;Acc:HGNC:21044]	1597.64	1.33249	1.45702e-76
ENSG00000171604.12	CXXC5	CXXC finger protein 5 [Source:HGNC Symbol;Acc:HGNC:26943]	3770.22	-1.87113	1.59961e-76
ENSG00000089327.15	FXYD5	FXYD domain containing ion transport regulator 5 [Source:HGNC Symbol;Acc:HGNC:4029]	304.984	-3.20507	1.62355e-76
ENSG00000075461.6	CACNG4	calcium voltage-gated channel auxiliary subunit gamma 4 [Source:HGNC Symbol;Acc:HGNC:1408]	266.812	5.26112	2.20067e-76
ENSG00000275410.5	HNF1B	HNF1 homeobox B [Source:HGNC Symbol;Acc:HGNC:11630]	4910.92	0.918108	2.36424e-76
ENSG00000184613.11	NELL2	neural EGFL like 2 [Source:HGNC Symbol;Acc:HGNC:7751]	1956.84	-2.30061	4.11378e-76
ENSG00000105976.16	MET	MET proto-oncogene, receptor tyrosine kinase [Source:HGNC Symbol;Acc:HGNC:7029]	5483.03	-1.91343	4.81024e-76
ENSG00000006534.16	ALDH3B1	aldehyde dehydrogenase 3 family member B1 [Source:HGNC Symbol;Acc:HGNC:410]	2216.41	1.1625	6.85385e-76
ENSG00000197375.13	SLC22A5	solute carrier family 22 member 5 [Source:HGNC Symbol;Acc:HGNC:10969]	2360.8	1.77045	1.88152e-75
ENSG00000107295.10	SH3GL2	SH3 domain containing GRB2 like 2, endophilin A1 [Source:HGNC Symbol;Acc:HGNC:10831]	291.205	-5.93221	3.44297e-75
ENSG00000132640.15	BTBD3	BTB domain containing 3 [Source:HGNC Symbol;Acc:HGNC:15854]	6692.58	1.27048	3.55294e-75
ENSG00000104447.13	TRPS1	transcriptional repressor GATA binding 1 [Source:HGNC Symbol;Acc:HGNC:12340]	787.07	-3.68851	4.13327e-75
ENSG00000158470.5	B4GALT5	beta-1,4-galactosyltransferase 5 [Source:HGNC Symbol;Acc:HGNC:928]	10357.1	1.02419	5.95278e-75
ENSG00000069188.17	SDK2	sidekick cell adhesion molecule 2 [Source:HGNC Symbol;Acc:HGNC:19308]	595.19	-2.37759	7.11401e-75
ENSG00000177144.7	NUDT4B	nudix hydrolase 4B [Source:HGNC Symbol;Acc:HGNC:18012]	1261.03	1.71095	7.98292e-75
ENSG00000012171.20	SEMA3B	semaphorin 3B [Source:HGNC Symbol;Acc:HGNC:10724]	3481.13	1.3649	2.06145e-74
ENSG00000175311.7	ANKS4B	ankyrin repeat and sterile alpha motif domain containing 4B [Source:HGNC Symbol;Acc:HGNC:26795]	251.17	4.3921	2.38356e-74
ENSG00000077063.11	CTTNBP2	cortactin binding protein 2 [Source:HGNC Symbol;Acc:HGNC:15679]	2169.65	-1.25643	2.94318e-74
ENSG00000168140.5	VASN	vasorin [Source:HGNC Symbol;Acc:HGNC:18517]	2479.19	1.31492	3.51626e-74
ENSG00000204588.5	LINC01123	long intergenic non-protein coding RNA 1123 [Source:HGNC Symbol;Acc:HGNC:49269]	2133.7	1.31602	6.96007e-74
ENSG00000196821.10	ILRUN	inflammation and lipid regulator with UBA-like and NBR1-like domains [Source:HGNC Symbol;Acc:HGNC:21215]	5614.17	1.08421	7.93187e-74
ENSG00000198561.15	CTNND1	catenin delta 1 [Source:HGNC Symbol;Acc:HGNC:2515]	10077.5	1.01544	1.25804e-73
ENSG00000151150.22	ANK3	ankyrin 3 [Source:HGNC Symbol;Acc:HGNC:494]	2443.5	2.36657	1.5347e-73
ENSG00000164867.11	NOS3	nitric oxide synthase 3 [Source:HGNC Symbol;Acc:HGNC:7876]	3191.64	-1.42599	3.93972e-73
ENSG00000117500.13	TMED5	transmembrane p24 trafficking protein 5 [Source:HGNC Symbol;Acc:HGNC:24251]	6348.94	0.995537	4.81653e-73
ENSG00000258548.6	LINC00645	long intergenic non-protein coding RNA 645 [Source:HGNC Symbol;Acc:HGNC:44299]	331.626	-5.13713	4.86303e-73
ENSG00000151491.14	EPS8	epidermal growth factor receptor pathway substrate 8 [Source:HGNC Symbol;Acc:HGNC:3420]	2534.99	1.44128	4.91313e-73
ENSG00000111816.8	FRK	fyn related Src family tyrosine kinase [Source:HGNC Symbol;Acc:HGNC:3955]	1039.66	1.48844	4.91313e-73
ENSG00000122912.15	SLC25A16	solute carrier family 25 member 16 [Source:HGNC Symbol;Acc:HGNC:10986]	2212.58	1.24311	4.96919e-73
ENSG00000067082.15	KLF6	Kruppel like factor 6 [Source:HGNC Symbol;Acc:HGNC:2235]	2029.24	1.72122	9.2545e-73
ENSG00000119669.5	IRF2BPL	interferon regulatory factor 2 binding protein like [Source:HGNC Symbol;Acc:HGNC:14282]	3328.16	-1.09203	1.18046e-72
ENSG00000142173.16	COL6A2	collagen type VI alpha 2 chain [Source:HGNC Symbol;Acc:HGNC:2212]	2124.77	-1.76405	1.50059e-72
ENSG00000135862.6	LAMC1	laminin subunit gamma 1 [Source:HGNC Symbol;Acc:HGNC:6492]	50550.4	0.797562	3.76732e-72
ENSG00000132970.14	WASF3	WASP family member 3 [Source:HGNC Symbol;Acc:HGNC:12734]	1075.53	-2.63463	5.43746e-72
ENSG00000113273.17	ARSB	arylsulfatase B [Source:HGNC Symbol;Acc:HGNC:714]	2843.44	-1.2816	5.49742e-72
ENSG00000033327.13	GAB2	GRB2 associated binding protein 2 [Source:HGNC Symbol;Acc:HGNC:14458]	7032.07	1.16745	2.15273e-71
ENSG00000176092.17	CRYBG2	crystallin beta-gamma domain containing 2 [Source:HGNC Symbol;Acc:HGNC:17295]	942.232	2.26623	6.39974e-71
ENSG00000151474.23	FRMD4A	FERM domain containing 4A [Source:HGNC Symbol;Acc:HGNC:25491]	2929.75	1.11605	7.07516e-71
ENSG00000131941.8	RHPN2	rhophilin Rho GTPase binding protein 2 [Source:HGNC Symbol;Acc:HGNC:19974]	1563.5	1.99446	8.20329e-71
ENSG00000158186.13	MRAS	muscle RAS oncogene homolog [Source:HGNC Symbol;Acc:HGNC:7227]	4810.8	-1.32012	8.56447e-71
ENSG00000064989.13	CALCRL	calcitonin receptor like receptor [Source:HGNC Symbol;Acc:HGNC:16709]	510.423	-2.89449	1.06834e-70
ENSG00000075275.18	CELSR1	cadherin EGF LAG seven-pass G-type receptor 1 [Source:HGNC Symbol;Acc:HGNC:1850]	4180.1	2.21846	1.24476e-70
ENSG00000161640.15	SIGLEC11	sialic acid binding Ig like lectin 11 [Source:HGNC Symbol;Acc:HGNC:15622]	284.066	-4.40839	1.34942e-70
ENSG00000253368.4	TRNP1	TMF1 regulated nuclear protein 1 [Source:HGNC Symbol;Acc:HGNC:34348]	2347.89	1.62983	2.09122e-70
ENSG00000197653.16	DNAH10	dynein axonemal heavy chain 10 [Source:HGNC Symbol;Acc:HGNC:2941]	571.311	3.38081	2.34002e-70
ENSG00000106524.9	ANKMY2	ankyrin repeat and MYND domain containing 2 [Source:HGNC Symbol;Acc:HGNC:25370]	2106.33	1.10013	2.46321e-70
ENSG00000147274.14	RBMX	RNA binding motif protein X-linked [Source:HGNC Symbol;Acc:HGNC:9910]	11924.2	-0.800028	3.64105e-70
ENSG00000180210.15	F2	coagulation factor II, thrombin [Source:HGNC Symbol;Acc:HGNC:3535]	631.941	2.15291	3.71479e-70
ENSG00000214357.9	NEURL1B	neuralized E3 ubiquitin protein ligase 1B [Source:HGNC Symbol;Acc:HGNC:35422]	334.048	-2.80022	4.78619e-70
ENSG00000188322.8	SBK1	SH3 domain binding kinase 1 [Source:HGNC Symbol;Acc:HGNC:17699]	522.163	-2.28585	6.8609e-70
ENSG00000119899.13	SLC17A5	solute carrier family 17 member 5 [Source:HGNC Symbol;Acc:HGNC:10933]	4957.76	1.22864	7.16484e-70
ENSG00000221963.6	APOL6	apolipoprotein L6 [Source:HGNC Symbol;Acc:HGNC:14870]	514.783	2.21785	1.02583e-69
ENSG00000101752.12	MIB1	mindbomb E3 ubiquitin protein ligase 1 [Source:HGNC Symbol;Acc:HGNC:21086]	8159.02	0.909867	1.08733e-69
ENSG00000148204.12	CRB2	crumbs cell polarity complex component 2 [Source:HGNC Symbol;Acc:HGNC:18688]	4179.58	1.19868	1.71743e-69
ENSG00000078177.14	N4BP2	NEDD4 binding protein 2 [Source:HGNC Symbol;Acc:HGNC:29851]	3965.13	1.22467	1.77826e-69
ENSG00000075426.12	FOSL2	FOS like 2, AP-1 transcription factor subunit [Source:HGNC Symbol;Acc:HGNC:3798]	5228.76	1.17668	4.15717e-69
ENSG00000116661.11	FBXO2	F-box protein 2 [Source:HGNC Symbol;Acc:HGNC:13581]	315.929	-4.3235	6.30227e-69
ENSG00000182541.18	LIMK2	LIM domain kinase 2 [Source:HGNC Symbol;Acc:HGNC:6614]	4278.87	1.3801	9.53515e-69
ENSG00000185650.10	ZFP36L1	ZFP36 ring finger protein like 1 [Source:HGNC Symbol;Acc:HGNC:1107]	6194.97	-1.05241	2.91197e-68
ENSG00000166387.13	PPFIBP2	PPFIA binding protein 2 [Source:HGNC Symbol;Acc:HGNC:9250]	1812.87	1.97375	3.08647e-68
ENSG00000102393.14	GLA	galactosidase alpha [Source:HGNC Symbol;Acc:HGNC:4296]	1119.02	-1.43572	4.41023e-68
ENSG00000133985.3	TTC9	tetratricopeptide repeat domain 9 [Source:HGNC Symbol;Acc:HGNC:20267]	1910.41	1.19136	4.45133e-68
ENSG00000141448.11	GATA6	GATA binding protein 6 [Source:HGNC Symbol;Acc:HGNC:4174]	518.023	1.98642	4.59314e-68
ENSG00000132002.9	DNAJB1	DnaJ heat shock protein family (Hsp40) member B1 [Source:HGNC Symbol;Acc:HGNC:5270]	5776.67	0.804438	1.11712e-67
ENSG00000176148.16	TCP11L1	t-complex 11 like 1 [Source:HGNC Symbol;Acc:HGNC:25655]	880.979	1.70757	1.36748e-67
ENSG00000166535.20	A2ML1	alpha-2-macroglobulin like 1 [Source:HGNC Symbol;Acc:HGNC:23336]	723.76	3.03805	1.55592e-67
ENSG00000091129.21	NRCAM	neuronal cell adhesion molecule [Source:HGNC Symbol;Acc:HGNC:7994]	2052.17	3.34878	2.43192e-67
ENSG00000055118.16	KCNH2	potassium voltage-gated channel subfamily H member 2 [Source:HGNC Symbol;Acc:HGNC:6251]	462.176	-2.28684	2.65955e-67
ENSG00000162616.9	DNAJB4	DnaJ heat shock protein family (Hsp40) member B4 [Source:HGNC Symbol;Acc:HGNC:14886]	1549.33	1.90069	1.09374e-66
ENSG00000145147.20	SLIT2	slit guidance ligand 2 [Source:HGNC Symbol;Acc:HGNC:11086]	5651.95	-0.910793	1.52564e-66
ENSG00000204175.5	GPRIN2	G protein regulated inducer of neurite outgrowth 2 [Source:HGNC Symbol;Acc:HGNC:23730]	343.566	3.20588	2.79947e-66
ENSG00000170581.14	STAT2	signal transducer and activator of transcription 2 [Source:HGNC Symbol;Acc:HGNC:11363]	5378.84	1.71186	3.24977e-66
ENSG00000092068.20	SLC7A8	solute carrier family 7 member 8 [Source:HGNC Symbol;Acc:HGNC:11066]	390.518	-7.3141	7.6446e-66
ENSG00000113924.12	HGD	homogentisate 1,2-dioxygenase [Source:HGNC Symbol;Acc:HGNC:4892]	1241.31	2.40679	9.16627e-66
ENSG00000198554.12	WDHD1	WD repeat and HMG-box DNA binding protein 1 [Source:HGNC Symbol;Acc:HGNC:23170]	1750.22	1.40023	1.89369e-65
ENSG00000117602.13	RCAN3	RCAN family member 3 [Source:HGNC Symbol;Acc:HGNC:3042]	308.483	4.06429	2.60878e-65
ENSG00000005249.13	PRKAR2B	protein kinase cAMP-dependent type II regulatory subunit beta [Source:HGNC Symbol;Acc:HGNC:9392]	223.474	-5.00099	2.81258e-65
ENSG00000168743.13	NPNT	nephronectin [Source:HGNC Symbol;Acc:HGNC:27405]	273.89	4.27424	3.17192e-65
ENSG00000131747.15	TOP2A	DNA topoisomerase II alpha [Source:HGNC Symbol;Acc:HGNC:11989]	6782.54	-1.30656	3.95664e-65
ENSG00000068903.20	SIRT2	sirtuin 2 [Source:HGNC Symbol;Acc:HGNC:10886]	2445.91	1.07653	4.16101e-65
ENSG00000197635.11	DPP4	dipeptidyl peptidase 4 [Source:HGNC Symbol;Acc:HGNC:3009]	358.943	-6.9846	4.84739e-65
ENSG00000048740.18	CELF2	CUGBP Elav-like family member 2 [Source:HGNC Symbol;Acc:HGNC:2550]	569.468	1.91768	8.11795e-65
ENSG00000182752.10	PAPPA	pappalysin 1 [Source:HGNC Symbol;Acc:HGNC:8602]	307.947	-6.57777	1.35094e-64
ENSG00000172197.11	MBOAT1	membrane bound O-acyltransferase domain containing 1 [Source:HGNC Symbol;Acc:HGNC:21579]	2943.03	1.10459	1.54507e-64
ENSG00000104320.14	NBN	nibrin [Source:HGNC Symbol;Acc:HGNC:7652]	6010.29	0.871717	1.71384e-64
ENSG00000120738.8	EGR1	early growth response 1 [Source:HGNC Symbol;Acc:HGNC:3238]	674.015	-2.52751	1.87345e-64
ENSG00000188559.15	RALGAPA2	Ral GTPase activating protein catalytic subunit alpha 2 [Source:HGNC Symbol;Acc:HGNC:16207]	2792.3	1.31748	2.16629e-64
ENSG00000111799.22	COL12A1	collagen type XII alpha 1 chain [Source:HGNC Symbol;Acc:HGNC:2188]	29854.5	-2.02299	2.27439e-64
ENSG00000196188.12	CTSE	cathepsin E [Source:HGNC Symbol;Acc:HGNC:2530]	215.632	5.13506	2.29931e-64
ENSG00000278948.1	AL031587.5	TEC	1875.21	1.47822	2.45295e-64
ENSG00000181444.13	ZNF467	zinc finger protein 467 [Source:HGNC Symbol;Acc:HGNC:23154]	2199.93	1.23416	3.87133e-64
ENSG00000163485.17	ADORA1	adenosine A1 receptor [Source:HGNC Symbol;Acc:HGNC:262]	591.702	-1.92688	5.17508e-64
ENSG00000205978.6	NYNRIN	NYN domain and retroviral integrase containing [Source:HGNC Symbol;Acc:HGNC:20165]	996.946	-2.14661	5.55717e-64
ENSG00000038427.16	VCAN	versican [Source:HGNC Symbol;Acc:HGNC:2464]	15894.8	1.22609	6.30614e-64
ENSG00000189319.14	FAM53B	family with sequence similarity 53 member B [Source:HGNC Symbol;Acc:HGNC:28968]	3203.36	0.8696	9.85524e-64
ENSG00000155115.7	GTF3C6	general transcription factor IIIC subunit 6 [Source:HGNC Symbol;Acc:HGNC:20872]	2501.32	0.945997	1.245e-63
ENSG00000154447.15	SH3RF1	SH3 domain containing ring finger 1 [Source:HGNC Symbol;Acc:HGNC:17650]	1241.79	1.74245	1.3861e-63
ENSG00000110841.14	PPFIBP1	PPFIA binding protein 1 [Source:HGNC Symbol;Acc:HGNC:9249]	9604.52	1.20525	1.56802e-63
ENSG00000132386.11	SERPINF1	serpin family F member 1 [Source:HGNC Symbol;Acc:HGNC:8824]	709.924	-1.94813	2.05796e-63
ENSG00000196730.13	DAPK1	death associated protein kinase 1 [Source:HGNC Symbol;Acc:HGNC:2674]	20280.1	1.08499	2.83568e-63
ENSG00000115657.14	ABCB6	ATP binding cassette subfamily B member 6 (Langereis blood group) [Source:HGNC Symbol;Acc:HGNC:47]	3530.55	0.90816	7.34302e-63
ENSG00000140943.17	MBTPS1	membrane bound transcription factor peptidase, site 1 [Source:HGNC Symbol;Acc:HGNC:15456]	6776.94	0.839491	8.27308e-63
ENSG00000148346.12	LCN2	lipocalin 2 [Source:HGNC Symbol;Acc:HGNC:6526]	363.929	2.79518	8.33909e-63
ENSG00000139629.16	GALNT6	polypeptide N-acetylgalactosaminyltransferase 6 [Source:HGNC Symbol;Acc:HGNC:4128]	1669.28	1.60911	8.50782e-63
ENSG00000167969.13	ECI1	enoyl-CoA delta isomerase 1 [Source:HGNC Symbol;Acc:HGNC:2703]	3141.26	1.19191	8.78508e-63
ENSG00000100290.3	BIK	BCL2 interacting killer [Source:HGNC Symbol;Acc:HGNC:1051]	354.372	2.68158	8.79631e-63
ENSG00000171243.8	SOSTDC1	sclerostin domain containing 1 [Source:HGNC Symbol;Acc:HGNC:21748]	6928.68	1.07243	9.75461e-63
ENSG00000173281.5	PPP1R3B	protein phosphatase 1 regulatory subunit 3B [Source:HGNC Symbol;Acc:HGNC:14942]	3997.19	1.26792	1.34482e-62
ENSG00000197766.8	CFD	complement factor D [Source:HGNC Symbol;Acc:HGNC:2771]	1250.9	1.35489	1.7806e-62
ENSG00000146966.13	DENND2A	DENN domain containing 2A [Source:HGNC Symbol;Acc:HGNC:22212]	620.094	-4.23472	1.79468e-62
ENSG00000116791.14	CRYZ	crystallin zeta [Source:HGNC Symbol;Acc:HGNC:2419]	2574.19	1.19675	6.96991e-62
ENSG00000163701.19	IL17RE	interleukin 17 receptor E [Source:HGNC Symbol;Acc:HGNC:18439]	971.909	2.47064	9.41781e-62
ENSG00000169429.11	CXCL8	C-X-C motif chemokine ligand 8 [Source:HGNC Symbol;Acc:HGNC:6025]	182.917	4.55599	1.27233e-61
ENSG00000141447.18	OSBPL1A	oxysterol binding protein like 1A [Source:HGNC Symbol;Acc:HGNC:16398]	224.643	-3.69492	1.35794e-61
ENSG00000008735.14	MAPK8IP2	mitogen-activated protein kinase 8 interacting protein 2 [Source:HGNC Symbol;Acc:HGNC:6883]	607.296	-1.79528	2.03527e-61
ENSG00000197747.9	S100A10	S100 calcium binding protein A10 [Source:HGNC Symbol;Acc:HGNC:10487]	2239.02	1.42637	2.25874e-61
ENSG00000170315.14	UBB	ubiquitin B [Source:HGNC Symbol;Acc:HGNC:12463]	11620.3	-1.13283	5.26066e-61
ENSG00000101439.9	CST3	cystatin C [Source:HGNC Symbol;Acc:HGNC:2475]	5277.56	0.886159	7.27887e-61
ENSG00000064547.14	LPAR2	lysophosphatidic acid receptor 2 [Source:HGNC Symbol;Acc:HGNC:3168]	1860.83	1.13237	7.39574e-61
ENSG00000143819.13	EPHX1	epoxide hydrolase 1 [Source:HGNC Symbol;Acc:HGNC:3401]	4560.69	0.946569	9.94499e-61
ENSG00000122863.6	CHST3	carbohydrate sulfotransferase 3 [Source:HGNC Symbol;Acc:HGNC:1971]	4129.39	0.987139	1.2786e-60
ENSG00000163501.7	IHH	Indian hedgehog signaling molecule [Source:HGNC Symbol;Acc:HGNC:5956]	430.665	2.33836	1.98433e-60
ENSG00000102104.9	RS1	retinoschisin 1 [Source:HGNC Symbol;Acc:HGNC:10457]	246.688	3.26718	3.37702e-60
ENSG00000144730.19	IL17RD	interleukin 17 receptor D [Source:HGNC Symbol;Acc:HGNC:17616]	3350.78	1.29183	4.0456e-60
ENSG00000071054.16	MAP4K4	mitogen-activated protein kinase kinase kinase kinase 4 [Source:HGNC Symbol;Acc:HGNC:6866]	8065.4	0.791091	4.84525e-60
ENSG00000214717.12	ZBED1	zinc finger BED-type containing 1 [Source:HGNC Symbol;Acc:HGNC:447]	2121.49	1.39643	7.09819e-60
ENSG00000142657.21	PGD	phosphogluconate dehydrogenase [Source:HGNC Symbol;Acc:HGNC:8891]	17070.2	0.700147	8.68286e-60
ENSG00000143324.14	XPR1	xenotropic and polytropic retrovirus receptor 1 [Source:HGNC Symbol;Acc:HGNC:12827]	10221.4	0.861834	1.0556e-59
ENSG00000116574.6	RHOU	ras homolog family member U [Source:HGNC Symbol;Acc:HGNC:17794]	835.088	1.83813	1.3964e-59
ENSG00000102024.18	PLS3	plastin 3 [Source:HGNC Symbol;Acc:HGNC:9091]	25679.5	-0.778768	1.64915e-59
ENSG00000164823.11	OSGIN2	oxidative stress induced growth inhibitor family member 2 [Source:HGNC Symbol;Acc:HGNC:1355]	5603.15	1.17007	2.93598e-59
ENSG00000254369.6	HOXA-AS3	HOXA cluster antisense RNA 3 [Source:HGNC Symbol;Acc:HGNC:43748]	659.906	-2.10658	4.98259e-59
ENSG00000063660.9	GPC1	glypican 1 [Source:HGNC Symbol;Acc:HGNC:4449]	5305.59	1.15191	5.78763e-59
ENSG00000101384.12	JAG1	jagged canonical Notch ligand 1 [Source:HGNC Symbol;Acc:HGNC:6188]	20925.8	1.17395	1.27854e-58
ENSG00000129451.12	KLK10	kallikrein related peptidase 10 [Source:HGNC Symbol;Acc:HGNC:6358]	249.083	3.2786	2.40003e-58
ENSG00000122359.18	ANXA11	annexin A11 [Source:HGNC Symbol;Acc:HGNC:535]	13728.5	1.25757	3.38564e-58
ENSG00000174444.15	RPL4	ribosomal protein L4 [Source:HGNC Symbol;Acc:HGNC:10353]	45359.1	-0.631655	5.36238e-58
ENSG00000224189.8	HAGLR	HOXD antisense growth-associated long non-coding RNA [Source:HGNC Symbol;Acc:HGNC:43755]	1416.98	1.53836	5.97729e-58
ENSG00000151376.18	ME3	malic enzyme 3 [Source:HGNC Symbol;Acc:HGNC:6985]	871.266	2.05168	1.16403e-57
ENSG00000141738.14	GRB7	growth factor receptor bound protein 7 [Source:HGNC Symbol;Acc:HGNC:4567]	1413.03	1.18924	1.30396e-57
ENSG00000173175.15	ADCY5	adenylate cyclase 5 [Source:HGNC Symbol;Acc:HGNC:236]	217.954	-4.8048	1.65273e-57
ENSG00000118785.14	SPP1	secreted phosphoprotein 1 [Source:HGNC Symbol;Acc:HGNC:11255]	13389.1	1.28343	1.79672e-57
ENSG00000213366.13	GSTM2	glutathione S-transferase mu 2 [Source:HGNC Symbol;Acc:HGNC:4634]	1175.48	-1.52332	2.03024e-57
ENSG00000136261.15	BZW2	basic leucine zipper and W2 domains 2 [Source:HGNC Symbol;Acc:HGNC:18808]	4530.7	0.910452	4.14064e-57
ENSG00000108639.8	SYNGR2	synaptogyrin 2 [Source:HGNC Symbol;Acc:HGNC:11499]	6176.81	0.752608	4.14176e-57
ENSG00000163347.6	CLDN1	claudin 1 [Source:HGNC Symbol;Acc:HGNC:2032]	2734.61	-1.45597	1.11305e-56
ENSG00000163702.20	IL17RC	interleukin 17 receptor C [Source:HGNC Symbol;Acc:HGNC:18358]	1523.46	1.60188	1.31813e-56
ENSG00000138594.14	TMOD3	tropomodulin 3 [Source:HGNC Symbol;Acc:HGNC:11873]	4946.12	1.08809	1.60821e-56
ENSG00000123728.10	RAP2C	RAP2C, member of RAS oncogene family [Source:HGNC Symbol;Acc:HGNC:21165]	1461.89	1.56461	2.18686e-56
ENSG00000104812.15	GYS1	glycogen synthase 1 [Source:HGNC Symbol;Acc:HGNC:4706]	5849.71	1.14163	5.66609e-56
ENSG00000109762.16	SNX25	sorting nexin 25 [Source:HGNC Symbol;Acc:HGNC:21883]	1780.76	-1.45068	7.67748e-56
ENSG00000110080.20	ST3GAL4	ST3 beta-galactoside alpha-2,3-sialyltransferase 4 [Source:HGNC Symbol;Acc:HGNC:10864]	1137.94	-1.53564	7.80139e-56
ENSG00000134871.19	COL4A2	collagen type IV alpha 2 chain [Source:HGNC Symbol;Acc:HGNC:2203]	28317	1.19437	8.34431e-56
ENSG00000160789.23	LMNA	lamin A/C [Source:HGNC Symbol;Acc:HGNC:6636]	22847.6	1.02247	8.56652e-56
ENSG00000008083.14	JARID2	jumonji and AT-rich interaction domain containing 2 [Source:HGNC Symbol;Acc:HGNC:6196]	2769.98	1.05189	1.14973e-55
ENSG00000115221.12	ITGB6	integrin subunit beta 6 [Source:HGNC Symbol;Acc:HGNC:6161]	226.017	-3.3722	1.26798e-55
ENSG00000106927.12	AMBP	alpha-1-microglobulin/bikunin precursor [Source:HGNC Symbol;Acc:HGNC:453]	1328.43	1.19455	1.32912e-55
ENSG00000121316.11	PLBD1	phospholipase B domain containing 1 [Source:HGNC Symbol;Acc:HGNC:26215]	5448.38	1.04747	1.61619e-55
ENSG00000128645.15	HOXD1	homeobox D1 [Source:HGNC Symbol;Acc:HGNC:5132]	405.7	2.10477	1.68702e-55
ENSG00000120875.9	DUSP4	dual specificity phosphatase 4 [Source:HGNC Symbol;Acc:HGNC:3070]	700.13	-1.51432	1.74836e-55
ENSG00000198363.18	ASPH	aspartate beta-hydroxylase [Source:HGNC Symbol;Acc:HGNC:757]	6754.43	0.693001	2.20659e-55
ENSG00000088970.16	KIZ	kizuna centrosomal protein [Source:HGNC Symbol;Acc:HGNC:15865]	666.572	-1.84426	4.04923e-55
ENSG00000079337.16	RAPGEF3	Rap guanine nucleotide exchange factor 3 [Source:HGNC Symbol;Acc:HGNC:16629]	2249	-4.84986	6.60385e-55
ENSG00000106772.18	PRUNE2	prune homolog 2 with BCH domain [Source:HGNC Symbol;Acc:HGNC:25209]	4354.9	2.49095	6.7833e-55
ENSG00000175745.14	NR2F1	nuclear receptor subfamily 2 group F member 1 [Source:HGNC Symbol;Acc:HGNC:7975]	791.521	-2.55117	7.14404e-55
ENSG00000119655.11	NPC2	NPC intracellular cholesterol transporter 2 [Source:HGNC Symbol;Acc:HGNC:14537]	4716.29	-0.852862	7.58291e-55
ENSG00000146674.15	IGFBP3	insulin like growth factor binding protein 3 [Source:HGNC Symbol;Acc:HGNC:5472]	5453.9	-13.2413	9.9023e-55
ENSG00000101608.13	MYL12A	myosin light chain 12A [Source:HGNC Symbol;Acc:HGNC:16701]	13313.1	0.710685	1.75055e-54
ENSG00000103811.18	CTSH	cathepsin H [Source:HGNC Symbol;Acc:HGNC:2535]	1312.81	-1.57564	1.78915e-54
ENSG00000084234.18	APLP2	amyloid beta precursor like protein 2 [Source:HGNC Symbol;Acc:HGNC:598]	61913	1.21667	2.17341e-54
ENSG00000162704.16	ARPC5	actin related protein 2/3 complex subunit 5 [Source:HGNC Symbol;Acc:HGNC:708]	6650.61	0.831237	2.21018e-54
ENSG00000176170.14	SPHK1	sphingosine kinase 1 [Source:HGNC Symbol;Acc:HGNC:11240]	402.859	2.26804	2.21422e-54
ENSG00000106804.8	C5	complement C5 [Source:HGNC Symbol;Acc:HGNC:1331]	2040.92	1.26394	2.49729e-54
ENSG00000187688.15	TRPV2	transient receptor potential cation channel subfamily V member 2 [Source:HGNC Symbol;Acc:HGNC:18082]	202.696	-5.22831	3.23948e-54
ENSG00000139697.14	SBNO1	strawberry notch homolog 1 [Source:HGNC Symbol;Acc:HGNC:22973]	5652.08	0.794396	5.98191e-54
ENSG00000183044.12	ABAT	4-aminobutyrate aminotransferase [Source:HGNC Symbol;Acc:HGNC:23]	558.349	-2.17698	8.00519e-54
ENSG00000165516.11	KLHDC2	kelch domain containing 2 [Source:HGNC Symbol;Acc:HGNC:20231]	3031.54	0.92143	1.15743e-53
ENSG00000182983.15	ZNF662	zinc finger protein 662 [Source:HGNC Symbol;Acc:HGNC:31930]	326.158	2.98955	1.23441e-53
ENSG00000135926.15	TMBIM1	transmembrane BAX inhibitor motif containing 1 [Source:HGNC Symbol;Acc:HGNC:23410]	10192.6	0.736708	1.32537e-53
ENSG00000150782.12	IL18	interleukin 18 [Source:HGNC Symbol;Acc:HGNC:5986]	2328.76	-1.0994	1.68333e-53
ENSG00000241343.10	RPL36A	ribosomal protein L36a [Source:HGNC Symbol;Acc:HGNC:10359]	3594.97	-0.969518	2.38737e-53
ENSG00000105880.7	DLX5	distal-less homeobox 5 [Source:HGNC Symbol;Acc:HGNC:2918]	1469.82	1.35447	2.46619e-53
ENSG00000047648.23	ARHGAP6	Rho GTPase activating protein 6 [Source:HGNC Symbol;Acc:HGNC:676]	227.108	-5.39261	3.70998e-53
ENSG00000177283.8	FZD8	frizzled class receptor 8 [Source:HGNC Symbol;Acc:HGNC:4046]	499.664	1.84121	3.72537e-53
ENSG00000100106.22	TRIOBP	TRIO and F-actin binding protein [Source:HGNC Symbol;Acc:HGNC:17009]	4123.6	1.21592	3.80008e-53
ENSG00000116017.11	ARID3A	AT-rich interaction domain 3A [Source:HGNC Symbol;Acc:HGNC:3031]	4584.17	1.34187	4.04307e-53
ENSG00000125347.15	IRF1	interferon regulatory factor 1 [Source:HGNC Symbol;Acc:HGNC:6116]	447.632	2.38422	8.76593e-53
ENSG00000197769.6	MAP1LC3C	microtubule associated protein 1 light chain 3 gamma [Source:HGNC Symbol;Acc:HGNC:13353]	196.666	3.72144	1.11995e-52
ENSG00000165527.7	ARF6	ADP ribosylation factor 6 [Source:HGNC Symbol;Acc:HGNC:659]	3664.97	0.986014	1.32435e-52
ENSG00000109610.6	SOD3	superoxide dismutase 3 [Source:HGNC Symbol;Acc:HGNC:11181]	1549.28	-1.25777	1.35387e-52
ENSG00000137731.14	FXYD2	FXYD domain containing ion transport regulator 2 [Source:HGNC Symbol;Acc:HGNC:4026]	460.732	1.87149	1.76781e-52
ENSG00000103257.9	SLC7A5	solute carrier family 7 member 5 [Source:HGNC Symbol;Acc:HGNC:11063]	28422.7	1.01495	1.99902e-52
ENSG00000196557.13	CACNA1H	calcium voltage-gated channel subunit alpha1 H [Source:HGNC Symbol;Acc:HGNC:1395]	2560.19	1.97124	2.62734e-52
ENSG00000142494.13	SLC47A1	solute carrier family 47 member 1 [Source:HGNC Symbol;Acc:HGNC:25588]	209.939	-6.01998	3.74626e-52
ENSG00000221869.5	CEBPD	CCAAT enhancer binding protein delta [Source:HGNC Symbol;Acc:HGNC:1835]	3839.83	1.49939	4.00478e-52
ENSG00000015413.9	DPEP1	dipeptidase 1 [Source:HGNC Symbol;Acc:HGNC:3002]	162.489	4.03231	4.05692e-52
ENSG00000101421.4	CHMP4B	charged multivesicular body protein 4B [Source:HGNC Symbol;Acc:HGNC:16171]	3914.87	0.798993	4.09531e-52
ENSG00000104879.5	CKM	creatine kinase, M-type [Source:HGNC Symbol;Acc:HGNC:1994]	432.938	-2.54275	5.96365e-52
ENSG00000130545.16	CRB3	crumbs cell polarity complex component 3 [Source:HGNC Symbol;Acc:HGNC:20237]	592.64	1.52798	7.89029e-52
ENSG00000141458.13	NPC1	NPC intracellular cholesterol transporter 1 [Source:HGNC Symbol;Acc:HGNC:7897]	3161.22	1.1555	8.19398e-52
ENSG00000143061.18	IGSF3	immunoglobulin superfamily member 3 [Source:HGNC Symbol;Acc:HGNC:5950]	3028.9	0.931038	8.86398e-52
ENSG00000153786.13	ZDHHC7	zinc finger DHHC-type palmitoyltransferase 7 [Source:HGNC Symbol;Acc:HGNC:18459]	4558.82	1.3688	9.53903e-52
ENSG00000100714.17	MTHFD1	methylenetetrahydrofolate dehydrogenase, cyclohydrolase and formyltetrahydrofolate synthetase 1 [Source:HGNC Symbol;Acc:HGNC:7432]	4176.59	-1.41343	1.12493e-51
ENSG00000152558.15	TMEM123	transmembrane protein 123 [Source:HGNC Symbol;Acc:HGNC:30138]	2662.44	-0.867201	1.16984e-51
ENSG00000139531.13	SUOX	sulfite oxidase [Source:HGNC Symbol;Acc:HGNC:11460]	1426.41	1.96679	1.32811e-51
ENSG00000154309.9	DISP1	dispatched RND transporter family member 1 [Source:HGNC Symbol;Acc:HGNC:19711]	602.628	-2.06556	1.35825e-51
ENSG00000136842.14	TMOD1	tropomodulin 1 [Source:HGNC Symbol;Acc:HGNC:11871]	1513.97	1.17056	1.76337e-51
ENSG00000107738.20	VSIR	V-set immunoregulatory receptor [Source:HGNC Symbol;Acc:HGNC:30085]	620.958	2.49544	2.10637e-51
ENSG00000166813.16	KIF7	kinesin family member 7 [Source:HGNC Symbol;Acc:HGNC:30497]	466.415	-1.85011	2.23297e-51
ENSG00000134202.11	GSTM3	glutathione S-transferase mu 3 [Source:HGNC Symbol;Acc:HGNC:4635]	2711.5	-1.5116	3.92089e-51
ENSG00000102854.16	MSLN	mesothelin [Source:HGNC Symbol;Acc:HGNC:7371]	2035.5	1.03008	4.82098e-51
ENSG00000172318.5	B3GALT1	beta-1,3-galactosyltransferase 1 [Source:HGNC Symbol;Acc:HGNC:916]	358.639	1.96132	6.3634e-51
ENSG00000133104.14	SPART	spartin [Source:HGNC Symbol;Acc:HGNC:18514]	1146.89	-1.4126	6.54714e-51
ENSG00000214402.7	LCNL1	lipocalin like 1 [Source:HGNC Symbol;Acc:HGNC:34436]	827.737	2.06854	8.02546e-51
ENSG00000143815.15	LBR	lamin B receptor [Source:HGNC Symbol;Acc:HGNC:6518]	4912.84	0.899184	8.28746e-51
ENSG00000118705.17	RPN2	ribophorin II [Source:HGNC Symbol;Acc:HGNC:10382]	11338.5	0.661508	8.77579e-51
ENSG00000233016.7	SNHG7	small nucleolar RNA host gene 7 [Source:HGNC Symbol;Acc:HGNC:28254]	2436.58	-1.15025	9.74466e-51
ENSG00000164741.15	DLC1	DLC1 Rho GTPase activating protein [Source:HGNC Symbol;Acc:HGNC:2897]	1961.47	1.39597	1.04605e-50
ENSG00000130303.14	BST2	bone marrow stromal cell antigen 2 [Source:HGNC Symbol;Acc:HGNC:1119]	2205.85	-0.975357	1.17762e-50
ENSG00000172716.16	SLFN11	schlafen family member 11 [Source:HGNC Symbol;Acc:HGNC:26633]	296.409	-3.17818	1.19642e-50
ENSG00000077254.14	USP33	ubiquitin specific peptidase 33 [Source:HGNC Symbol;Acc:HGNC:20059]	4642.66	0.857762	1.37519e-50
ENSG00000107957.16	SH3PXD2A	SH3 and PX domains 2A [Source:HGNC Symbol;Acc:HGNC:23664]	4433.29	0.883248	1.83662e-50
ENSG00000111348.9	ARHGDIB	Rho GDP dissociation inhibitor beta [Source:HGNC Symbol;Acc:HGNC:679]	238.631	-3.0439	2.26487e-50
ENSG00000167658.16	EEF2	eukaryotic translation elongation factor 2 [Source:HGNC Symbol;Acc:HGNC:3214]	108636	-0.575883	3.41253e-50
ENSG00000160179.19	ABCG1	ATP binding cassette subfamily G member 1 [Source:HGNC Symbol;Acc:HGNC:73]	284.409	-3.4733	4.13737e-50
ENSG00000102996.5	MMP15	matrix metallopeptidase 15 [Source:HGNC Symbol;Acc:HGNC:7161]	3507.39	1.21382	4.15316e-50
ENSG00000152527.14	PLEKHH2	pleckstrin homology, MyTH4 and FERM domain containing H2 [Source:HGNC Symbol;Acc:HGNC:30506]	191.125	-5.14294	6.25405e-50
ENSG00000175772.11	LINC01106	long intergenic non-protein coding RNA 1106 [Source:HGNC Symbol;Acc:HGNC:26769]	1047.02	1.26557	6.27112e-50
ENSG00000163013.12	FBXO41	F-box protein 41 [Source:HGNC Symbol;Acc:HGNC:29409]	627.959	-2.08045	6.58866e-50
ENSG00000206503.13	HLA-A	major histocompatibility complex, class I, A [Source:HGNC Symbol;Acc:HGNC:4931]	3196.57	0.981034	7.49311e-50
ENSG00000118564.15	FBXL5	F-box and leucine rich repeat protein 5 [Source:HGNC Symbol;Acc:HGNC:13602]	3262.78	0.86556	1.55041e-49
ENSG00000141401.12	IMPA2	inositol monophosphatase 2 [Source:HGNC Symbol;Acc:HGNC:6051]	1599.92	1.44011	2.35345e-49
ENSG00000065809.14	FAM107B	family with sequence similarity 107 member B [Source:HGNC Symbol;Acc:HGNC:23726]	3248.76	1.01119	2.77433e-49
ENSG00000169908.12	TM4SF1	transmembrane 4 L six family member 1 [Source:HGNC Symbol;Acc:HGNC:11853]	11221.4	1.01506	3.13448e-49
ENSG00000127804.13	METTL16	methyltransferase like 16 [Source:HGNC Symbol;Acc:HGNC:28484]	2530.87	0.99132	4.66133e-49
ENSG00000187634.13	SAMD11	sterile alpha motif domain containing 11 [Source:HGNC Symbol;Acc:HGNC:28706]	250.483	-5.22025	5.27315e-49
ENSG00000136883.14	KIF12	kinesin family member 12 [Source:HGNC Symbol;Acc:HGNC:21495]	1974.02	1.18775	6.65485e-49
ENSG00000102098.19	SCML2	Scm polycomb group protein like 2 [Source:HGNC Symbol;Acc:HGNC:10581]	182.907	-3.40841	8.48009e-49
ENSG00000138613.14	APH1B	aph-1 homolog B, gamma-secretase subunit [Source:HGNC Symbol;Acc:HGNC:24080]	211.013	-4.42899	9.45677e-49
ENSG00000151715.8	TMEM45B	transmembrane protein 45B [Source:HGNC Symbol;Acc:HGNC:25194]	292.301	3.77707	1.30104e-48
ENSG00000109794.13	FAM149A	family with sequence similarity 149 member A [Source:HGNC Symbol;Acc:HGNC:24527]	1465.86	2.12105	1.32794e-48
ENSG00000172164.15	SNTB1	syntrophin beta 1 [Source:HGNC Symbol;Acc:HGNC:11168]	1145.56	2.94296	1.58509e-48
ENSG00000116852.15	KIF21B	kinesin family member 21B [Source:HGNC Symbol;Acc:HGNC:29442]	2178.21	1.06583	1.61282e-48
ENSG00000079691.18	CARMIL1	capping protein regulator and myosin 1 linker 1 [Source:HGNC Symbol;Acc:HGNC:21581]	4635.63	1.01883	2.1665e-48
ENSG00000187699.10	C2orf88	chromosome 2 open reading frame 88 [Source:HGNC Symbol;Acc:HGNC:28191]	6226.36	0.780521	3.10073e-48
ENSG00000167644.12	C19orf33	chromosome 19 open reading frame 33 [Source:HGNC Symbol;Acc:HGNC:16668]	2250.43	1.0925	3.37427e-48
ENSG00000133703.13	KRAS	KRAS proto-oncogene, GTPase [Source:HGNC Symbol;Acc:HGNC:6407]	2544.03	1.37634	4.10447e-48
ENSG00000175662.18	TOM1L2	target of myb1 like 2 membrane trafficking protein [Source:HGNC Symbol;Acc:HGNC:11984]	3271.57	0.997518	4.92822e-48
ENSG00000091972.18	CD200	CD200 molecule [Source:HGNC Symbol;Acc:HGNC:7203]	335.769	3.2369	4.97459e-48
ENSG00000185189.18	NRBP2	nuclear receptor binding protein 2 [Source:HGNC Symbol;Acc:HGNC:19339]	1322.77	1.26494	8.05167e-48
ENSG00000136235.17	GPNMB	glycoprotein nmb [Source:HGNC Symbol;Acc:HGNC:4462]	276.89	-2.30769	8.21829e-48
ENSG00000100889.12	PCK2	phosphoenolpyruvate carboxykinase 2, mitochondrial [Source:HGNC Symbol;Acc:HGNC:8725]	5841.56	0.892474	8.21829e-48
ENSG00000185201.17	IFITM2	interferon induced transmembrane protein 2 [Source:HGNC Symbol;Acc:HGNC:5413]	1187.2	-1.31552	9.24837e-48
ENSG00000111602.12	TIMELESS	timeless circadian regulator [Source:HGNC Symbol;Acc:HGNC:11813]	4961.95	0.893667	9.59131e-48
ENSG00000184584.13	STING1	stimulator of interferon response cGAMP interactor 1 [Source:HGNC Symbol;Acc:HGNC:27962]	1604.21	-1.45945	1.00909e-47
ENSG00000205038.12	PKHD1L1	PKHD1 like 1 [Source:HGNC Symbol;Acc:HGNC:20313]	2391.9	1.53695	1.23706e-47
ENSG00000102230.14	PCYT1B	phosphate cytidylyltransferase 1, choline, beta [Source:HGNC Symbol;Acc:HGNC:8755]	229.462	-4.26023	1.83026e-47
ENSG00000167513.9	CDT1	chromatin licensing and DNA replication factor 1 [Source:HGNC Symbol;Acc:HGNC:24576]	1151.21	-1.23098	2.54028e-47
ENSG00000162702.8	ZNF281	zinc finger protein 281 [Source:HGNC Symbol;Acc:HGNC:13075]	1846.18	1.03302	4.14439e-47
ENSG00000164736.6	SOX17	SRY-box transcription factor 17 [Source:HGNC Symbol;Acc:HGNC:18122]	15336.1	0.735363	4.25258e-47
ENSG00000137968.16	SLC44A5	solute carrier family 44 member 5 [Source:HGNC Symbol;Acc:HGNC:28524]	2143.3	0.903765	4.31343e-47
ENSG00000145604.17	SKP2	S-phase kinase associated protein 2 [Source:HGNC Symbol;Acc:HGNC:10901]	2607.26	1.05911	4.63674e-47
ENSG00000131018.24	SYNE1	spectrin repeat containing nuclear envelope protein 1 [Source:HGNC Symbol;Acc:HGNC:17089]	2582.45	-1.0962	7.16635e-47
ENSG00000107372.13	ZFAND5	zinc finger AN1-type containing 5 [Source:HGNC Symbol;Acc:HGNC:13008]	12616.7	0.662928	7.79225e-47
ENSG00000005022.6	SLC25A5	solute carrier family 25 member 5 [Source:HGNC Symbol;Acc:HGNC:10991]	12544.8	-0.752829	1.06556e-46
ENSG00000167601.12	AXL	AXL receptor tyrosine kinase [Source:HGNC Symbol;Acc:HGNC:905]	644.549	-3.30325	1.30208e-46
ENSG00000167664.8	TMIGD2	transmembrane and immunoglobulin domain containing 2 [Source:HGNC Symbol;Acc:HGNC:28324]	152.282	-4.91756	1.53881e-46
ENSG00000130021.15	PUDP	pseudouridine 5'-phosphatase [Source:HGNC Symbol;Acc:HGNC:16818]	1829.28	1.02031	2.80781e-46
ENSG00000149257.16	SERPINH1	serpin family H member 1 [Source:HGNC Symbol;Acc:HGNC:1546]	11448.3	0.646716	3.94973e-46
ENSG00000115084.15	SLC35F5	solute carrier family 35 member F5 [Source:HGNC Symbol;Acc:HGNC:23617]	4011.87	-1.21453	5.22302e-46
ENSG00000152642.11	GPD1L	glycerol-3-phosphate dehydrogenase 1 like [Source:HGNC Symbol;Acc:HGNC:28956]	1786.64	0.907551	5.6144e-46
ENSG00000173457.11	PPP1R14B	protein phosphatase 1 regulatory inhibitor subunit 14B [Source:HGNC Symbol;Acc:HGNC:9057]	4495.67	0.710559	6.90773e-46
ENSG00000177984.7	LCN15	lipocalin 15 [Source:HGNC Symbol;Acc:HGNC:33777]	233.625	2.80628	7.23004e-46
ENSG00000115816.15	CEBPZ	CCAAT enhancer binding protein zeta [Source:HGNC Symbol;Acc:HGNC:24218]	2484.78	0.806584	1.33299e-45
ENSG00000128311.14	TST	thiosulfate sulfurtransferase [Source:HGNC Symbol;Acc:HGNC:12388]	1179.11	1.17797	1.34116e-45
ENSG00000143502.16	SUSD4	sushi domain containing 4 [Source:HGNC Symbol;Acc:HGNC:25470]	1302.64	1.80998	1.75797e-45
ENSG00000163590.14	PPM1L	protein phosphatase, Mg2+/Mn2+ dependent 1L [Source:HGNC Symbol;Acc:HGNC:16381]	1316.93	1.20123	1.81252e-45
ENSG00000068724.17	TTC7A	tetratricopeptide repeat domain 7A [Source:HGNC Symbol;Acc:HGNC:19750]	1954.22	1.27208	2.14565e-45
ENSG00000160183.17	TMPRSS3	transmembrane serine protease 3 [Source:HGNC Symbol;Acc:HGNC:11877]	419.153	-2.1023	3.01914e-45
ENSG00000144488.15	ESPNL	espin like [Source:HGNC Symbol;Acc:HGNC:27937]	172.17	-5.4892	3.5533e-45
ENSG00000171208.10	NETO2	neuropilin and tolloid like 2 [Source:HGNC Symbol;Acc:HGNC:14644]	6182.94	0.690575	3.91422e-45
ENSG00000158715.6	SLC45A3	solute carrier family 45 member 3 [Source:HGNC Symbol;Acc:HGNC:8642]	1082.58	1.31367	4.34228e-45
ENSG00000164181.14	ELOVL7	ELOVL fatty acid elongase 7 [Source:HGNC Symbol;Acc:HGNC:26292]	2532.26	1.13228	5.3326e-45
ENSG00000108947.5	EFNB3	ephrin B3 [Source:HGNC Symbol;Acc:HGNC:3228]	710.219	-1.40798	6.66854e-45
ENSG00000132517.15	SLC52A1	solute carrier family 52 member 1 [Source:HGNC Symbol;Acc:HGNC:30225]	326.379	2.05256	7.0716e-45
ENSG00000102349.18	KLF8	Kruppel like factor 8 [Source:HGNC Symbol;Acc:HGNC:6351]	942.003	1.66746	8.06588e-45
ENSG00000115112.8	TFCP2L1	transcription factor CP2 like 1 [Source:HGNC Symbol;Acc:HGNC:17925]	2012	5.73633	8.94043e-45
ENSG00000235823.3	OLMALINC	oligodendrocyte maturation-associated long intergenic non-coding RNA [Source:HGNC Symbol;Acc:HGNC:28060]	375.771	-2.14393	1.00884e-44
ENSG00000128050.9	PAICS	phosphoribosylaminoimidazole carboxylase and phosphoribosylaminoimidazolesuccinocarboxamide synthase [Source:HGNC Symbol;Acc:HGNC:8587]	6778.65	-0.621568	1.02409e-44
ENSG00000109089.7	CDR2L	cerebellar degeneration related protein 2 like [Source:HGNC Symbol;Acc:HGNC:29999]	6211.16	0.820954	1.13923e-44
ENSG00000105855.10	ITGB8	integrin subunit beta 8 [Source:HGNC Symbol;Acc:HGNC:6163]	5320.29	-0.836672	1.21757e-44
ENSG00000115363.14	EVA1A	eva-1 homolog A, regulator of programmed cell death [Source:HGNC Symbol;Acc:HGNC:25816]	1457.35	-1.48104	1.33433e-44
ENSG00000198794.12	SCAMP5	secretory carrier membrane protein 5 [Source:HGNC Symbol;Acc:HGNC:30386]	227.575	-2.88774	1.62523e-44
ENSG00000077150.20	NFKB2	nuclear factor kappa B subunit 2 [Source:HGNC Symbol;Acc:HGNC:7795]	4653.02	1.27965	2.77272e-44
ENSG00000117862.13	TXNDC12	thioredoxin domain containing 12 [Source:HGNC Symbol;Acc:HGNC:24626]	9073.86	0.705331	3.0816e-44
ENSG00000132563.16	REEP2	receptor accessory protein 2 [Source:HGNC Symbol;Acc:HGNC:17975]	385.799	-2.76973	4.54299e-44
ENSG00000143771.12	CNIH4	cornichon family AMPA receptor auxiliary protein 4 [Source:HGNC Symbol;Acc:HGNC:25013]	3255.48	0.887118	5.84131e-44
ENSG00000260230.5	FRRS1L	ferric chelate reductase 1 like [Source:HGNC Symbol;Acc:HGNC:1362]	518.772	-2.13876	6.47792e-44
ENSG00000085117.12	CD82	CD82 molecule [Source:HGNC Symbol;Acc:HGNC:6210]	557.903	-1.94961	7.26662e-44
ENSG00000178038.17	ALS2CL	ALS2 C-terminal like [Source:HGNC Symbol;Acc:HGNC:20605]	2308.25	0.935747	7.4714e-44
ENSG00000106367.15	AP1S1	adaptor related protein complex 1 subunit sigma 1 [Source:HGNC Symbol;Acc:HGNC:559]	1789.69	-0.997931	9.62811e-44
ENSG00000140511.12	HAPLN3	hyaluronan and proteoglycan link protein 3 [Source:HGNC Symbol;Acc:HGNC:21446]	2667.17	0.763075	1.11495e-43
ENSG00000159842.15	ABR	ABR activator of RhoGEF and GTPase [Source:HGNC Symbol;Acc:HGNC:81]	2430.56	-1.2396	1.12851e-43
ENSG00000141101.13	NOB1	NIN1 (RPN12) binding protein 1 homolog [Source:HGNC Symbol;Acc:HGNC:29540]	3518.29	-1.00833	1.7639e-43
ENSG00000197324.9	LRP10	LDL receptor related protein 10 [Source:HGNC Symbol;Acc:HGNC:14553]	9237.5	0.791275	1.80582e-43
ENSG00000141179.14	PCTP	phosphatidylcholine transfer protein [Source:HGNC Symbol;Acc:HGNC:8752]	863.631	1.43309	2.55673e-43
ENSG00000164465.19	DCBLD1	discoidin, CUB and LCCL domain containing 1 [Source:HGNC Symbol;Acc:HGNC:21479]	796.852	-1.50955	2.6915e-43
ENSG00000135324.6	MRAP2	melanocortin 2 receptor accessory protein 2 [Source:HGNC Symbol;Acc:HGNC:21232]	181.406	-3.76461	2.7536e-43
ENSG00000187210.14	GCNT1	glucosaminyl (N-acetyl) transferase 1 [Source:HGNC Symbol;Acc:HGNC:4203]	366.659	2.12343	3.52467e-43
ENSG00000008441.18	NFIX	nuclear factor I X [Source:HGNC Symbol;Acc:HGNC:7788]	1613.48	-1.94616	3.72366e-43
ENSG00000162734.13	PEA15	proliferation and apoptosis adaptor protein 15 [Source:HGNC Symbol;Acc:HGNC:8822]	4696.52	-0.979158	4.32421e-43
ENSG00000152939.17	MARVELD2	MARVEL domain containing 2 [Source:HGNC Symbol;Acc:HGNC:26401]	163.958	-5.49018	5.02507e-43
ENSG00000138674.17	SEC31A	SEC31 homolog A, COPII coat complex component [Source:HGNC Symbol;Acc:HGNC:17052]	6612.14	0.818876	5.12843e-43
ENSG00000227398.4	KIF9-AS1	KIF9 antisense RNA 1 [Source:HGNC Symbol;Acc:HGNC:26822]	545.587	1.55626	5.45701e-43
ENSG00000108518.8	PFN1	profilin 1 [Source:HGNC Symbol;Acc:HGNC:8881]	16407.3	0.650187	5.59138e-43
ENSG00000137203.15	TFAP2A	transcription factor AP-2 alpha [Source:HGNC Symbol;Acc:HGNC:11742]	5671.35	1.20557	6.51776e-43
ENSG00000167552.15	TUBA1A	tubulin alpha 1a [Source:HGNC Symbol;Acc:HGNC:20766]	558.561	-1.96987	7.11949e-43
ENSG00000198087.7	CD2AP	CD2 associated protein [Source:HGNC Symbol;Acc:HGNC:14258]	4408.84	0.984649	7.65227e-43
ENSG00000005469.12	CROT	carnitine O-octanoyltransferase [Source:HGNC Symbol;Acc:HGNC:2366]	964.643	1.69689	8.20767e-43
ENSG00000108242.13	CYP2C18	cytochrome P450 family 2 subfamily C member 18 [Source:HGNC Symbol;Acc:HGNC:2620]	945.879	1.16839	1.02508e-42
ENSG00000133961.20	NUMB	NUMB endocytic adaptor protein [Source:HGNC Symbol;Acc:HGNC:8060]	4007.27	0.961646	1.08346e-42
ENSG00000155760.3	FZD7	frizzled class receptor 7 [Source:HGNC Symbol;Acc:HGNC:4045]	749.684	1.31255	1.16849e-42
ENSG00000118194.20	TNNT2	troponin T2, cardiac type [Source:HGNC Symbol;Acc:HGNC:11949]	981.324	1.67046	1.17614e-42
ENSG00000141753.7	IGFBP4	insulin like growth factor binding protein 4 [Source:HGNC Symbol;Acc:HGNC:5473]	145.171	-5.39123	1.21223e-42
ENSG00000050438.17	SLC4A8	solute carrier family 4 member 8 [Source:HGNC Symbol;Acc:HGNC:11034]	2252.42	2.01052	1.219e-42
ENSG00000124151.19	NCOA3	nuclear receptor coactivator 3 [Source:HGNC Symbol;Acc:HGNC:7670]	3029.42	0.887067	1.54694e-42
ENSG00000135363.12	LMO2	LIM domain only 2 [Source:HGNC Symbol;Acc:HGNC:6642]	519.713	-9.11157	1.73237e-42
ENSG00000258947.8	TUBB3	tubulin beta 3 class III [Source:HGNC Symbol;Acc:HGNC:20772]	511.369	-1.69118	2.42086e-42
ENSG00000103485.19	QPRT	quinolinate phosphoribosyltransferase [Source:HGNC Symbol;Acc:HGNC:9755]	1532.19	-1.54336	3.41462e-42
ENSG00000110880.11	CORO1C	coronin 1C [Source:HGNC Symbol;Acc:HGNC:2254]	5821.3	0.806346	4.62293e-42
ENSG00000259495.3	AC016705.2	novel transcript	173.856	-5.9254	5.11252e-42
ENSG00000111846.19	GCNT2	glucosaminyl (N-acetyl) transferase 2 (I blood group) [Source:HGNC Symbol;Acc:HGNC:4204]	1604.27	1.25221	5.23972e-42
ENSG00000090863.12	GLG1	golgi glycoprotein 1 [Source:HGNC Symbol;Acc:HGNC:4316]	12650.2	0.828115	5.48141e-42
ENSG00000111962.8	UST	uronyl 2-sulfotransferase [Source:HGNC Symbol;Acc:HGNC:17223]	996.203	1.94752	6.34649e-42
ENSG00000178035.13	IMPDH2	inosine monophosphate dehydrogenase 2 [Source:HGNC Symbol;Acc:HGNC:6053]	9094.91	-0.802523	6.37055e-42
ENSG00000173402.12	DAG1	dystroglycan 1 [Source:HGNC Symbol;Acc:HGNC:2666]	17248.6	1.02437	6.64092e-42
ENSG00000151693.11	ASAP2	ArfGAP with SH3 domain, ankyrin repeat and PH domain 2 [Source:HGNC Symbol;Acc:HGNC:2721]	2228.51	1.29712	7.89425e-42
ENSG00000147905.18	ZCCHC7	zinc finger CCHC-type containing 7 [Source:HGNC Symbol;Acc:HGNC:26209]	1759.99	-1.0777	8.09388e-42
ENSG00000100316.16	RPL3	ribosomal protein L3 [Source:HGNC Symbol;Acc:HGNC:10332]	53651.4	-0.661115	9.32866e-42
ENSG00000129636.13	ITFG1	integrin alpha FG-GAP repeat containing 1 [Source:HGNC Symbol;Acc:HGNC:30697]	4477.41	0.706515	9.62475e-42
ENSG00000160213.9	CSTB	cystatin B [Source:HGNC Symbol;Acc:HGNC:2482]	6570.09	0.664254	1.86597e-41
ENSG00000143452.16	HORMAD1	HORMA domain containing 1 [Source:HGNC Symbol;Acc:HGNC:25245]	863	1.34389	2.13202e-41
ENSG00000133106.15	EPSTI1	epithelial stromal interaction 1 [Source:HGNC Symbol;Acc:HGNC:16465]	420.027	2.14892	2.2524e-41
ENSG00000178573.7	MAF	MAF bZIP transcription factor [Source:HGNC Symbol;Acc:HGNC:6776]	489.053	-2.18217	2.42572e-41
ENSG00000184489.13	PTP4A3	protein tyrosine phosphatase 4A3 [Source:HGNC Symbol;Acc:HGNC:9636]	851.905	-1.39974	2.7353e-41
ENSG00000139496.16	NUP58	nucleoporin 58 [Source:HGNC Symbol;Acc:HGNC:20261]	4933.16	0.805223	2.86651e-41
ENSG00000198796.7	ALPK2	alpha kinase 2 [Source:HGNC Symbol;Acc:HGNC:20565]	163.422	-5.01488	2.87672e-41
ENSG00000121552.4	CSTA	cystatin A [Source:HGNC Symbol;Acc:HGNC:2481]	224.51	-2.91276	5.8465e-41
ENSG00000172183.16	ISG20	interferon stimulated exonuclease gene 20 [Source:HGNC Symbol;Acc:HGNC:6130]	232.327	2.50821	6.13688e-41
ENSG00000256671.6	LIMS4	LIM zinc finger domain containing 4 [Source:HGNC Symbol;Acc:HGNC:39941]	343.04	2.23253	6.13688e-41
ENSG00000147459.18	DOCK5	dedicator of cytokinesis 5 [Source:HGNC Symbol;Acc:HGNC:23476]	1499.81	0.974228	6.80479e-41
ENSG00000148303.17	RPL7A	ribosomal protein L7a [Source:HGNC Symbol;Acc:HGNC:10364]	26946.5	-0.739237	7.83731e-41
ENSG00000183317.17	EPHA10	EPH receptor A10 [Source:HGNC Symbol;Acc:HGNC:19987]	438.552	3.50132	8.49307e-41
ENSG00000132031.13	MATN3	matrilin 3 [Source:HGNC Symbol;Acc:HGNC:6909]	1076.1	1.16028	1.27538e-40
ENSG00000162745.11	OLFML2B	olfactomedin like 2B [Source:HGNC Symbol;Acc:HGNC:24558]	451.461	-8.90725	1.29459e-40
ENSG00000118680.14	MYL12B	myosin light chain 12B [Source:HGNC Symbol;Acc:HGNC:29827]	13310.5	0.609585	1.53689e-40
ENSG00000065357.20	DGKA	diacylglycerol kinase alpha [Source:HGNC Symbol;Acc:HGNC:2849]	1454.3	0.965397	1.58595e-40
ENSG00000145349.17	CAMK2D	calcium/calmodulin dependent protein kinase II delta [Source:HGNC Symbol;Acc:HGNC:1462]	20045.2	1.07276	1.63038e-40
ENSG00000128335.14	APOL2	apolipoprotein L2 [Source:HGNC Symbol;Acc:HGNC:619]	839.764	1.71951	1.84168e-40
ENSG00000106415.13	GLCCI1	glucocorticoid induced 1 [Source:HGNC Symbol;Acc:HGNC:18713]	929.548	1.34891	1.89601e-40
ENSG00000139055.7	ERP27	endoplasmic reticulum protein 27 [Source:HGNC Symbol;Acc:HGNC:26495]	240.534	-2.48372	1.93392e-40
ENSG00000197457.10	STMN3	stathmin 3 [Source:HGNC Symbol;Acc:HGNC:15926]	657.434	-1.51594	2.24481e-40
ENSG00000180921.7	FAM83H	family with sequence similarity 83 member H [Source:HGNC Symbol;Acc:HGNC:24797]	3397.16	0.796243	2.73086e-40
ENSG00000103855.18	CD276	CD276 molecule [Source:HGNC Symbol;Acc:HGNC:19137]	3150.72	0.721537	2.93525e-40
ENSG00000140545.15	MFGE8	milk fat globule EGF and factor V/VIII domain containing [Source:HGNC Symbol;Acc:HGNC:7036]	9254.45	0.570306	3.26168e-40
ENSG00000168003.18	SLC3A2	solute carrier family 3 member 2 [Source:HGNC Symbol;Acc:HGNC:11026]	14223.8	0.869653	4.26696e-40
ENSG00000128833.13	MYO5C	myosin VC [Source:HGNC Symbol;Acc:HGNC:7604]	4556.9	1.2757	4.34832e-40
ENSG00000125734.15	GPR108	G protein-coupled receptor 108 [Source:HGNC Symbol;Acc:HGNC:17829]	2355.65	0.948761	4.47755e-40
ENSG00000105173.14	CCNE1	cyclin E1 [Source:HGNC Symbol;Acc:HGNC:1589]	813.821	1.27283	4.6673e-40
ENSG00000105808.18	RASA4	RAS p21 protein activator 4 [Source:HGNC Symbol;Acc:HGNC:23181]	580.764	-2.61345	6.13355e-40
ENSG00000153132.13	CLGN	calmegin [Source:HGNC Symbol;Acc:HGNC:2060]	173.7	-5.17359	6.21403e-40
ENSG00000114767.7	RRP9	ribosomal RNA processing 9, U3 small nucleolar RNA binding protein [Source:HGNC Symbol;Acc:HGNC:16829]	1750.65	0.875355	7.32511e-40
ENSG00000091986.16	CCDC80	coiled-coil domain containing 80 [Source:HGNC Symbol;Acc:HGNC:30649]	1721.95	-2.29038	9.11772e-40
ENSG00000188070.9	C11orf95	chromosome 11 open reading frame 95 [Source:HGNC Symbol;Acc:HGNC:28449]	4323.43	0.718805	9.12746e-40
ENSG00000160888.7	IER2	immediate early response 2 [Source:HGNC Symbol;Acc:HGNC:28871]	1110.16	-1.08178	9.68479e-40
ENSG00000128606.13	LRRC17	leucine rich repeat containing 17 [Source:HGNC Symbol;Acc:HGNC:16895]	218.542	-3.65906	1.17003e-39
ENSG00000091490.11	SEL1L3	SEL1L family member 3 [Source:HGNC Symbol;Acc:HGNC:29108]	2929.5	1.49496	1.17082e-39
ENSG00000213719.8	CLIC1	chloride intracellular channel 1 [Source:HGNC Symbol;Acc:HGNC:2062]	14253.7	0.851389	1.3595e-39
ENSG00000105875.14	WDR91	WD repeat domain 91 [Source:HGNC Symbol;Acc:HGNC:24997]	5513.57	0.72422	1.53684e-39
ENSG00000007384.15	RHBDF1	rhomboid 5 homolog 1 [Source:HGNC Symbol;Acc:HGNC:20561]	2584.6	0.822459	1.63795e-39
ENSG00000183688.4	RFLNB	refilin B [Source:HGNC Symbol;Acc:HGNC:28705]	1218.49	-0.983938	1.68231e-39
ENSG00000068650.18	ATP11A	ATPase phospholipid transporting 11A [Source:HGNC Symbol;Acc:HGNC:13552]	4651.36	1.26108	1.72177e-39
ENSG00000142669.15	SH3BGRL3	SH3 domain binding glutamate rich protein like 3 [Source:HGNC Symbol;Acc:HGNC:15568]	2111.26	0.881574	1.73861e-39
ENSG00000100065.15	CARD10	caspase recruitment domain family member 10 [Source:HGNC Symbol;Acc:HGNC:16422]	1454.63	1.06528	1.75209e-39
ENSG00000148700.15	ADD3	adducin 3 [Source:HGNC Symbol;Acc:HGNC:245]	5972.73	0.970881	1.98655e-39
ENSG00000175220.12	ARHGAP1	Rho GTPase activating protein 1 [Source:HGNC Symbol;Acc:HGNC:673]	3765.93	0.745758	2.06681e-39
ENSG00000145632.15	PLK2	polo like kinase 2 [Source:HGNC Symbol;Acc:HGNC:19699]	8289.67	-0.778421	2.0854e-39
ENSG00000161955.16	TNFSF13	TNF superfamily member 13 [Source:HGNC Symbol;Acc:HGNC:11928]	1702.81	0.862364	2.51358e-39
ENSG00000129250.12	KIF1C	kinesin family member 1C [Source:HGNC Symbol;Acc:HGNC:6317]	12459	0.586061	2.6945e-39
ENSG00000167747.15	C19orf48	chromosome 19 open reading frame 48 [Source:HGNC Symbol;Acc:HGNC:29667]	3888.01	-0.82444	3.01317e-39
ENSG00000157873.18	TNFRSF14	TNF receptor superfamily member 14 [Source:HGNC Symbol;Acc:HGNC:11912]	4980.4	0.783016	3.21272e-39
ENSG00000089060.12	SLC8B1	solute carrier family 8 member B1 [Source:HGNC Symbol;Acc:HGNC:26175]	2790.83	0.782892	3.3e-39
ENSG00000136319.12	TTC5	tetratricopeptide repeat domain 5 [Source:HGNC Symbol;Acc:HGNC:19274]	1049.06	1.31166	3.36326e-39
MT-CYB	MT-CYTB	MT-CYTB	49179.7	-0.730341	3.40196e-39
ENSG00000004139.14	SARM1	sterile alpha and TIR motif containing 1 [Source:HGNC Symbol;Acc:HGNC:17074]	948.008	-1.19905	3.4478e-39
ENSG00000149596.7	JPH2	junctophilin 2 [Source:HGNC Symbol;Acc:HGNC:14202]	284.204	2.3221	3.67611e-39
ENSG00000132718.9	SYT11	synaptotagmin 11 [Source:HGNC Symbol;Acc:HGNC:19239]	211.202	-7.12431	4.66275e-39
ENSG00000165959.12	CLMN	calmin [Source:HGNC Symbol;Acc:HGNC:19972]	179.112	-4.75143	6.24012e-39
ENSG00000109107.14	ALDOC	aldolase, fructose-bisphosphate C [Source:HGNC Symbol;Acc:HGNC:418]	425.787	-2.08334	6.93757e-39
ENSG00000125534.10	PPDPF	pancreatic progenitor cell differentiation and proliferation factor [Source:HGNC Symbol;Acc:HGNC:16142]	5744.16	0.699612	7.25789e-39
ENSG00000083845.9	RPS5	ribosomal protein S5 [Source:HGNC Symbol;Acc:HGNC:10426]	10983.2	-0.672659	7.79161e-39
ENSG00000163466.16	ARPC2	actin related protein 2/3 complex subunit 2 [Source:HGNC Symbol;Acc:HGNC:705]	8247.93	0.804645	8.64579e-39
ENSG00000171885.18	AQP4	aquaporin 4 [Source:HGNC Symbol;Acc:HGNC:637]	160.028	3.5868	9.03933e-39
ENSG00000186198.4	SLC51B	solute carrier family 51 subunit beta [Source:HGNC Symbol;Acc:HGNC:29956]	325.785	2.08558	9.33609e-39
ENSG00000241685.10	ARPC1A	actin related protein 2/3 complex subunit 1A [Source:HGNC Symbol;Acc:HGNC:703]	3877.22	0.982956	1.02593e-38
ENSG00000181577.16	C6orf223	chromosome 6 open reading frame 223 [Source:HGNC Symbol;Acc:HGNC:28692]	239.434	-3.05803	1.35922e-38
ENSG00000168938.6	PPIC	peptidylprolyl isomerase C [Source:HGNC Symbol;Acc:HGNC:9256]	3569.59	0.715575	1.44958e-38
ENSG00000123983.15	ACSL3	acyl-CoA synthetase long chain family member 3 [Source:HGNC Symbol;Acc:HGNC:3570]	6974.71	0.935011	1.48371e-38
ENSG00000127838.14	PNKD	PNKD metallo-beta-lactamase domain containing [Source:HGNC Symbol;Acc:HGNC:9153]	6029.91	0.945781	1.82827e-38
ENSG00000149150.9	SLC43A1	solute carrier family 43 member 1 [Source:HGNC Symbol;Acc:HGNC:9225]	1268.94	1.0364	1.87635e-38
ENSG00000122694.16	GLIPR2	GLI pathogenesis related 2 [Source:HGNC Symbol;Acc:HGNC:18007]	195.134	-3.24114	2.08314e-38
ENSG00000092964.18	DPYSL2	dihydropyrimidinase like 2 [Source:HGNC Symbol;Acc:HGNC:3014]	8099.99	0.734738	2.17737e-38
ENSG00000172296.13	SPTLC3	serine palmitoyltransferase long chain base subunit 3 [Source:HGNC Symbol;Acc:HGNC:16253]	250.986	-4.44978	2.21629e-38
ENSG00000130413.15	STK33	serine/threonine kinase 33 [Source:HGNC Symbol;Acc:HGNC:14568]	350.696	-3.58739	2.65943e-38
ENSG00000141756.19	FKBP10	FKBP prolyl isomerase 10 [Source:HGNC Symbol;Acc:HGNC:18169]	5068.98	-0.61734	2.69918e-38
ENSG00000176909.12	MAMSTR	MEF2 activating motif and SAP domain containing transcriptional regulator [Source:HGNC Symbol;Acc:HGNC:26689]	125.893	-3.79552	3.34651e-38
ENSG00000149357.10	LAMTOR1	late endosomal/lysosomal adaptor, MAPK and MTOR activator 1 [Source:HGNC Symbol;Acc:HGNC:26068]	4285.05	0.644475	4.34184e-38
ENSG00000154930.15	ACSS1	acyl-CoA synthetase short chain family member 1 [Source:HGNC Symbol;Acc:HGNC:16091]	460.23	-2.17318	4.64625e-38
ENSG00000181163.14	NPM1	nucleophosmin 1 [Source:HGNC Symbol;Acc:HGNC:7910]	33809.6	-0.770523	5.77461e-38
ENSG00000115944.15	COX7A2L	cytochrome c oxidase subunit 7A2 like [Source:HGNC Symbol;Acc:HGNC:2289]	4544.92	-0.752248	6.12593e-38
ENSG00000141551.14	CSNK1D	casein kinase 1 delta [Source:HGNC Symbol;Acc:HGNC:2452]	9632.2	0.605127	6.86339e-38
ENSG00000178919.9	FOXE1	forkhead box E1 [Source:HGNC Symbol;Acc:HGNC:3806]	119.575	4.55045	7.02629e-38
ENSG00000057252.13	SOAT1	sterol O-acyltransferase 1 [Source:HGNC Symbol;Acc:HGNC:11177]	2115.12	1.27369	7.0662e-38
ENSG00000172379.21	ARNT2	aryl hydrocarbon receptor nuclear translocator 2 [Source:HGNC Symbol;Acc:HGNC:16876]	4072.56	-7.36189	7.34299e-38
ENSG00000141068.14	KSR1	kinase suppressor of ras 1 [Source:HGNC Symbol;Acc:HGNC:6465]	916.25	-1.29781	7.64561e-38
ENSG00000126005.17	MMP24OS	MMP24 opposite strand [Source:HGNC Symbol;Acc:HGNC:44421]	1139.16	1.0373	8.9091e-38
ENSG00000197958.13	RPL12	ribosomal protein L12 [Source:HGNC Symbol;Acc:HGNC:10302]	17170	-0.700372	9.92105e-38
ENSG00000178934.5	LGALS7B	galectin 7B [Source:HGNC Symbol;Acc:HGNC:34447]	165.85	3.25142	1.31248e-37
ENSG00000151883.19	PARP8	poly(ADP-ribose) polymerase family member 8 [Source:HGNC Symbol;Acc:HGNC:26124]	1363.92	1.21227	1.32225e-37
ENSG00000111319.13	SCNN1A	sodium channel epithelial 1 subunit alpha [Source:HGNC Symbol;Acc:HGNC:10599]	2393.79	1.63704	1.55914e-37
ENSG00000118263.15	KLF7	Kruppel like factor 7 [Source:HGNC Symbol;Acc:HGNC:6350]	1783.54	2.18868	2.11615e-37
ENSG00000168497.5	CAVIN2	caveolae associated protein 2 [Source:HGNC Symbol;Acc:HGNC:10690]	567.347	-2.0494	2.16997e-37
ENSG00000155660.11	PDIA4	protein disulfide isomerase family A member 4 [Source:HGNC Symbol;Acc:HGNC:30167]	9492.68	0.644272	2.22413e-37
ENSG00000140105.18	WARS1	tryptophanyl-tRNA synthetase 1 [Source:HGNC Symbol;Acc:HGNC:12729]	10756.6	0.834553	2.24277e-37
ENSG00000020181.18	ADGRA2	adhesion G protein-coupled receptor A2 [Source:HGNC Symbol;Acc:HGNC:17849]	360.569	-4.34845	2.31505e-37
ENSG00000160469.17	BRSK1	BR serine/threonine kinase 1 [Source:HGNC Symbol;Acc:HGNC:18994]	136.968	-4.88181	3.07994e-37
ENSG00000137767.14	SQOR	sulfide quinone oxidoreductase [Source:HGNC Symbol;Acc:HGNC:20390]	126.991	4.14255	4.0357e-37
ENSG00000100344.11	PNPLA3	patatin like phospholipase domain containing 3 [Source:HGNC Symbol;Acc:HGNC:18590]	1204.31	1.00722	4.44687e-37
ENSG00000078399.19	HOXA9	homeobox A9 [Source:HGNC Symbol;Acc:HGNC:5109]	5050.22	0.737749	4.79968e-37
ENSG00000154639.19	CXADR	CXADR Ig-like cell adhesion molecule [Source:HGNC Symbol;Acc:HGNC:2559]	3858.66	0.882948	4.88965e-37
ENSG00000109738.11	GLRB	glycine receptor beta [Source:HGNC Symbol;Acc:HGNC:4329]	1328.06	0.981394	5.94315e-37
ENSG00000118898.16	PPL	periplakin [Source:HGNC Symbol;Acc:HGNC:9273]	1544.41	-1.18687	6.58968e-37
ENSG00000164749.13	HNF4G	hepatocyte nuclear factor 4 gamma [Source:HGNC Symbol;Acc:HGNC:5026]	454.878	1.77092	6.96471e-37
ENSG00000166912.17	MTMR10	myotubularin related protein 10 [Source:HGNC Symbol;Acc:HGNC:25999]	2645.96	-1.0409	8.13802e-37
ENSG00000135709.12	KIAA0513	KIAA0513 [Source:HGNC Symbol;Acc:HGNC:29058]	2249.7	1.44221	8.73024e-37
ENSG00000278970.2	HEIH	hepatocellular carcinoma up-regulated EZH2-associated long non-coding RNA [Source:HGNC Symbol;Acc:HGNC:45049]	207.721	-2.74646	9.55572e-37
ENSG00000123130.17	ACOT9	acyl-CoA thioesterase 9 [Source:HGNC Symbol;Acc:HGNC:17152]	1536.27	-1.0339	1.01984e-36
ENSG00000078018.20	MAP2	microtubule associated protein 2 [Source:HGNC Symbol;Acc:HGNC:6839]	1505.09	-1.26083	1.02457e-36
ENSG00000120756.13	PLS1	plastin 1 [Source:HGNC Symbol;Acc:HGNC:9090]	834.845	1.56411	1.02708e-36
ENSG00000169439.12	SDC2	syndecan 2 [Source:HGNC Symbol;Acc:HGNC:10659]	12778.7	0.593122	1.13367e-36
ENSG00000088298.13	EDEM2	ER degradation enhancing alpha-mannosidase like protein 2 [Source:HGNC Symbol;Acc:HGNC:15877]	1637.18	0.952897	1.30192e-36
ENSG00000013583.10	HEBP1	heme binding protein 1 [Source:HGNC Symbol;Acc:HGNC:17176]	1368.21	-0.984718	1.36061e-36
ENSG00000186187.12	ZNRF1	zinc and ring finger 1 [Source:HGNC Symbol;Acc:HGNC:18452]	1688.54	1.00394	1.49396e-36
ENSG00000176046.9	NUPR1	nuclear protein 1, transcriptional regulator [Source:HGNC Symbol;Acc:HGNC:29990]	2473.3	-0.926901	1.74469e-36
ENSG00000072195.15	SPEG	striated muscle enriched protein kinase [Source:HGNC Symbol;Acc:HGNC:16901]	2485.72	1.36782	2.0973e-36
ENSG00000106541.12	AGR2	anterior gradient 2, protein disulphide isomerase family member [Source:HGNC Symbol;Acc:HGNC:328]	8890.61	1.07407	2.66511e-36
ENSG00000170889.14	RPS9	ribosomal protein S9 [Source:HGNC Symbol;Acc:HGNC:10442]	11499.1	-0.693979	2.91492e-36
ENSG00000132481.7	TRIM47	tripartite motif containing 47 [Source:HGNC Symbol;Acc:HGNC:19020]	291.526	-3.07137	3.14355e-36
ENSG00000107551.21	RASSF4	Ras association domain family member 4 [Source:HGNC Symbol;Acc:HGNC:20793]	965.371	1.31788	3.27746e-36
ENSG00000130529.16	TRPM4	transient receptor potential cation channel subfamily M member 4 [Source:HGNC Symbol;Acc:HGNC:17993]	958.524	1.40891	3.51172e-36
ENSG00000005187.12	ACSM3	acyl-CoA synthetase medium chain family member 3 [Source:HGNC Symbol;Acc:HGNC:10522]	1964.08	0.793543	4.00376e-36
ENSG00000188921.14	HACD4	3-hydroxyacyl-CoA dehydratase 4 [Source:HGNC Symbol;Acc:HGNC:20920]	630.612	-1.26687	4.16711e-36
ENSG00000010810.17	FYN	FYN proto-oncogene, Src family tyrosine kinase [Source:HGNC Symbol;Acc:HGNC:4037]	119.616	-4.19722	4.51169e-36
ENSG00000148158.17	SNX30	sorting nexin family member 30 [Source:HGNC Symbol;Acc:HGNC:23685]	3298.36	0.807145	5.61422e-36
ENSG00000174080.12	CTSF	cathepsin F [Source:HGNC Symbol;Acc:HGNC:2531]	537.577	-1.56764	5.9434e-36
ENSG00000114638.8	UPK1B	uroplakin 1B [Source:HGNC Symbol;Acc:HGNC:12578]	2419.98	1.33833	6.31633e-36
ENSG00000265681.7	RPL17	ribosomal protein L17 [Source:HGNC Symbol;Acc:HGNC:10307]	19743.5	-0.801294	8.70465e-36
ENSG00000198478.8	SH3BGRL2	SH3 domain binding glutamate rich protein like 2 [Source:HGNC Symbol;Acc:HGNC:15567]	657.302	1.54434	1.07429e-35
ENSG00000144712.12	CAND2	cullin associated and neddylation dissociated 2 (putative) [Source:HGNC Symbol;Acc:HGNC:30689]	371.499	-2.43133	1.13707e-35
ENSG00000059728.11	MXD1	MAX dimerization protein 1 [Source:HGNC Symbol;Acc:HGNC:6761]	1447.14	1.25408	1.15955e-35
ENSG00000116698.21	SMG7	SMG7 nonsense mediated mRNA decay factor [Source:HGNC Symbol;Acc:HGNC:16792]	6810.47	0.837625	1.17346e-35
ENSG00000165476.14	REEP3	receptor accessory protein 3 [Source:HGNC Symbol;Acc:HGNC:23711]	1463.11	1.08406	1.18678e-35
ENSG00000170275.15	CRTAP	cartilage associated protein [Source:HGNC Symbol;Acc:HGNC:2379]	8171.81	0.601531	1.24319e-35
ENSG00000102189.17	EEA1	early endosome antigen 1 [Source:HGNC Symbol;Acc:HGNC:3185]	2251.66	0.94595	1.29826e-35
ENSG00000107798.18	LIPA	lipase A, lysosomal acid type [Source:HGNC Symbol;Acc:HGNC:6617]	2124.48	-0.911183	1.37232e-35
ENSG00000167797.8	CDK2AP2	cyclin dependent kinase 2 associated protein 2 [Source:HGNC Symbol;Acc:HGNC:30833]	2723.27	0.803543	1.41012e-35
ENSG00000221890.6	NPTXR	neuronal pentraxin receptor [Source:HGNC Symbol;Acc:HGNC:7954]	139.898	-3.57034	1.44015e-35
ENSG00000062038.15	CDH3	cadherin 3 [Source:HGNC Symbol;Acc:HGNC:1762]	2385.13	-4.6383	1.46265e-35
ENSG00000257594.4	GALNT4	polypeptide N-acetylgalactosaminyltransferase 4 [Source:HGNC Symbol;Acc:HGNC:4126]	429.654	1.70715	1.79362e-35
ENSG00000143412.10	ANXA9	annexin A9 [Source:HGNC Symbol;Acc:HGNC:547]	254.589	2.13248	2.39496e-35
ENSG00000136153.20	LMO7	LIM domain 7 [Source:HGNC Symbol;Acc:HGNC:6646]	6618.49	1.13983	2.67053e-35
ENSG00000173660.12	UQCRH	ubiquinol-cytochrome c reductase hinge protein [Source:HGNC Symbol;Acc:HGNC:12590]	1414.87	-0.972225	2.8619e-35
ENSG00000198682.13	PAPSS2	3'-phosphoadenosine 5'-phosphosulfate synthase 2 [Source:HGNC Symbol;Acc:HGNC:8604]	122.125	-4.83717	3.08585e-35
ENSG00000111907.21	TPD52L1	TPD52 like 1 [Source:HGNC Symbol;Acc:HGNC:12006]	22639.9	0.549902	3.22025e-35
ENSG00000006468.14	ETV1	ETS variant transcription factor 1 [Source:HGNC Symbol;Acc:HGNC:3490]	800.591	-2.17171	3.7487e-35
ENSG00000196422.11	PPP1R26	protein phosphatase 1 regulatory subunit 26 [Source:HGNC Symbol;Acc:HGNC:29089]	2672.49	1.22804	3.85477e-35
ENSG00000114251.15	WNT5A	Wnt family member 5A [Source:HGNC Symbol;Acc:HGNC:12784]	696.916	1.52618	4.13432e-35
ENSG00000245958.6	SEPTIN7P14	septin 7 pseudogene 14 [Source:HGNC Symbol;Acc:HGNC:44219]	515.939	1.48261	4.22091e-35
ENSG00000087088.20	BAX	BCL2 associated X, apoptosis regulator [Source:HGNC Symbol;Acc:HGNC:959]	3424.26	1.00873	4.68868e-35
ENSG00000111144.10	LTA4H	leukotriene A4 hydrolase [Source:HGNC Symbol;Acc:HGNC:6710]	1778.12	-0.86418	5.19382e-35
ENSG00000288550.1	AC018809.3	novel protein	486.156	1.4132	5.30317e-35
ENSG00000159173.19	TNNI1	troponin I1, slow skeletal type [Source:HGNC Symbol;Acc:HGNC:11945]	132.839	-5.85834	5.80742e-35
ENSG00000115504.15	EHBP1	EH domain binding protein 1 [Source:HGNC Symbol;Acc:HGNC:29144]	1672.11	1.07798	5.87219e-35
ENSG00000148600.15	CDHR1	cadherin related family member 1 [Source:HGNC Symbol;Acc:HGNC:14550]	1895.78	1.71167	6.8263e-35
ENSG00000188747.8	NOXA1	NADPH oxidase activator 1 [Source:HGNC Symbol;Acc:HGNC:10668]	565.407	1.61853	6.86658e-35
ENSG00000133816.17	MICAL2	microtubule associated monooxygenase, calponin and LIM domain containing 2 [Source:HGNC Symbol;Acc:HGNC:24693]	2993.43	1.15516	7.25155e-35
ENSG00000141736.14	ERBB2	erb-b2 receptor tyrosine kinase 2 [Source:HGNC Symbol;Acc:HGNC:3430]	8336.92	0.893161	9.48938e-35
ENSG00000175582.20	RAB6A	RAB6A, member RAS oncogene family [Source:HGNC Symbol;Acc:HGNC:9786]	6451.39	0.585238	9.66098e-35
ENSG00000159388.6	BTG2	BTG anti-proliferation factor 2 [Source:HGNC Symbol;Acc:HGNC:1131]	2175.65	0.754257	1.00932e-34
ENSG00000127948.16	POR	cytochrome p450 oxidoreductase [Source:HGNC Symbol;Acc:HGNC:9208]	5899.26	0.951783	1.04462e-34
ENSG00000157837.16	SPPL3	signal peptide peptidase like 3 [Source:HGNC Symbol;Acc:HGNC:30424]	3235.54	0.762279	1.10664e-34
ENSG00000136059.14	VILL	villin like [Source:HGNC Symbol;Acc:HGNC:30906]	1049.26	1.29012	1.1845e-34
ENSG00000273033.2	LINC02035	long intergenic non-protein coding RNA 2035 [Source:HGNC Symbol;Acc:HGNC:52875]	1083.31	0.978421	1.53989e-34
ENSG00000096060.15	FKBP5	FKBP prolyl isomerase 5 [Source:HGNC Symbol;Acc:HGNC:3721]	791.232	-1.11026	1.77235e-34
ENSG00000135097.7	MSI1	musashi RNA binding protein 1 [Source:HGNC Symbol;Acc:HGNC:7330]	123.432	-5.63147	1.89953e-34
ENSG00000078401.7	EDN1	endothelin 1 [Source:HGNC Symbol;Acc:HGNC:3176]	1377.46	-0.934374	1.90885e-34
ENSG00000156510.13	HKDC1	hexokinase domain containing 1 [Source:HGNC Symbol;Acc:HGNC:23302]	6715.91	0.822943	2.25536e-34
ENSG00000139433.11	GLTP	glycolipid transfer protein [Source:HGNC Symbol;Acc:HGNC:24867]	1346.74	-0.893506	2.34077e-34
ENSG00000018408.15	WWTR1	WW domain containing transcription regulator 1 [Source:HGNC Symbol;Acc:HGNC:24042]	4284.11	0.959975	3.27279e-34
ENSG00000112378.12	PERP	p53 apoptosis effector related to PMP22 [Source:HGNC Symbol;Acc:HGNC:17637]	1931.76	0.96411	3.46328e-34
ENSG00000120690.16	ELF1	E74 like ETS transcription factor 1 [Source:HGNC Symbol;Acc:HGNC:3316]	2397.89	0.77341	3.89568e-34
ENSG00000182759.4	MAFA	MAF bZIP transcription factor A [Source:HGNC Symbol;Acc:HGNC:23145]	162.073	2.732	4.38735e-34
ENSG00000144355.15	DLX1	distal-less homeobox 1 [Source:HGNC Symbol;Acc:HGNC:2914]	153.345	-2.74373	4.66342e-34
ENSG00000177733.7	HNRNPA0	heterogeneous nuclear ribonucleoprotein A0 [Source:HGNC Symbol;Acc:HGNC:5030]	10579.3	0.480679	4.75881e-34
ENSG00000117425.14	PTCH2	patched 2 [Source:HGNC Symbol;Acc:HGNC:9586]	1128.73	-1.17219	4.77943e-34
ENSG00000122642.11	FKBP9	FKBP prolyl isomerase 9 [Source:HGNC Symbol;Acc:HGNC:3725]	8325.29	0.799517	5.59882e-34
ENSG00000124942.14	AHNAK	AHNAK nucleoprotein [Source:HGNC Symbol;Acc:HGNC:347]	96312.4	0.710713	8.28448e-34
ENSG00000169136.12	ATF5	activating transcription factor 5 [Source:HGNC Symbol;Acc:HGNC:790]	1609.47	-1.01417	9.07868e-34
ENSG00000157064.11	NMNAT2	nicotinamide nucleotide adenylyltransferase 2 [Source:HGNC Symbol;Acc:HGNC:16789]	3879.95	1.44896	1.39791e-33
ENSG00000086598.11	TMED2	transmembrane p24 trafficking protein 2 [Source:HGNC Symbol;Acc:HGNC:16996]	6884.65	0.667554	1.40447e-33
ENSG00000071073.13	MGAT4A	alpha-1,3-mannosyl-glycoprotein 4-beta-N-acetylglucosaminyltransferase A [Source:HGNC Symbol;Acc:HGNC:7047]	771.303	1.38557	1.43058e-33
ENSG00000185986.12	SDHAP3	succinate dehydrogenase complex flavoprotein subunit A pseudogene 3 [Source:HGNC Symbol;Acc:HGNC:18781]	676.029	1.55175	1.50464e-33
ENSG00000214182.5	PTMAP5	prothymosin alpha pseudogene 5 [Source:HGNC Symbol;Acc:HGNC:9628]	220.436	-2.21299	1.60597e-33
ENSG00000159069.14	FBXW5	F-box and WD repeat domain containing 5 [Source:HGNC Symbol;Acc:HGNC:13613]	6705.84	0.708772	1.68085e-33
ENSG00000135083.16	CCNJL	cyclin J like [Source:HGNC Symbol;Acc:HGNC:25876]	2600.1	1.07932	1.72799e-33
ENSG00000158856.18	DMTN	dematin actin binding protein [Source:HGNC Symbol;Acc:HGNC:3382]	4093.16	0.945194	1.73228e-33
ENSG00000187097.13	ENTPD5	ectonucleoside triphosphate diphosphohydrolase 5 (inactive) [Source:HGNC Symbol;Acc:HGNC:3367]	2957.81	0.890541	1.73901e-33
ENSG00000113739.11	STC2	stanniocalcin 2 [Source:HGNC Symbol;Acc:HGNC:11374]	7690.26	0.758363	1.84065e-33
ENSG00000138185.20	ENTPD1	ectonucleoside triphosphate diphosphohydrolase 1 [Source:HGNC Symbol;Acc:HGNC:3363]	169.079	-4.75596	1.86965e-33
ENSG00000197380.11	DACT3	dishevelled binding antagonist of beta catenin 3 [Source:HGNC Symbol;Acc:HGNC:30745]	204.783	-2.4098	2.03708e-33
ENSG00000173621.9	LRFN4	leucine rich repeat and fibronectin type III domain containing 4 [Source:HGNC Symbol;Acc:HGNC:28456]	1044.61	1.48666	2.1576e-33
ENSG00000115216.14	NRBP1	nuclear receptor binding protein 1 [Source:HGNC Symbol;Acc:HGNC:7993]	5097.55	0.61668	2.20198e-33
ENSG00000118762.8	PKD2	polycystin 2, transient receptor potential cation channel [Source:HGNC Symbol;Acc:HGNC:9009]	3961.41	0.689241	2.30229e-33
ENSG00000197586.13	ENTPD6	ectonucleoside triphosphate diphosphohydrolase 6 [Source:HGNC Symbol;Acc:HGNC:3368]	5038.21	0.846778	2.34436e-33
ENSG00000169851.15	PCDH7	protocadherin 7 [Source:HGNC Symbol;Acc:HGNC:8659]	265.681	-2.59494	2.58135e-33
ENSG00000130396.20	AFDN	afadin, adherens junction formation factor [Source:HGNC Symbol;Acc:HGNC:7137]	9891.65	0.772371	2.60075e-33
ENSG00000108175.18	ZMIZ1	zinc finger MIZ-type containing 1 [Source:HGNC Symbol;Acc:HGNC:16493]	6416.18	0.858929	2.64692e-33
ENSG00000158560.14	DYNC1I1	dynein cytoplasmic 1 intermediate chain 1 [Source:HGNC Symbol;Acc:HGNC:2963]	668.865	1.2753	2.64926e-33
ENSG00000161958.11	FGF11	fibroblast growth factor 11 [Source:HGNC Symbol;Acc:HGNC:3667]	204.055	-4.01127	3.01128e-33
ENSG00000126603.9	GLIS2	GLIS family zinc finger 2 [Source:HGNC Symbol;Acc:HGNC:29450]	2113.12	-0.903223	3.02851e-33
ENSG00000175084.12	DES	desmin [Source:HGNC Symbol;Acc:HGNC:2770]	133.289	3.68196	3.95823e-33
ENSG00000176393.11	RNPEP	arginyl aminopeptidase [Source:HGNC Symbol;Acc:HGNC:10078]	2454.58	0.922875	3.98333e-33
ENSG00000180008.9	SOCS4	suppressor of cytokine signaling 4 [Source:HGNC Symbol;Acc:HGNC:19392]	2919.07	0.876831	4.00364e-33
ENSG00000110047.18	EHD1	EH domain containing 1 [Source:HGNC Symbol;Acc:HGNC:3242]	2820	0.90272	4.04565e-33
ENSG00000166598.16	HSP90B1	heat shock protein 90 beta family member 1 [Source:HGNC Symbol;Acc:HGNC:12028]	31092.6	0.746294	4.90382e-33
ENSG00000108379.10	WNT3	Wnt family member 3 [Source:HGNC Symbol;Acc:HGNC:12782]	514.427	1.60158	5.21752e-33
ENSG00000129925.11	PGAP6	post-glycosylphosphatidylinositol attachment to proteins 6 [Source:HGNC Symbol;Acc:HGNC:17205]	3329.72	0.734488	7.31267e-33
ENSG00000239697.11	TNFSF12	TNF superfamily member 12 [Source:HGNC Symbol;Acc:HGNC:11927]	510.995	1.91362	8.5092e-33
ENSG00000138496.16	PARP9	poly(ADP-ribose) polymerase family member 9 [Source:HGNC Symbol;Acc:HGNC:24118]	1373.8	0.920155	1.06071e-32
ENSG00000138814.17	PPP3CA	protein phosphatase 3 catalytic subunit alpha [Source:HGNC Symbol;Acc:HGNC:9314]	1522.59	0.97166	1.15283e-32
ENSG00000054277.14	OPN3	opsin 3 [Source:HGNC Symbol;Acc:HGNC:14007]	516.675	1.29391	1.16799e-32
ENSG00000167004.13	PDIA3	protein disulfide isomerase family A member 3 [Source:HGNC Symbol;Acc:HGNC:4606]	16633.8	0.543807	1.25338e-32
ENSG00000144824.21	PHLDB2	pleckstrin homology like domain family B member 2 [Source:HGNC Symbol;Acc:HGNC:29573]	116.857	-4.25075	1.29762e-32
ENSG00000124782.20	RREB1	ras responsive element binding protein 1 [Source:HGNC Symbol;Acc:HGNC:10449]	3210.99	1.06124	1.29762e-32
ENSG00000179218.15	CALR	calreticulin [Source:HGNC Symbol;Acc:HGNC:1455]	32300.3	0.529755	1.34829e-32
ENSG00000114861.23	FOXP1	forkhead box P1 [Source:HGNC Symbol;Acc:HGNC:3823]	2653.61	0.94825	1.41047e-32
ENSG00000273032.3	DGCR5	DiGeorge syndrome critical region gene 5 [Source:NCBI gene (formerly Entrezgene);Acc:26220]	948.93	1.0066	1.7365e-32
ENSG00000144909.8	OSBPL11	oxysterol binding protein like 11 [Source:HGNC Symbol;Acc:HGNC:16397]	2419.45	0.872791	1.86564e-32
ENSG00000166889.14	PATL1	PAT1 homolog 1, processing body mRNA decay factor [Source:HGNC Symbol;Acc:HGNC:26721]	3002.04	0.667432	1.97758e-32
ENSG00000188897.9	AC099489.1	novel lipoprotein amino terminal region containing protein	381.287	-2.34918	2.4743e-32
ENSG00000073849.16	ST6GAL1	ST6 beta-galactoside alpha-2,6-sialyltransferase 1 [Source:HGNC Symbol;Acc:HGNC:10860]	3924.43	3.86367	3.06398e-32
ENSG00000253293.5	HOXA10	homeobox A10 [Source:HGNC Symbol;Acc:HGNC:5100]	6597.98	-0.750413	3.12513e-32
ENSG00000101670.12	LIPG	lipase G, endothelial type [Source:HGNC Symbol;Acc:HGNC:6623]	769.559	1.17812	3.19293e-32
ENSG00000155111.15	CDK19	cyclin dependent kinase 19 [Source:HGNC Symbol;Acc:HGNC:19338]	3422.41	1.02158	3.23103e-32
ENSG00000134247.10	PTGFRN	prostaglandin F2 receptor inhibitor [Source:HGNC Symbol;Acc:HGNC:9601]	4279.03	0.63038	3.83332e-32
ENSG00000125657.5	TNFSF9	TNF superfamily member 9 [Source:HGNC Symbol;Acc:HGNC:11939]	709.395	1.2643	4.22547e-32
ENSG00000114541.15	FRMD4B	FERM domain containing 4B [Source:HGNC Symbol;Acc:HGNC:24886]	1490.68	1.5405	4.27996e-32
ENSG00000165424.7	ZCCHC24	zinc finger CCHC-type containing 24 [Source:HGNC Symbol;Acc:HGNC:26911]	426.153	-3.42856	4.37397e-32
ENSG00000135048.14	CEMIP2	cell migration inducing hyaluronidase 2 [Source:HGNC Symbol;Acc:HGNC:11869]	2731.71	1.55847	4.57023e-32
ENSG00000004399.13	PLXND1	plexin D1 [Source:HGNC Symbol;Acc:HGNC:9107]	36334	0.581828	4.92455e-32
ENSG00000095303.17	PTGS1	prostaglandin-endoperoxide synthase 1 [Source:HGNC Symbol;Acc:HGNC:9604]	344.731	-8.84071	4.9759e-32
ENSG00000077713.19	SLC25A43	solute carrier family 25 member 43 [Source:HGNC Symbol;Acc:HGNC:30557]	701.193	-1.34122	5.05548e-32
ENSG00000198346.11	ZNF813	zinc finger protein 813 [Source:HGNC Symbol;Acc:HGNC:33257]	609.246	1.43214	5.09122e-32
ENSG00000170266.16	GLB1	galactosidase beta 1 [Source:HGNC Symbol;Acc:HGNC:4298]	8099.56	0.566284	5.18508e-32
ENSG00000139132.15	FGD4	FYVE, RhoGEF and PH domain containing 4 [Source:HGNC Symbol;Acc:HGNC:19125]	2311.3	-0.832176	5.26425e-32
ENSG00000188313.13	PLSCR1	phospholipid scramblase 1 [Source:HGNC Symbol;Acc:HGNC:9092]	863.39	1.16216	5.94246e-32
ENSG00000187862.13	TTC24	tetratricopeptide repeat domain 24 [Source:HGNC Symbol;Acc:HGNC:32348]	150.781	-4.83679	6.03109e-32
ENSG00000143933.19	CALM2	calmodulin 2 [Source:HGNC Symbol;Acc:HGNC:1445]	13482.6	0.708756	6.71278e-32
ENSG00000163430.12	FSTL1	follistatin like 1 [Source:HGNC Symbol;Acc:HGNC:3972]	17701	-0.463044	9.84721e-32
ENSG00000089639.11	GMIP	GEM interacting protein [Source:HGNC Symbol;Acc:HGNC:24852]	1547.18	1.12026	9.94146e-32
ENSG00000196371.3	FUT4	fucosyltransferase 4 [Source:HGNC Symbol;Acc:HGNC:4015]	711.752	1.19051	1.04997e-31
ENSG00000260916.8	CCPG1	cell cycle progression 1 [Source:HGNC Symbol;Acc:HGNC:24227]	8361.49	0.822912	1.05295e-31
ENSG00000184743.13	ATL3	atlastin GTPase 3 [Source:HGNC Symbol;Acc:HGNC:24526]	3785.36	0.694106	1.09141e-31
ENSG00000100997.20	ABHD12	abhydrolase domain containing 12, lysophospholipase [Source:HGNC Symbol;Acc:HGNC:15868]	3556.27	0.742435	1.12218e-31
ENSG00000130202.10	NECTIN2	nectin cell adhesion molecule 2 [Source:HGNC Symbol;Acc:HGNC:9707]	6712.85	0.750873	1.135e-31
ENSG00000180628.15	PCGF5	polycomb group ring finger 5 [Source:HGNC Symbol;Acc:HGNC:28264]	3037.97	0.843345	1.22059e-31
ENSG00000213213.14	CCDC183	coiled-coil domain containing 183 [Source:HGNC Symbol;Acc:HGNC:28236]	143.576	3.31552	1.24394e-31
ENSG00000166582.10	CENPV	centromere protein V [Source:HGNC Symbol;Acc:HGNC:29920]	1033.99	-1.36615	1.26776e-31
ENSG00000114646.10	CSPG5	chondroitin sulfate proteoglycan 5 [Source:HGNC Symbol;Acc:HGNC:2467]	885.54	-1.40455	1.39683e-31
ENSG00000144857.14	BOC	BOC cell adhesion associated, oncogene regulated [Source:HGNC Symbol;Acc:HGNC:17173]	118.522	-5.09534	1.54904e-31
ENSG00000143952.20	VPS54	VPS54 subunit of GARP complex [Source:HGNC Symbol;Acc:HGNC:18652]	2902.29	0.677035	1.60938e-31
ENSG00000005448.17	WDR54	WD repeat domain 54 [Source:HGNC Symbol;Acc:HGNC:25770]	197.568	-2.19027	1.60938e-31
ENSG00000213977.8	TAX1BP3	Tax1 binding protein 3 [Source:HGNC Symbol;Acc:HGNC:30684]	3315.52	0.695252	1.62356e-31
ENSG00000171159.5	C9orf16	chromosome 9 open reading frame 16 [Source:HGNC Symbol;Acc:HGNC:17823]	2093.69	0.750964	1.77149e-31
ENSG00000086619.14	ERO1B	endoplasmic reticulum oxidoreductase 1 beta [Source:HGNC Symbol;Acc:HGNC:14355]	248.086	-2.79013	1.90177e-31
ENSG00000111669.15	TPI1	triosephosphate isomerase 1 [Source:HGNC Symbol;Acc:HGNC:12009]	19123.5	0.665616	2.04158e-31
ENSG00000163629.13	PTPN13	protein tyrosine phosphatase non-receptor type 13 [Source:HGNC Symbol;Acc:HGNC:9646]	4920.61	-0.723065	2.49149e-31
ENSG00000211455.8	STK38L	serine/threonine kinase 38 like [Source:HGNC Symbol;Acc:HGNC:17848]	1652.08	0.994393	2.5781e-31
ENSG00000122861.16	PLAU	plasminogen activator, urokinase [Source:HGNC Symbol;Acc:HGNC:9052]	208.673	-3.00229	2.98374e-31
ENSG00000110881.12	ASIC1	acid sensing ion channel subunit 1 [Source:HGNC Symbol;Acc:HGNC:100]	485.187	-2.75867	3.25101e-31
ENSG00000067840.12	PDZD4	PDZ domain containing 4 [Source:HGNC Symbol;Acc:HGNC:21167]	161.177	-3.62516	3.39387e-31
ENSG00000175505.11	CLCF1	cardiotrophin like cytokine factor 1 [Source:HGNC Symbol;Acc:HGNC:17412]	853.756	1.25438	4.2435e-31
ENSG00000102554.14	KLF5	Kruppel like factor 5 [Source:HGNC Symbol;Acc:HGNC:6349]	12116.1	0.594283	4.39362e-31
ENSG00000175040.6	CHST2	carbohydrate sulfotransferase 2 [Source:HGNC Symbol;Acc:HGNC:1970]	104.708	-4.7519	4.44293e-31
ENSG00000168028.14	RPSA	ribosomal protein SA [Source:HGNC Symbol;Acc:HGNC:6502]	23923.9	-0.543665	5.17103e-31
ENSG00000112306.8	RPS12	ribosomal protein S12 [Source:HGNC Symbol;Acc:HGNC:10385]	16535.5	-0.704381	5.56355e-31
ENSG00000070915.10	SLC12A3	solute carrier family 12 member 3 [Source:HGNC Symbol;Acc:HGNC:10912]	1156.24	2.7054	5.59207e-31
ENSG00000189045.15	ANKDD1B	ankyrin repeat and death domain containing 1B [Source:HGNC Symbol;Acc:HGNC:32525]	222.455	2.12923	5.61097e-31
ENSG00000197977.4	ELOVL2	ELOVL fatty acid elongase 2 [Source:HGNC Symbol;Acc:HGNC:14416]	154.62	-2.6359	6.05895e-31
ENSG00000164050.13	PLXNB1	plexin B1 [Source:HGNC Symbol;Acc:HGNC:9103]	9058.9	0.675205	6.58382e-31
ENSG00000164543.7	STK17A	serine/threonine kinase 17a [Source:HGNC Symbol;Acc:HGNC:11395]	1695.04	-0.986381	7.16628e-31
ENSG00000122971.9	ACADS	acyl-CoA dehydrogenase short chain [Source:HGNC Symbol;Acc:HGNC:90]	647.017	1.19226	7.44101e-31
ENSG00000174307.7	PHLDA3	pleckstrin homology like domain family A member 3 [Source:HGNC Symbol;Acc:HGNC:8934]	2502.63	0.777713	9.06486e-31
ENSG00000198799.12	LRIG2	leucine rich repeats and immunoglobulin like domains 2 [Source:HGNC Symbol;Acc:HGNC:20889]	1817.81	0.968191	9.81391e-31
ENSG00000173482.17	PTPRM	protein tyrosine phosphatase receptor type M [Source:HGNC Symbol;Acc:HGNC:9675]	9663.6	0.874995	1.01363e-30
ENSG00000125691.14	RPL23	ribosomal protein L23 [Source:HGNC Symbol;Acc:HGNC:10316]	11350.9	-0.6648	1.09268e-30
ENSG00000133321.11	PLAAT4	phospholipase A and acyltransferase 4 [Source:HGNC Symbol;Acc:HGNC:9869]	527.609	1.46798	1.15548e-30
ENSG00000116704.8	SLC35D1	solute carrier family 35 member D1 [Source:HGNC Symbol;Acc:HGNC:20800]	1107.61	0.873996	1.32851e-30
ENSG00000130821.17	SLC6A8	solute carrier family 6 member 8 [Source:HGNC Symbol;Acc:HGNC:11055]	1486.8	-1.79079	1.3439e-30
ENSG00000170876.8	TMEM43	transmembrane protein 43 [Source:HGNC Symbol;Acc:HGNC:28472]	3955.57	0.669079	1.45947e-30
ENSG00000134532.19	SOX5	SRY-box transcription factor 5 [Source:HGNC Symbol;Acc:HGNC:11201]	337.214	-2.23118	1.49004e-30
ENSG00000006282.21	SPATA20	spermatogenesis associated 20 [Source:HGNC Symbol;Acc:HGNC:26125]	5795.93	0.856675	1.49302e-30
ENSG00000144228.9	SPOPL	speckle type BTB/POZ protein like [Source:HGNC Symbol;Acc:HGNC:27934]	1840.3	0.894166	1.50919e-30
ENSG00000128309.17	MPST	mercaptopyruvate sulfurtransferase [Source:HGNC Symbol;Acc:HGNC:7223]	5308.94	0.734851	1.81966e-30
ENSG00000168237.18	GLYCTK	glycerate kinase [Source:HGNC Symbol;Acc:HGNC:24247]	1357.37	1.04774	2.68566e-30
ENSG00000133048.13	CHI3L1	chitinase 3 like 1 [Source:HGNC Symbol;Acc:HGNC:1932]	100.962	-4.85515	3.15461e-30
ENSG00000118515.11	SGK1	serum/glucocorticoid regulated kinase 1 [Source:HGNC Symbol;Acc:HGNC:10810]	94.153	3.43356	3.23911e-30
ENSG00000109854.14	HTATIP2	HIV-1 Tat interactive protein 2 [Source:HGNC Symbol;Acc:HGNC:16637]	238.523	1.79907	3.31373e-30
ENSG00000119787.14	ATL2	atlastin GTPase 2 [Source:HGNC Symbol;Acc:HGNC:24047]	6560.34	-0.746518	3.38847e-30
ENSG00000163513.19	TGFBR2	transforming growth factor beta receptor 2 [Source:HGNC Symbol;Acc:HGNC:11773]	2042.75	0.839978	3.50527e-30
ENSG00000131069.20	ACSS2	acyl-CoA synthetase short chain family member 2 [Source:HGNC Symbol;Acc:HGNC:15814]	3667.55	0.746133	3.61086e-30
ENSG00000230623.6	AC104461.1	novel transcript, antisense to ZNF281	347.994	1.7649	4.01698e-30
ENSG00000111640.15	GAPDH	glyceraldehyde-3-phosphate dehydrogenase [Source:HGNC Symbol;Acc:HGNC:4141]	147014	0.395189	4.01698e-30
ENSG00000181019.13	NQO1	NAD(P)H quinone dehydrogenase 1 [Source:HGNC Symbol;Acc:HGNC:2874]	2080.34	-1.22248	4.64005e-30
ENSG00000050344.9	NFE2L3	nuclear factor, erythroid 2 like 3 [Source:HGNC Symbol;Acc:HGNC:7783]	182.377	-2.35784	4.7495e-30
ENSG00000134954.14	ETS1	ETS proto-oncogene 1, transcription factor [Source:HGNC Symbol;Acc:HGNC:3488]	940.533	0.973039	5.08433e-30
ENSG00000134243.12	SORT1	sortilin 1 [Source:HGNC Symbol;Acc:HGNC:11186]	9713.6	0.855307	5.62275e-30
ENSG00000164398.15	ACSL6	acyl-CoA synthetase long chain family member 6 [Source:HGNC Symbol;Acc:HGNC:16496]	114.369	-5.90464	5.85708e-30
ENSG00000114378.17	HYAL1	hyaluronidase 1 [Source:HGNC Symbol;Acc:HGNC:5320]	658.612	1.97891	6.45741e-30
ENSG00000163904.13	SENP2	SUMO specific peptidase 2 [Source:HGNC Symbol;Acc:HGNC:23116]	2125.46	0.760972	6.63652e-30
ENSG00000154545.16	MAGED4	MAGE family member D4 [Source:HGNC Symbol;Acc:HGNC:23793]	576.58	-1.17571	7.02719e-30
ENSG00000171903.16	CYP4F11	cytochrome P450 family 4 subfamily F member 11 [Source:HGNC Symbol;Acc:HGNC:13265]	752.479	-1.16957	7.51114e-30
ENSG00000175061.18	SNHG29	small nucleolar RNA host gene 29 [Source:HGNC Symbol;Acc:HGNC:28619]	13935.7	-0.864411	7.83713e-30
ENSG00000138463.9	SLC49A4	solute carrier family 49 member 4 [Source:HGNC Symbol;Acc:HGNC:16628]	2173.64	0.785536	7.83992e-30
ENSG00000164220.7	F2RL2	coagulation factor II thrombin receptor like 2 [Source:HGNC Symbol;Acc:HGNC:3539]	245.252	-2.98293	9.17712e-30
ENSG00000176834.14	VSIG10	V-set and immunoglobulin domain containing 10 [Source:HGNC Symbol;Acc:HGNC:26078]	1476.37	0.848817	9.22679e-30
ENSG00000139505.12	MTMR6	myotubularin related protein 6 [Source:HGNC Symbol;Acc:HGNC:7453]	3537.55	0.586281	1.29672e-29
ENSG00000143320.9	CRABP2	cellular retinoic acid binding protein 2 [Source:HGNC Symbol;Acc:HGNC:2339]	140.592	-3.38992	1.46616e-29
ENSG00000117682.17	DHDDS	dehydrodolichyl diphosphate synthase subunit [Source:HGNC Symbol;Acc:HGNC:20603]	2069.63	1.34619	1.79802e-29
ENSG00000198034.11	RPS4X	ribosomal protein S4 X-linked [Source:HGNC Symbol;Acc:HGNC:10424]	27540.1	-0.645886	1.9165e-29
ENSG00000171812.13	COL8A2	collagen type VIII alpha 2 chain [Source:HGNC Symbol;Acc:HGNC:2216]	105.97	-5.65025	1.99686e-29
ENSG00000164778.4	EN2	engrailed homeobox 2 [Source:HGNC Symbol;Acc:HGNC:3343]	1388.9	0.789644	2.02066e-29
ENSG00000171227.7	TMEM37	transmembrane protein 37 [Source:HGNC Symbol;Acc:HGNC:18216]	1202.03	1.09147	2.03244e-29
ENSG00000205517.13	RGL3	ral guanine nucleotide dissociation stimulator like 3 [Source:HGNC Symbol;Acc:HGNC:30282]	675.451	1.36687	2.15499e-29
ENSG00000168404.13	MLKL	mixed lineage kinase domain like pseudokinase [Source:HGNC Symbol;Acc:HGNC:26617]	106.652	3.68141	2.57618e-29
ENSG00000186868.17	MAPT	microtubule associated protein tau [Source:HGNC Symbol;Acc:HGNC:6893]	208.108	-2.53149	3.21381e-29
ENSG00000140264.21	SERF2	small EDRK-rich factor 2 [Source:HGNC Symbol;Acc:HGNC:10757]	9852.17	0.686914	3.25027e-29
ENSG00000067182.8	TNFRSF1A	TNF receptor superfamily member 1A [Source:HGNC Symbol;Acc:HGNC:11916]	2900.53	0.633921	3.5301e-29
ENSG00000182957.16	SPATA13	spermatogenesis associated 13 [Source:HGNC Symbol;Acc:HGNC:23222]	1985.79	1.8572	3.57851e-29
ENSG00000198604.11	BAZ1A	bromodomain adjacent to zinc finger domain 1A [Source:HGNC Symbol;Acc:HGNC:960]	1840.39	0.998054	4.75292e-29
ENSG00000182718.18	ANXA2	annexin A2 [Source:HGNC Symbol;Acc:HGNC:537]	24761.8	0.450272	6.18309e-29
ENSG00000136404.16	TM6SF1	transmembrane 6 superfamily member 1 [Source:HGNC Symbol;Acc:HGNC:11860]	138.584	-2.84824	6.81726e-29
ENSG00000003989.18	SLC7A2	solute carrier family 7 member 2 [Source:HGNC Symbol;Acc:HGNC:11060]	4396.9	0.731071	6.94132e-29
ENSG00000147604.14	RPL7	ribosomal protein L7 [Source:HGNC Symbol;Acc:HGNC:10363]	21420.1	-0.550402	7.28939e-29
ENSG00000104044.16	OCA2	OCA2 melanosomal transmembrane protein [Source:HGNC Symbol;Acc:HGNC:8101]	382.557	-1.46841	7.43328e-29
ENSG00000124786.12	SLC35B3	solute carrier family 35 member B3 [Source:HGNC Symbol;Acc:HGNC:21601]	1531.96	0.867187	8.62924e-29
ENSG00000242125.3	SNHG3	small nucleolar RNA host gene 3 [Source:HGNC Symbol;Acc:HGNC:10118]	931.816	-1.33076	9.39446e-29
ENSG00000099194.6	SCD	stearoyl-CoA desaturase [Source:HGNC Symbol;Acc:HGNC:10571]	158344	0.582357	9.47611e-29
ENSG00000106477.20	CEP41	centrosomal protein 41 [Source:HGNC Symbol;Acc:HGNC:12370]	162.941	-3.43403	9.76934e-29
ENSG00000147813.16	NAPRT	nicotinate phosphoribosyltransferase [Source:HGNC Symbol;Acc:HGNC:30450]	429.069	-3.306	1.23411e-28
ENSG00000116199.12	FAM20B	FAM20B glycosaminoglycan xylosylkinase [Source:HGNC Symbol;Acc:HGNC:23017]	2808.76	0.600338	1.23489e-28
ENSG00000198755.11	RPL10A	ribosomal protein L10a [Source:HGNC Symbol;Acc:HGNC:10299]	15636.1	-0.604914	1.56895e-28
ENSG00000113369.9	ARRDC3	arrestin domain containing 3 [Source:HGNC Symbol;Acc:HGNC:29263]	2272.94	1.17146	1.63367e-28
ENSG00000108406.10	DHX40	DEAH-box helicase 40 [Source:HGNC Symbol;Acc:HGNC:18018]	1956.14	-0.758502	1.75037e-28
ENSG00000259207.9	ITGB3	integrin subunit beta 3 [Source:HGNC Symbol;Acc:HGNC:6156]	10903.2	-0.600859	1.77567e-28
ENSG00000242732.4	RTL5	retrotransposon Gag like 5 [Source:HGNC Symbol;Acc:HGNC:29430]	215.469	-2.07987	1.99185e-28
ENSG00000005513.10	SOX8	SRY-box transcription factor 8 [Source:HGNC Symbol;Acc:HGNC:11203]	149.376	-2.6704	2.03501e-28
ENSG00000021826.17	CPS1	carbamoyl-phosphate synthase 1 [Source:HGNC Symbol;Acc:HGNC:2323]	901.56	-1.33217	2.12245e-28
ENSG00000163734.4	CXCL3	C-X-C motif chemokine ligand 3 [Source:HGNC Symbol;Acc:HGNC:4604]	98.9662	3.69113	2.13355e-28
ENSG00000248593.3	DSTNP2	DSTN pseudogene 2 [Source:HGNC Symbol;Acc:HGNC:34546]	435.993	1.29665	2.36799e-28
ENSG00000112210.12	RAB23	RAB23, member RAS oncogene family [Source:HGNC Symbol;Acc:HGNC:14263]	2046.08	0.754699	2.36799e-28
ENSG00000114423.23	CBLB	Cbl proto-oncogene B [Source:HGNC Symbol;Acc:HGNC:1542]	2099.96	-0.824282	2.55368e-28
ENSG00000108622.11	ICAM2	intercellular adhesion molecule 2 [Source:HGNC Symbol;Acc:HGNC:5345]	674.208	1.267	2.69167e-28
ENSG00000198113.3	TOR4A	torsin family 4 member A [Source:HGNC Symbol;Acc:HGNC:25981]	562.414	1.1591	2.96284e-28
ENSG00000239482.6	AC112487.1	novel transcript	97.653	3.39171	2.99103e-28
ENSG00000151322.20	NPAS3	neuronal PAS domain protein 3 [Source:HGNC Symbol;Acc:HGNC:19311]	409.578	-2.44485	3.08203e-28
ENSG00000103429.11	BFAR	bifunctional apoptosis regulator [Source:HGNC Symbol;Acc:HGNC:17613]	3841.62	0.673518	3.1576e-28
ENSG00000185344.15	ATP6V0A2	ATPase H+ transporting V0 subunit a2 [Source:HGNC Symbol;Acc:HGNC:18481]	2932.15	0.837041	3.27349e-28
ENSG00000167971.16	CASKIN1	CASK interacting protein 1 [Source:HGNC Symbol;Acc:HGNC:20879]	968.465	-1.76113	4.19569e-28
ENSG00000175602.4	CCDC85B	coiled-coil domain containing 85B [Source:HGNC Symbol;Acc:HGNC:24926]	348.813	-1.51792	4.27856e-28
ENSG00000157077.16	ZFYVE9	zinc finger FYVE-type containing 9 [Source:HGNC Symbol;Acc:HGNC:6775]	3484.22	0.694789	4.37167e-28
ENSG00000168005.9	SPINDOC	spindlin interactor and repressor of chromatin binding [Source:HGNC Symbol;Acc:HGNC:25115]	2589.63	0.791053	4.46043e-28
ENSG00000044574.9	HSPA5	heat shock protein family A (Hsp70) member 5 [Source:HGNC Symbol;Acc:HGNC:5238]	37889.8	0.916852	4.46994e-28
ENSG00000112379.9	ARFGEF3	ARFGEF family member 3 [Source:HGNC Symbol;Acc:HGNC:21213]	95.1495	-4.03959	4.68906e-28
ENSG00000153707.17	PTPRD	protein tyrosine phosphatase receptor type D [Source:HGNC Symbol;Acc:HGNC:9668]	2816.84	0.771646	4.77141e-28
ENSG00000052126.15	PLEKHA5	pleckstrin homology domain containing A5 [Source:HGNC Symbol;Acc:HGNC:30036]	1759.75	0.842188	4.82236e-28
ENSG00000101347.10	SAMHD1	SAM and HD domain containing deoxynucleoside triphosphate triphosphohydrolase 1 [Source:HGNC Symbol;Acc:HGNC:15925]	2505.44	2.1471	4.9657e-28
ENSG00000165905.18	LARGE2	LARGE xylosyl- and glucuronyltransferase 2 [Source:HGNC Symbol;Acc:HGNC:16522]	661.778	-2.46712	5.04319e-28
ENSG00000144115.18	THNSL2	threonine synthase like 2 [Source:HGNC Symbol;Acc:HGNC:25602]	154.077	3.235	5.29023e-28
ENSG00000115266.12	APC2	APC regulator of WNT signaling pathway 2 [Source:HGNC Symbol;Acc:HGNC:24036]	236.544	-4.42583	5.47078e-28
ENSG00000203722.8	RAET1G	retinoic acid early transcript 1G [Source:HGNC Symbol;Acc:HGNC:16795]	75.6703	5.18439	5.63163e-28
ENSG00000125170.11	DOK4	docking protein 4 [Source:HGNC Symbol;Acc:HGNC:19868]	2705.69	1.32892	5.99393e-28
ENSG00000163808.17	KIF15	kinesin family member 15 [Source:HGNC Symbol;Acc:HGNC:17273]	734.429	-1.31738	6.03317e-28
ENSG00000177731.16	FLII	FLII actin remodeling protein [Source:HGNC Symbol;Acc:HGNC:3750]	7276.79	0.575887	6.11104e-28
ENSG00000189334.9	S100A14	S100 calcium binding protein A14 [Source:HGNC Symbol;Acc:HGNC:18901]	252.846	1.85087	6.49234e-28
ENSG00000082438.18	COBLL1	cordon-bleu WH2 repeat protein like 1 [Source:HGNC Symbol;Acc:HGNC:23571]	7828.24	-0.5129	6.51525e-28
ENSG00000108852.15	MPP2	membrane palmitoylated protein 2 [Source:HGNC Symbol;Acc:HGNC:7220]	246.542	-2.77858	6.65104e-28
ENSG00000185432.12	METTL7A	methyltransferase like 7A [Source:HGNC Symbol;Acc:HGNC:24550]	1116.76	-1.43348	6.88534e-28
ENSG00000231500.7	RPS18	ribosomal protein S18 [Source:HGNC Symbol;Acc:HGNC:10401]	19822.8	-0.67633	7.39221e-28
ENSG00000198792.13	TMEM184B	transmembrane protein 184B [Source:HGNC Symbol;Acc:HGNC:1310]	5394.6	0.770754	8.38549e-28
ENSG00000173762.8	CD7	CD7 molecule [Source:HGNC Symbol;Acc:HGNC:1695]	105.986	-5.79066	8.81362e-28
ENSG00000174021.11	GNG5	G protein subunit gamma 5 [Source:HGNC Symbol;Acc:HGNC:4408]	3441.06	0.583987	9.80161e-28
ENSG00000142621.19	FHAD1	forkhead associated phosphopeptide binding domain 1 [Source:HGNC Symbol;Acc:HGNC:29408]	429.928	-1.40821	9.83984e-28
ENSG00000131724.11	IL13RA1	interleukin 13 receptor subunit alpha 1 [Source:HGNC Symbol;Acc:HGNC:5974]	2560.02	-0.681022	1.18956e-27
ENSG00000145425.10	RPS3A	ribosomal protein S3A [Source:HGNC Symbol;Acc:HGNC:10421]	24032.8	-0.563371	1.19761e-27
ENSG00000081059.20	TCF7	transcription factor 7 [Source:HGNC Symbol;Acc:HGNC:11639]	121.399	-3.42643	1.22573e-27
ENSG00000140044.13	JDP2	Jun dimerization protein 2 [Source:HGNC Symbol;Acc:HGNC:17546]	2415.68	0.789978	1.26372e-27
ENSG00000166803.14	PCLAF	PCNA clamp associated factor [Source:HGNC Symbol;Acc:HGNC:28961]	1228.4	-1.34969	1.37474e-27
ENSG00000152291.14	TGOLN2	trans-golgi network protein 2 [Source:HGNC Symbol;Acc:HGNC:15450]	8180.72	0.514738	1.47791e-27
ENSG00000117859.19	OSBPL9	oxysterol binding protein like 9 [Source:HGNC Symbol;Acc:HGNC:16386]	4997.32	0.600338	1.8696e-27
ENSG00000183111.12	ARHGEF37	Rho guanine nucleotide exchange factor 37 [Source:HGNC Symbol;Acc:HGNC:34430]	607.726	2.02341	1.90004e-27
ENSG00000175048.17	ZDHHC14	zinc finger DHHC-type palmitoyltransferase 14 [Source:HGNC Symbol;Acc:HGNC:20341]	314.337	-1.69845	1.9417e-27
ENSG00000092445.12	TYRO3	TYRO3 protein tyrosine kinase [Source:HGNC Symbol;Acc:HGNC:12446]	353.761	-1.9251	1.95252e-27
ENSG00000198626.17	RYR2	ryanodine receptor 2 [Source:HGNC Symbol;Acc:HGNC:10484]	205.322	-6.92111	2.01444e-27
ENSG00000126247.11	CAPNS1	calpain small subunit 1 [Source:HGNC Symbol;Acc:HGNC:1481]	16434.4	0.479231	2.19103e-27
ENSG00000162433.15	AK4	adenylate kinase 4 [Source:HGNC Symbol;Acc:HGNC:363]	233.357	-2.98165	2.21104e-27
ENSG00000180488.15	MIGA1	mitoguardin 1 [Source:HGNC Symbol;Acc:HGNC:24741]	1976.58	0.732504	2.77384e-27
ENSG00000158615.9	PPP1R15B	protein phosphatase 1 regulatory subunit 15B [Source:HGNC Symbol;Acc:HGNC:14951]	790.946	-1.11439	2.99165e-27
ENSG00000197321.15	SVIL	supervillin [Source:HGNC Symbol;Acc:HGNC:11480]	4811.31	1.18712	3.13331e-27
ENSG00000006062.18	MAP3K14	mitogen-activated protein kinase kinase kinase 14 [Source:HGNC Symbol;Acc:HGNC:6853]	747.181	-1.41878	3.30098e-27
ENSG00000105825.14	TFPI2	tissue factor pathway inhibitor 2 [Source:HGNC Symbol;Acc:HGNC:11761]	255.066	1.7947	3.40312e-27
ENSG00000161970.15	RPL26	ribosomal protein L26 [Source:HGNC Symbol;Acc:HGNC:10327]	9761.7	-0.675693	3.42984e-27
ENSG00000163132.8	MSX1	msh homeobox 1 [Source:HGNC Symbol;Acc:HGNC:7391]	31695.5	0.688238	3.50829e-27
ENSG00000227128.5	LBX1-AS1	LBX1 antisense RNA 1 [Source:HGNC Symbol;Acc:HGNC:48678]	118.009	-5.8186	3.62964e-27
ENSG00000142273.13	CBLC	Cbl proto-oncogene C [Source:HGNC Symbol;Acc:HGNC:15961]	344.758	1.57839	3.80176e-27
ENSG00000162599.17	NFIA	nuclear factor I A [Source:HGNC Symbol;Acc:HGNC:7784]	127.564	-5.27682	3.98566e-27
ENSG00000178802.18	MPI	mannose phosphate isomerase [Source:HGNC Symbol;Acc:HGNC:7216]	2027.52	0.735933	5.0159e-27
ENSG00000005700.15	IBTK	inhibitor of Bruton tyrosine kinase [Source:HGNC Symbol;Acc:HGNC:17853]	4414.86	0.64163	5.41721e-27
ENSG00000280798.1	LINC00294	long intergenic non-protein coding RNA 294 [Source:HGNC Symbol;Acc:HGNC:27456]	438.085	1.31093	5.50642e-27
ENSG00000114115.10	RBP1	retinol binding protein 1 [Source:HGNC Symbol;Acc:HGNC:9919]	1010.6	-0.89101	5.67417e-27
ENSG00000117868.17	ESYT2	extended synaptotagmin 2 [Source:HGNC Symbol;Acc:HGNC:22211]	4197.4	0.540283	5.69021e-27
ENSG00000129566.13	TEP1	telomerase associated protein 1 [Source:HGNC Symbol;Acc:HGNC:11726]	1181.4	1.25453	5.74687e-27
ENSG00000113205.5	PCDHB3	protocadherin beta 3 [Source:HGNC Symbol;Acc:HGNC:8688]	496.356	-6.89348	5.78504e-27
ENSG00000072832.15	CRMP1	collapsin response mediator protein 1 [Source:HGNC Symbol;Acc:HGNC:2365]	96.7917	-5.65917	6.41127e-27
ENSG00000147130.14	ZMYM3	zinc finger MYM-type containing 3 [Source:HGNC Symbol;Acc:HGNC:13054]	3319.67	0.751136	6.72895e-27
ENSG00000169764.16	UGP2	UDP-glucose pyrophosphorylase 2 [Source:HGNC Symbol;Acc:HGNC:12527]	4769.74	0.806256	6.91861e-27
ENSG00000115008.6	IL1A	interleukin 1 alpha [Source:HGNC Symbol;Acc:HGNC:5991]	187.556	2.1867	7.15423e-27
ENSG00000144063.4	MALL	mal, T cell differentiation protein like [Source:HGNC Symbol;Acc:HGNC:6818]	453.283	1.63832	7.2721e-27
ENSG00000117394.24	SLC2A1	solute carrier family 2 member 1 [Source:HGNC Symbol;Acc:HGNC:11005]	6792.71	-1.13067	7.43913e-27
ENSG00000198915.12	RASGEF1A	RasGEF domain family member 1A [Source:HGNC Symbol;Acc:HGNC:24246]	1395.67	0.928992	7.78131e-27
ENSG00000078114.19	NEBL	nebulette [Source:HGNC Symbol;Acc:HGNC:16932]	92.1846	-3.88928	7.96841e-27
ENSG00000131238.18	PPT1	palmitoyl-protein thioesterase 1 [Source:HGNC Symbol;Acc:HGNC:9325]	2092.7	-0.958324	8.07218e-27
ENSG00000188343.13	CIBAR1	CBY1 interacting BAR domain containing 1 [Source:HGNC Symbol;Acc:HGNC:30452]	559.688	-1.32163	9.83649e-27
ENSG00000112394.17	SLC16A10	solute carrier family 16 member 10 [Source:HGNC Symbol;Acc:HGNC:17027]	1403.32	1.22057	1.20124e-26
ENSG00000103978.16	TMEM87A	transmembrane protein 87A [Source:HGNC Symbol;Acc:HGNC:24522]	2634.35	0.635706	1.25778e-26
ENSG00000185338.6	SOCS1	suppressor of cytokine signaling 1 [Source:HGNC Symbol;Acc:HGNC:19383]	167.306	-2.3037	1.29002e-26
ENSG00000145687.16	SSBP2	single stranded DNA binding protein 2 [Source:HGNC Symbol;Acc:HGNC:15831]	572.599	1.36665	1.43796e-26
ENSG00000143816.8	WNT9A	Wnt family member 9A [Source:HGNC Symbol;Acc:HGNC:12778]	509.098	1.30018	1.44361e-26
ENSG00000214753.4	HNRNPUL2	heterogeneous nuclear ribonucleoprotein U like 2 [Source:HGNC Symbol;Acc:HGNC:25451]	5603.89	0.557589	1.57457e-26
ENSG00000100994.12	PYGB	glycogen phosphorylase B [Source:HGNC Symbol;Acc:HGNC:9723]	19501	0.567451	1.71976e-26
ENSG00000244405.8	ETV5	ETS variant transcription factor 5 [Source:HGNC Symbol;Acc:HGNC:3494]	3063.67	-1.67031	1.73717e-26
ENSG00000154359.13	LONRF1	LON peptidase N-terminal domain and ring finger 1 [Source:HGNC Symbol;Acc:HGNC:26302]	1248.35	0.860804	1.92559e-26
ENSG00000106537.8	TSPAN13	tetraspanin 13 [Source:HGNC Symbol;Acc:HGNC:21643]	3504.26	0.976704	2.10009e-26
ENSG00000168906.13	MAT2A	methionine adenosyltransferase 2A [Source:HGNC Symbol;Acc:HGNC:6904]	10021.6	0.509232	2.14235e-26
ENSG00000156711.17	MAPK13	mitogen-activated protein kinase 13 [Source:HGNC Symbol;Acc:HGNC:6875]	125.587	-6.56386	2.4111e-26
ENSG00000152492.15	CCDC50	coiled-coil domain containing 50 [Source:HGNC Symbol;Acc:HGNC:18111]	2826.67	0.575132	2.42156e-26
ENSG00000287277.1	AL392086.3	novel transcript	172.043	2.04428	2.45169e-26
ENSG00000138109.11	CYP2C9	cytochrome P450 family 2 subfamily C member 9 [Source:HGNC Symbol;Acc:HGNC:2623]	336.709	2.18097	2.66703e-26
ENSG00000128274.17	A4GALT	alpha 1,4-galactosyltransferase (P blood group) [Source:HGNC Symbol;Acc:HGNC:18149]	509.202	-1.15558	2.70585e-26
ENSG00000124839.13	RAB17	RAB17, member RAS oncogene family [Source:HGNC Symbol;Acc:HGNC:16523]	614.15	1.47123	2.80865e-26
ENSG00000116584.20	ARHGEF2	Rho/Rac guanine nucleotide exchange factor 2 [Source:HGNC Symbol;Acc:HGNC:682]	4706.84	-0.820214	2.82326e-26
ENSG00000136156.15	ITM2B	integral membrane protein 2B [Source:HGNC Symbol;Acc:HGNC:6174]	36729.6	-0.439878	3.13437e-26
ENSG00000182827.9	ACBD3	acyl-CoA binding domain containing 3 [Source:HGNC Symbol;Acc:HGNC:15453]	878.593	1.58389	3.28952e-26
ENSG00000169223.15	LMAN2	lectin, mannose binding 2 [Source:HGNC Symbol;Acc:HGNC:16986]	5004.61	0.651588	3.95314e-26
ENSG00000078081.8	LAMP3	lysosomal associated membrane protein 3 [Source:HGNC Symbol;Acc:HGNC:14582]	130.398	3.31241	4.16028e-26
ENSG00000184009.13	ACTG1	actin gamma 1 [Source:HGNC Symbol;Acc:HGNC:144]	92723.1	-0.629516	4.21189e-26
ENSG00000233369.7	GTF2IP4	general transcription factor IIi pseudogene 4 [Source:HGNC Symbol;Acc:HGNC:51716]	5825.26	0.72425	4.51354e-26
ENSG00000237187.9	NR2F1-AS1	NR2F1 antisense RNA 1 [Source:HGNC Symbol;Acc:HGNC:48622]	564.723	-2.18707	4.73642e-26
ENSG00000163946.13	TASOR	transcription activation suppressor [Source:HGNC Symbol;Acc:HGNC:30314]	2983.82	0.741	4.89134e-26
ENSG00000173214.7	MFSD4B	major facilitator superfamily domain containing 4B [Source:HGNC Symbol;Acc:HGNC:21053]	1628.62	0.909066	5.37565e-26
ENSG00000143222.12	UFC1	ubiquitin-fold modifier conjugating enzyme 1 [Source:HGNC Symbol;Acc:HGNC:26941]	1575.79	-0.722476	5.46937e-26
ENSG00000134253.10	TRIM45	tripartite motif containing 45 [Source:HGNC Symbol;Acc:HGNC:19018]	1061.05	-1.16757	5.50804e-26
ENSG00000276850.5	AC245041.2	novel transcript	75.7702	4.37352	5.52153e-26
ENSG00000160799.11	CCDC12	coiled-coil domain containing 12 [Source:HGNC Symbol;Acc:HGNC:28332]	1018	0.900466	8.57436e-26
ENSG00000180209.12	MYLPF	myosin light chain, phosphorylatable, fast skeletal muscle [Source:HGNC Symbol;Acc:HGNC:29824]	374.001	1.55182	9.48646e-26
ENSG00000173546.7	CSPG4	chondroitin sulfate proteoglycan 4 [Source:HGNC Symbol;Acc:HGNC:2466]	155.01	-2.66616	9.52798e-26
ENSG00000107201.11	DDX58	DExD/H-box helicase 58 [Source:HGNC Symbol;Acc:HGNC:19102]	760.455	1.11514	9.82626e-26
ENSG00000204186.10	ZDBF2	zinc finger DBF-type containing 2 [Source:HGNC Symbol;Acc:HGNC:29313]	303.487	-1.93578	9.87034e-26
ENSG00000134294.14	SLC38A2	solute carrier family 38 member 2 [Source:HGNC Symbol;Acc:HGNC:13448]	17131.6	0.545471	1.20934e-25
ENSG00000075624.17	ACTB	actin beta [Source:HGNC Symbol;Acc:HGNC:132]	113992	0.543788	1.2375e-25
ENSG00000177469.13	CAVIN1	caveolae associated protein 1 [Source:HGNC Symbol;Acc:HGNC:9688]	7871.6	0.70277	1.30385e-25
ENSG00000089009.16	RPL6	ribosomal protein L6 [Source:HGNC Symbol;Acc:HGNC:10362]	18682.3	-0.586312	1.37538e-25
ENSG00000119888.11	EPCAM	epithelial cell adhesion molecule [Source:HGNC Symbol;Acc:HGNC:11529]	13187	0.511351	1.41399e-25
ENSG00000113083.15	LOX	lysyl oxidase [Source:HGNC Symbol;Acc:HGNC:6664]	415.481	-1.53557	1.42527e-25
ENSG00000087301.9	TXNDC16	thioredoxin domain containing 16 [Source:HGNC Symbol;Acc:HGNC:19965]	1256.33	-0.899331	1.45546e-25
ENSG00000139083.11	ETV6	ETS variant transcription factor 6 [Source:HGNC Symbol;Acc:HGNC:3495]	889.574	0.883731	1.49867e-25
ENSG00000105429.13	MEGF8	multiple EGF like domains 8 [Source:HGNC Symbol;Acc:HGNC:3233]	3505.59	0.939274	1.75416e-25
ENSG00000178498.16	DTX3	deltex E3 ubiquitin ligase 3 [Source:HGNC Symbol;Acc:HGNC:24457]	1643.38	-1.0005	1.83685e-25
ENSG00000008086.13	CDKL5	cyclin dependent kinase like 5 [Source:HGNC Symbol;Acc:HGNC:11411]	1686.66	1.67807	1.9483e-25
ENSG00000074410.14	CA12	carbonic anhydrase 12 [Source:HGNC Symbol;Acc:HGNC:1371]	3005.37	-6.99218	1.9585e-25
ENSG00000099864.18	PALM	paralemmin [Source:HGNC Symbol;Acc:HGNC:8594]	2679.08	-0.758859	2.00595e-25
ENSG00000113163.18	CERT1	ceramide transporter 1 [Source:HGNC Symbol;Acc:HGNC:2205]	8326.22	0.479311	2.05451e-25
ENSG00000126947.13	ARMCX1	armadillo repeat containing X-linked 1 [Source:HGNC Symbol;Acc:HGNC:18073]	200.379	-1.81634	2.19225e-25
ENSG00000255717.7	SNHG1	small nucleolar RNA host gene 1 [Source:HGNC Symbol;Acc:HGNC:32688]	5101.18	-0.919696	2.25016e-25
ENSG00000122778.10	KIAA1549	KIAA1549 [Source:HGNC Symbol;Acc:HGNC:22219]	1580.84	-0.763243	2.36578e-25
ENSG00000183579.16	ZNRF3	zinc and ring finger 3 [Source:HGNC Symbol;Acc:HGNC:18126]	3080.51	0.587983	2.38859e-25
ENSG00000142541.18	RPL13A	ribosomal protein L13a [Source:HGNC Symbol;Acc:HGNC:10304]	44422.9	-0.559359	2.45035e-25
ENSG00000105219.10	CCNP	cyclin P [Source:HGNC Symbol;Acc:HGNC:25805]	570.806	-1.27512	2.54066e-25
ENSG00000174437.17	ATP2A2	ATPase sarcoplasmic/endoplasmic reticulum Ca2+ transporting 2 [Source:HGNC Symbol;Acc:HGNC:812]	14498.8	0.811824	2.55731e-25
ENSG00000277443.3	MARCKS	myristoylated alanine rich protein kinase C substrate [Source:HGNC Symbol;Acc:HGNC:6759]	1210.99	-1.2754	2.67412e-25
ENSG00000196141.14	SPATS2L	spermatogenesis associated serine rich 2 like [Source:HGNC Symbol;Acc:HGNC:24574]	5169.53	0.960632	2.92394e-25
ENSG00000134901.13	POGLUT2	protein O-glucosyltransferase 2 [Source:HGNC Symbol;Acc:HGNC:19350]	471.752	-1.36027	2.97136e-25
ENSG00000273604.2	EPOP	elongin BC and polycomb repressive complex 2 associated protein [Source:HGNC Symbol;Acc:HGNC:34493]	545.16	-1.22315	3.0562e-25
ENSG00000183087.15	GAS6	growth arrest specific 6 [Source:HGNC Symbol;Acc:HGNC:4168]	123.212	-2.57973	3.4018e-25
ENSG00000183741.12	CBX6	chromobox 6 [Source:HGNC Symbol;Acc:HGNC:1556]	5290.74	-0.696427	3.55336e-25
ENSG00000180616.9	SSTR2	somatostatin receptor 2 [Source:HGNC Symbol;Acc:HGNC:11331]	84.6616	-4.34984	3.67262e-25
ENSG00000083857.14	FAT1	FAT atypical cadherin 1 [Source:HGNC Symbol;Acc:HGNC:3595]	21270	1.02507	3.72088e-25
ENSG00000196072.12	BLOC1S2	biogenesis of lysosomal organelles complex 1 subunit 2 [Source:HGNC Symbol;Acc:HGNC:20984]	2206.95	0.770939	3.87361e-25
ENSG00000182871.16	COL18A1	collagen type XVIII alpha 1 chain [Source:HGNC Symbol;Acc:HGNC:2195]	19355.8	0.496109	3.94351e-25
ENSG00000225329.3	LHFPL3-AS2	LHFPL3 antisense RNA 2 [Source:HGNC Symbol;Acc:HGNC:44106]	245.788	-1.82584	3.95929e-25
ENSG00000120705.13	ETF1	eukaryotic translation termination factor 1 [Source:HGNC Symbol;Acc:HGNC:3477]	9138.12	0.446623	4.55331e-25
ENSG00000184349.14	EFNA5	ephrin A5 [Source:HGNC Symbol;Acc:HGNC:3225]	670.451	-1.18696	4.81715e-25
ENSG00000112514.18	CUTA	cutA divalent cation tolerance homolog [Source:HGNC Symbol;Acc:HGNC:21101]	2647.27	-0.690717	4.98958e-25
ENSG00000104549.12	SQLE	squalene epoxidase [Source:HGNC Symbol;Acc:HGNC:11279]	2832.26	-0.633156	5.00128e-25
ENSG00000049089.15	COL9A2	collagen type IX alpha 2 chain [Source:HGNC Symbol;Acc:HGNC:2218]	1693.15	-1.52094	5.31549e-25
ENSG00000172965.17	MIR4435-2HG	MIR4435-2 host gene [Source:HGNC Symbol;Acc:HGNC:35163]	1114.57	-1.30463	5.48965e-25
ENSG00000130766.5	SESN2	sestrin 2 [Source:HGNC Symbol;Acc:HGNC:20746]	6222.88	0.581064	5.7833e-25
ENSG00000256628.3	ZBTB11-AS1	ZBTB11 antisense RNA 1 [Source:HGNC Symbol;Acc:HGNC:48573]	373.921	1.56334	5.97733e-25
ENSG00000174807.4	CD248	CD248 molecule [Source:HGNC Symbol;Acc:HGNC:18219]	118.869	-3.17527	6.1721e-25
ENSG00000115844.11	DLX2	distal-less homeobox 2 [Source:HGNC Symbol;Acc:HGNC:2915]	82.2734	-4.55054	6.42203e-25
ENSG00000188211.9	NCR3LG1	natural killer cell cytotoxicity receptor 3 ligand 1 [Source:HGNC Symbol;Acc:HGNC:42400]	1457.79	-0.919227	7.04065e-25
ENSG00000125144.14	MT1G	metallothionein 1G [Source:HGNC Symbol;Acc:HGNC:7399]	857.579	-0.950542	7.94108e-25
ENSG00000204525.17	HLA-C	major histocompatibility complex, class I, C [Source:HGNC Symbol;Acc:HGNC:4933]	2722.03	1.84357	8.32076e-25
ENSG00000138031.15	ADCY3	adenylate cyclase 3 [Source:HGNC Symbol;Acc:HGNC:234]	1050.42	-1.32922	9.47769e-25
ENSG00000112852.7	PCDHB2	protocadherin beta 2 [Source:HGNC Symbol;Acc:HGNC:8687]	877.257	-2.85103	9.78908e-25
ENSG00000168268.11	NT5DC2	5'-nucleotidase domain containing 2 [Source:HGNC Symbol;Acc:HGNC:25717]	1070.41	-1.952	1.02109e-24
ENSG00000134709.12	HOOK1	hook microtubule tethering protein 1 [Source:HGNC Symbol;Acc:HGNC:19884]	7077.47	0.725058	1.02652e-24
ENSG00000114993.17	RTKN	rhotekin [Source:HGNC Symbol;Acc:HGNC:10466]	1682.35	0.933023	1.1022e-24
ENSG00000141540.11	TTYH2	tweety family member 2 [Source:HGNC Symbol;Acc:HGNC:13877]	295.732	-2.6662	1.13589e-24
ENSG00000110203.9	FOLR3	folate receptor gamma [Source:HGNC Symbol;Acc:HGNC:3795]	78.4696	3.52718	1.24688e-24
ENSG00000242590.1	AL645608.5	novel transcript	650.186	1.09009	1.27908e-24
ENSG00000154734.16	ADAMTS1	ADAM metallopeptidase with thrombospondin type 1 motif 1 [Source:HGNC Symbol;Acc:HGNC:217]	4783.04	-0.728283	1.30276e-24
ENSG00000230596.3	GPAA1P2	glycosylphosphatidylinositol anchor attachment 1 pseudogene 2 [Source:HGNC Symbol;Acc:HGNC:51484]	116.484	2.76383	1.30648e-24
ENSG00000153993.13	SEMA3D	semaphorin 3D [Source:HGNC Symbol;Acc:HGNC:10726]	24342.5	0.507691	1.48944e-24
ENSG00000127481.15	UBR4	ubiquitin protein ligase E3 component n-recognin 4 [Source:HGNC Symbol;Acc:HGNC:30313]	14879.2	0.53836	1.50615e-24
ENSG00000137331.12	IER3	immediate early response 3 [Source:HGNC Symbol;Acc:HGNC:5392]	820.219	-0.942241	1.57142e-24
ENSG00000242265.6	PEG10	paternally expressed 10 [Source:HGNC Symbol;Acc:HGNC:14005]	32248.6	0.568143	1.57142e-24
ENSG00000118503.15	TNFAIP3	TNF alpha induced protein 3 [Source:HGNC Symbol;Acc:HGNC:11896]	504.343	1.17968	1.62539e-24
ENSG00000137177.20	KIF13A	kinesin family member 13A [Source:HGNC Symbol;Acc:HGNC:14566]	4879.64	0.649384	1.66038e-24
ENSG00000286546.1	AL079338.1	novel transcript, antisense to MACROD2	1144.01	1.019	1.67443e-24
ENSG00000090316.16	MAEA	macrophage erythroblast attacher, E3 ubiquitin ligase [Source:HGNC Symbol;Acc:HGNC:13731]	3113.91	0.672749	1.67598e-24
ENSG00000135605.13	TEC	tec protein tyrosine kinase [Source:HGNC Symbol;Acc:HGNC:11719]	1171.54	0.953506	1.78711e-24
ENSG00000184515.11	BEX5	brain expressed X-linked 5 [Source:HGNC Symbol;Acc:HGNC:27990]	78.7303	-3.98169	2.14355e-24
ENSG00000154380.17	ENAH	ENAH actin regulator [Source:HGNC Symbol;Acc:HGNC:18271]	8643.9	0.497065	2.31358e-24
ENSG00000114812.13	VIPR1	vasoactive intestinal peptide receptor 1 [Source:HGNC Symbol;Acc:HGNC:12694]	479.861	2.51598	2.31358e-24
ENSG00000109654.16	TRIM2	tripartite motif containing 2 [Source:HGNC Symbol;Acc:HGNC:15974]	16382.2	-0.698476	2.32968e-24
ENSG00000148400.13	NOTCH1	notch receptor 1 [Source:HGNC Symbol;Acc:HGNC:7881]	3226.52	0.544056	2.3343e-24
ENSG00000127920.6	GNG11	G protein subunit gamma 11 [Source:HGNC Symbol;Acc:HGNC:4403]	1173.22	0.887949	2.45782e-24
ENSG00000103056.12	SMPD3	sphingomyelin phosphodiesterase 3 [Source:HGNC Symbol;Acc:HGNC:14240]	239.82	-4.93855	2.47967e-24
ENSG00000146197.9	SCUBE3	signal peptide, CUB domain and EGF like domain containing 3 [Source:HGNC Symbol;Acc:HGNC:13655]	202.596	-1.91986	2.48007e-24
ENSG00000112175.8	BMP5	bone morphogenetic protein 5 [Source:HGNC Symbol;Acc:HGNC:1072]	541.648	-12.3505	2.48944e-24
ENSG00000107954.10	NEURL1	neuralized E3 ubiquitin protein ligase 1 [Source:HGNC Symbol;Acc:HGNC:7761]	5499.59	0.651231	2.51933e-24
ENSG00000197408.10	CYP2B6	cytochrome P450 family 2 subfamily B member 6 [Source:HGNC Symbol;Acc:HGNC:2615]	197.072	-1.8768	2.64916e-24
ENSG00000139725.8	RHOF	ras homolog family member F, filopodia associated [Source:HGNC Symbol;Acc:HGNC:15703]	1798.05	-0.701883	2.68668e-24
ENSG00000237862.2	Z94160.1	novel transcript	859.351	0.876684	2.74583e-24
ENSG00000162551.14	ALPL	alkaline phosphatase, biomineralization associated [Source:HGNC Symbol;Acc:HGNC:438]	2280.96	0.759408	2.97234e-24
ENSG00000176490.5	DIRAS1	DIRAS family GTPase 1 [Source:HGNC Symbol;Acc:HGNC:19127]	425.011	-1.64256	3.00983e-24
ENSG00000164924.18	YWHAZ	tyrosine 3-monooxygenase/tryptophan 5-monooxygenase activation protein zeta [Source:HGNC Symbol;Acc:HGNC:12855]	18562.5	0.431592	3.11245e-24
ENSG00000101224.18	CDC25B	cell division cycle 25B [Source:HGNC Symbol;Acc:HGNC:1726]	5216.3	-0.755551	3.2405e-24
ENSG00000160796.18	NBEAL2	neurobeachin like 2 [Source:HGNC Symbol;Acc:HGNC:31928]	2570.88	1.48324	3.2405e-24
ENSG00000197879.17	MYO1C	myosin IC [Source:HGNC Symbol;Acc:HGNC:7597]	7638.68	0.702868	3.78824e-24
ENSG00000198053.12	SIRPA	signal regulatory protein alpha [Source:HGNC Symbol;Acc:HGNC:9662]	1182.88	0.979301	3.9227e-24
ENSG00000051620.11	HEBP2	heme binding protein 2 [Source:HGNC Symbol;Acc:HGNC:15716]	2118.44	0.652042	3.99543e-24
ENSG00000144959.11	NCEH1	neutral cholesterol ester hydrolase 1 [Source:HGNC Symbol;Acc:HGNC:29260]	1070.56	1.64714	4.36604e-24
ENSG00000100504.17	PYGL	glycogen phosphorylase L [Source:HGNC Symbol;Acc:HGNC:9725]	4563.04	1.01173	4.77658e-24
ENSG00000183421.12	RIPK4	receptor interacting serine/threonine kinase 4 [Source:HGNC Symbol;Acc:HGNC:496]	2335.74	-0.65188	4.98181e-24
ENSG00000065060.17	UHRF1BP1	UHRF1 binding protein 1 [Source:HGNC Symbol;Acc:HGNC:21216]	5625.76	0.535847	5.48944e-24
ENSG00000090060.18	PAPOLA	poly(A) polymerase alpha [Source:HGNC Symbol;Acc:HGNC:14981]	8084.18	0.556434	5.66708e-24
ENSG00000153214.11	TMEM87B	transmembrane protein 87B [Source:HGNC Symbol;Acc:HGNC:25913]	960.792	1.1929	5.97585e-24
ENSG00000076685.19	NT5C2	5'-nucleotidase, cytosolic II [Source:HGNC Symbol;Acc:HGNC:8022]	5676.49	-0.710516	6.53327e-24
ENSG00000101194.18	SLC17A9	solute carrier family 17 member 9 [Source:HGNC Symbol;Acc:HGNC:16192]	410.121	-1.5325	7.41919e-24
ENSG00000075651.16	PLD1	phospholipase D1 [Source:HGNC Symbol;Acc:HGNC:9067]	584.187	1.60688	9.09231e-24
ENSG00000105327.18	BBC3	BCL2 binding component 3 [Source:HGNC Symbol;Acc:HGNC:17868]	2071.19	0.83324	9.64289e-24
ENSG00000099812.9	MISP	mitotic spindle positioning [Source:HGNC Symbol;Acc:HGNC:27000]	3897.19	1.3181	1.02943e-23
ENSG00000006042.12	TMEM98	transmembrane protein 98 [Source:HGNC Symbol;Acc:HGNC:24529]	406.896	-1.26731	1.0428e-23
ENSG00000198879.12	SFMBT2	Scm like with four mbt domains 2 [Source:HGNC Symbol;Acc:HGNC:20256]	146.206	2.14397	1.08295e-23
ENSG00000142156.15	COL6A1	collagen type VI alpha 1 chain [Source:HGNC Symbol;Acc:HGNC:2211]	3853.9	-0.847826	1.09348e-23
ENSG00000137834.15	SMAD6	SMAD family member 6 [Source:HGNC Symbol;Acc:HGNC:6772]	2259.39	-0.892767	1.1471e-23
ENSG00000130638.17	ATXN10	ataxin 10 [Source:HGNC Symbol;Acc:HGNC:10549]	3746.44	-0.676326	1.45718e-23
ENSG00000071082.11	RPL31	ribosomal protein L31 [Source:HGNC Symbol;Acc:HGNC:10334]	7847.89	-0.543972	1.46684e-23
ENSG00000137124.8	ALDH1B1	aldehyde dehydrogenase 1 family member B1 [Source:HGNC Symbol;Acc:HGNC:407]	493.571	-1.25565	1.58244e-23
ENSG00000226363.3	HAGLROS	HAGLR opposite strand lncRNA [Source:HGNC Symbol;Acc:HGNC:50646]	161.45	1.92084	1.58705e-23
ENSG00000183840.7	GPR39	G protein-coupled receptor 39 [Source:HGNC Symbol;Acc:HGNC:4496]	526.568	1.28095	1.68906e-23
ENSG00000143653.10	SCCPDH	saccharopine dehydrogenase (putative) [Source:HGNC Symbol;Acc:HGNC:24275]	1812.63	-0.738016	1.75011e-23
ENSG00000229117.9	RPL41	ribosomal protein L41 [Source:HGNC Symbol;Acc:HGNC:10354]	27877.2	-0.504453	1.76607e-23
ENSG00000222041.11	CYTOR	cytoskeleton regulator RNA [Source:HGNC Symbol;Acc:HGNC:28717]	471.734	-1.48057	1.80023e-23
ENSG00000285417.1	BX571818.1	novel pseudogene	3097.61	0.832702	1.85937e-23
ENSG00000178935.5	ZNF552	zinc finger protein 552 [Source:HGNC Symbol;Acc:HGNC:26135]	495.117	1.17026	2.05428e-23
ENSG00000204681.11	GABBR1	gamma-aminobutyric acid type B receptor subunit 1 [Source:HGNC Symbol;Acc:HGNC:4070]	349.053	-2.62708	2.14316e-23
ENSG00000067992.16	PDK3	pyruvate dehydrogenase kinase 3 [Source:HGNC Symbol;Acc:HGNC:8811]	360.037	-1.78678	2.22905e-23
ENSG00000105176.18	URI1	URI1 prefoldin like chaperone [Source:HGNC Symbol;Acc:HGNC:13236]	3446.25	0.590206	2.55798e-23
ENSG00000119508.18	NR4A3	nuclear receptor subfamily 4 group A member 3 [Source:HGNC Symbol;Acc:HGNC:7982]	240.688	1.73039	2.55974e-23
ENSG00000109787.13	KLF3	Kruppel like factor 3 [Source:HGNC Symbol;Acc:HGNC:16516]	3865.01	0.584484	2.90648e-23
ENSG00000198648.11	STK39	serine/threonine kinase 39 [Source:HGNC Symbol;Acc:HGNC:17717]	454.753	-1.13901	3.04265e-23
ENSG00000185215.11	TNFAIP2	TNF alpha induced protein 2 [Source:HGNC Symbol;Acc:HGNC:11895]	6222.32	0.481136	3.44526e-23
ENSG00000149218.5	ENDOD1	endonuclease domain containing 1 [Source:HGNC Symbol;Acc:HGNC:29129]	1403.79	0.751994	3.44963e-23
ENSG00000141449.15	GREB1L	GREB1 like retinoic acid receptor coactivator [Source:HGNC Symbol;Acc:HGNC:31042]	254.223	-8.81916	3.44963e-23
ENSG00000176597.12	B3GNT5	UDP-GlcNAc:betaGal beta-1,3-N-acetylglucosaminyltransferase 5 [Source:HGNC Symbol;Acc:HGNC:15684]	102.027	-3.1419	3.73997e-23
ENSG00000196116.8	TDRD7	tudor domain containing 7 [Source:HGNC Symbol;Acc:HGNC:30831]	1098.08	0.818838	3.79621e-23
ENSG00000186326.4	RGS9BP	regulator of G protein signaling 9 binding protein [Source:HGNC Symbol;Acc:HGNC:30304]	77.2622	3.18913	3.92227e-23
ENSG00000170348.9	TMED10	transmembrane p24 trafficking protein 10 [Source:HGNC Symbol;Acc:HGNC:16998]	7406.54	0.489691	4.27009e-23
ENSG00000006611.17	USH1C	USH1 protein network component harmonin [Source:HGNC Symbol;Acc:HGNC:12597]	226.603	2.43739	4.38512e-23
ENSG00000169169.15	CPT1C	carnitine palmitoyltransferase 1C [Source:HGNC Symbol;Acc:HGNC:18540]	81.1959	-3.41365	4.72698e-23
ENSG00000169884.14	WNT10B	Wnt family member 10B [Source:HGNC Symbol;Acc:HGNC:12775]	77.4982	-4.53876	4.75313e-23
ENSG00000168209.6	DDIT4	DNA damage inducible transcript 4 [Source:HGNC Symbol;Acc:HGNC:24944]	10609.6	0.478626	5.34565e-23
ENSG00000181035.14	SLC25A42	solute carrier family 25 member 42 [Source:HGNC Symbol;Acc:HGNC:28380]	473.883	-1.57285	7.04337e-23
ENSG00000164587.13	RPS14	ribosomal protein S14 [Source:HGNC Symbol;Acc:HGNC:10387]	12459.8	-0.437486	7.04375e-23
ENSG00000101004.15	NINL	ninein like [Source:HGNC Symbol;Acc:HGNC:29163]	2421.81	1.22798	7.13863e-23
ENSG00000103742.12	IGDCC4	immunoglobulin superfamily DCC subclass member 4 [Source:HGNC Symbol;Acc:HGNC:13770]	146.476	-2.27388	7.55139e-23
ENSG00000176153.12	GPX2	glutathione peroxidase 2 [Source:HGNC Symbol;Acc:HGNC:4554]	69.8664	3.86685	7.66588e-23
ENSG00000163069.13	SGCB	sarcoglycan beta [Source:HGNC Symbol;Acc:HGNC:10806]	794.303	-1.08706	7.81866e-23
ENSG00000121281.13	ADCY7	adenylate cyclase 7 [Source:HGNC Symbol;Acc:HGNC:238]	368.412	1.61276	8.2479e-23
ENSG00000023892.11	DEF6	DEF6 guanine nucleotide exchange factor [Source:HGNC Symbol;Acc:HGNC:2760]	433.383	-1.59579	8.695e-23
ENSG00000110063.10	DCPS	decapping enzyme, scavenger [Source:HGNC Symbol;Acc:HGNC:29812]	506.279	-1.26803	9.24006e-23
ENSG00000055609.20	KMT2C	lysine methyltransferase 2C [Source:HGNC Symbol;Acc:HGNC:13726]	5526.5	0.735512	9.5988e-23
ENSG00000189077.11	TMEM120A	transmembrane protein 120A [Source:HGNC Symbol;Acc:HGNC:21697]	1286.65	1.20623	1.03296e-22
ENSG00000114982.19	KANSL3	KAT8 regulatory NSL complex subunit 3 [Source:HGNC Symbol;Acc:HGNC:25473]	2920.23	1.02369	1.04934e-22
ENSG00000147168.13	IL2RG	interleukin 2 receptor subunit gamma [Source:HGNC Symbol;Acc:HGNC:6010]	88.3794	3.52262	1.11614e-22
ENSG00000129009.13	ISLR	immunoglobulin superfamily containing leucine rich repeat [Source:HGNC Symbol;Acc:HGNC:6133]	458.848	-12.1115	1.16585e-22
ENSG00000115652.15	UXS1	UDP-glucuronate decarboxylase 1 [Source:HGNC Symbol;Acc:HGNC:17729]	1450	0.721296	1.19464e-22
ENSG00000196323.14	ZBTB44	zinc finger and BTB domain containing 44 [Source:HGNC Symbol;Acc:HGNC:25001]	4748.93	0.568248	1.23369e-22
ENSG00000088543.15	C3orf18	chromosome 3 open reading frame 18 [Source:HGNC Symbol;Acc:HGNC:24837]	168.671	-3.17897	1.26967e-22
ENSG00000184702.20	SEPTIN5	septin 5 [Source:HGNC Symbol;Acc:HGNC:9164]	264.602	-1.73625	1.35593e-22
ENSG00000287737.1	AC132872.5	novel transcript	288.763	1.54464	1.36184e-22
ENSG00000110200.8	ANAPC15	anaphase promoting complex subunit 15 [Source:HGNC Symbol;Acc:HGNC:24531]	1604.63	0.691136	1.38667e-22
ENSG00000103037.12	SETD6	SET domain containing 6, protein lysine methyltransferase [Source:HGNC Symbol;Acc:HGNC:26116]	224.085	-8.63139	1.43833e-22
ENSG00000267440.2	LINC02594	long intergenic non-protein coding RNA 2594 [Source:HGNC Symbol;Acc:HGNC:53935]	493.502	1.09502	1.468e-22
ENSG00000131370.16	SH3BP5	SH3 domain binding protein 5 [Source:HGNC Symbol;Acc:HGNC:10827]	216.542	-1.7686	1.50953e-22
ENSG00000179403.12	VWA1	von Willebrand factor A domain containing 1 [Source:HGNC Symbol;Acc:HGNC:30910]	348.164	-1.43101	1.56424e-22
ENSG00000140988.16	RPS2	ribosomal protein S2 [Source:HGNC Symbol;Acc:HGNC:10404]	70141.6	-0.516905	1.57581e-22
ENSG00000148803.12	FUOM	fucose mutarotase [Source:HGNC Symbol;Acc:HGNC:24733]	795.976	1.12441	1.63187e-22
ENSG00000164056.11	SPRY1	sprouty RTK signaling antagonist 1 [Source:HGNC Symbol;Acc:HGNC:11269]	6315.67	-0.54273	1.78416e-22
ENSG00000119318.13	RAD23B	RAD23 homolog B, nucleotide excision repair protein [Source:HGNC Symbol;Acc:HGNC:9813]	6270.86	0.478838	1.80358e-22
ENSG00000079739.17	PGM1	phosphoglucomutase 1 [Source:HGNC Symbol;Acc:HGNC:8905]	5127.98	0.592257	1.88787e-22
ENSG00000117472.10	TSPAN1	tetraspanin 1 [Source:HGNC Symbol;Acc:HGNC:20657]	530.221	-1.28844	2.14111e-22
ENSG00000034510.6	TMSB10	thymosin beta 10 [Source:HGNC Symbol;Acc:HGNC:11879]	11009.1	0.643973	2.27277e-22
ENSG00000239521.9	CASTOR3	CASTOR family member 3 [Source:HGNC Symbol;Acc:HGNC:29954]	1145.8	0.920289	2.36929e-22
ENSG00000164023.14	SGMS2	sphingomyelin synthase 2 [Source:HGNC Symbol;Acc:HGNC:28395]	676.655	1.36245	2.69474e-22
ENSG00000085063.17	CD59	CD59 molecule (CD59 blood group) [Source:HGNC Symbol;Acc:HGNC:1689]	5599.38	-0.592699	2.73737e-22
ENSG00000133026.13	MYH10	myosin heavy chain 10 [Source:HGNC Symbol;Acc:HGNC:7568]	19202.9	-0.741696	3.0079e-22
ENSG00000159199.14	ATP5MC1	ATP synthase membrane subunit c locus 1 [Source:HGNC Symbol;Acc:HGNC:841]	847.718	-1.04674	3.02981e-22
ENSG00000026559.14	KCNG1	potassium voltage-gated channel modifier subfamily G member 1 [Source:HGNC Symbol;Acc:HGNC:6248]	2101.05	0.935831	3.31114e-22
ENSG00000178773.15	CPNE7	copine 7 [Source:HGNC Symbol;Acc:HGNC:2320]	382.372	-1.32035	3.34192e-22
ENSG00000182704.8	TSKU	tsukushi, small leucine rich proteoglycan [Source:HGNC Symbol;Acc:HGNC:28850]	1527.14	0.774215	3.42371e-22
ENSG00000116990.11	MYCL	MYCL proto-oncogene, bHLH transcription factor [Source:HGNC Symbol;Acc:HGNC:7555]	3658.44	0.820456	3.50613e-22
ENSG00000185875.13	THNSL1	threonine synthase like 1 [Source:HGNC Symbol;Acc:HGNC:26160]	334.455	-1.45898	3.98333e-22
ENSG00000137642.13	SORL1	sortilin related receptor 1 [Source:HGNC Symbol;Acc:HGNC:11185]	136.543	-4.37507	4.49841e-22
ENSG00000185437.14	SH3BGR	SH3 domain binding glutamate rich protein [Source:HGNC Symbol;Acc:HGNC:10822]	341.346	-2.04511	4.69127e-22
ENSG00000022556.16	NLRP2	NLR family pyrin domain containing 2 [Source:HGNC Symbol;Acc:HGNC:22948]	2125.05	1.2434	4.76944e-22
ENSG00000148120.17	AOPEP	aminopeptidase O (putative) [Source:HGNC Symbol;Acc:HGNC:1361]	1169.44	-0.807571	4.83511e-22
ENSG00000108107.15	RPL28	ribosomal protein L28 [Source:HGNC Symbol;Acc:HGNC:10330]	12330	-0.484855	4.9284e-22
ENSG00000039560.14	RAI14	retinoic acid induced 14 [Source:HGNC Symbol;Acc:HGNC:14873]	7516.93	-0.539788	5.21583e-22
ENSG00000170537.13	TMC7	transmembrane channel like 7 [Source:HGNC Symbol;Acc:HGNC:23000]	128.485	2.24464	5.57138e-22
ENSG00000167526.14	RPL13	ribosomal protein L13 [Source:HGNC Symbol;Acc:HGNC:10303]	24546.1	-0.496631	5.60326e-22
ENSG00000121413.13	ZSCAN18	zinc finger and SCAN domain containing 18 [Source:HGNC Symbol;Acc:HGNC:21037]	1225.49	-1.03164	6.09398e-22
ENSG00000145692.15	BHMT	betaine--homocysteine S-methyltransferase [Source:HGNC Symbol;Acc:HGNC:1047]	102.631	-3.12975	6.55193e-22
ENSG00000188130.14	MAPK12	mitogen-activated protein kinase 12 [Source:HGNC Symbol;Acc:HGNC:6874]	692.128	-1.00866	6.55193e-22
ENSG00000185477.5	GPRIN3	GPRIN family member 3 [Source:HGNC Symbol;Acc:HGNC:27733]	92.2782	-3.23874	6.56276e-22
ENSG00000137699.17	TRIM29	tripartite motif containing 29 [Source:HGNC Symbol;Acc:HGNC:17274]	534.484	1.47398	7.44135e-22
ENSG00000102225.16	CDK16	cyclin dependent kinase 16 [Source:HGNC Symbol;Acc:HGNC:8749]	10214.1	0.386001	7.92934e-22
ENSG00000181555.21	SETD2	SET domain containing 2, histone lysine methyltransferase [Source:HGNC Symbol;Acc:HGNC:18420]	5552.11	0.529854	9.24593e-22
ENSG00000168256.18	NKIRAS2	NFKB inhibitor interacting Ras like 2 [Source:HGNC Symbol;Acc:HGNC:17898]	2081.69	0.641621	9.29394e-22
ENSG00000277701.5	AC159540.2	novel transcript	324.277	-1.4434	9.49489e-22
ENSG00000105755.8	ETHE1	ETHE1 persulfide dioxygenase [Source:HGNC Symbol;Acc:HGNC:23287]	1308.39	0.691895	1.02162e-21
ENSG00000010278.15	CD9	CD9 molecule [Source:HGNC Symbol;Acc:HGNC:1709]	1940.41	-0.837534	1.05851e-21
ENSG00000010361.14	FUZ	fuzzy planar cell polarity protein [Source:HGNC Symbol;Acc:HGNC:26219]	374.613	-1.31594	1.12984e-21
ENSG00000177697.19	CD151	CD151 molecule (Raph blood group) [Source:HGNC Symbol;Acc:HGNC:1630]	6373.29	0.508226	1.17536e-21
ENSG00000108784.10	NAGLU	N-acetyl-alpha-glucosaminidase [Source:HGNC Symbol;Acc:HGNC:7632]	2038.86	0.604631	1.23961e-21
ENSG00000138182.15	KIF20B	kinesin family member 20B [Source:HGNC Symbol;Acc:HGNC:7212]	745.594	-1.01167	1.28531e-21
[truncated: 27,695 more rows]
