# Supplementary material for: TANGO2 binds crystallin alpha B and its loss causes desminopathy
Source: Nat Commun. 2025 Jun 6;16:5261. doi: 10.1038/s41467-025-60563-1 (PMC12144310; doi:10.1038/s41467-025-60563-1)
Supplement: Supplementary file 4 — Supplementary Dataset 2 [file 41467_2025_60563_MOESM4_ESM.xlsx]

## Sheet: Title
Supplementary Data 2. Proteome profiles of TANGO2-/- cells.
adjustments were made for multiple comparisons in these data

## Sheet: TANGO2 KO vs Control
ID	GeneSymbol	Description	Log2FC	AdjPValue
P09936	UCHL1	Ubiquitin carboxyl-terminal hydrolase isozyme L1	-1.24465	3.86e-09
E7ESG2	CLSPN	Claspin	-0.736817	7.16e-08
Q99988	GDF15	Growth/differentiation factor 15	0.842444	1.26e-07
Q2TB90	HKDC1	Hexokinase HKDC1	0.994432	1.28e-07
P08243	ASNS	Asparagine synthetase [glutamine-hydrolyzing]	-0.729401	1.48e-07
I3L170	MAPT	Microtubule-associated protein	-0.136746	3.3e-07
Q6SZW1	SARM1	NAD(+) hydrolase SARM1	-0.996463	3.44e-07
Q8WVI0	SMIM4	Small integral membrane protein 4	-0.26965	3.68e-07
P32929	CTH	Cystathionine gamma-lyase	0.89306	4.17e-07
Q8N1G4	LRRC47	Leucine-rich repeat-containing protein 47	-0.145387	4.46e-07
A0A2C9F2M7	PHGDH	D-3-phosphoglycerate dehydrogenase	-0.521194	4.96e-07
P20962	PTMS	Parathymosin	0.664513	5.44e-07
P41250	GARS1	Glycine--tRNA ligase	-0.284582	6.76e-07
B5MDL5	MAPK12	Mitogen-activated protein kinase	-0.762347	6.95e-07
K7EIX0	PLEKHF1	Pleckstrin homology domain-containing family F member 1 (Fragment)	0.559799	8.21e-07
P49716	CEBPD	CCAAT/enhancer-binding protein delta	1.30472	8.84e-07
P17174	GOT1	Aspartate aminotransferase, cytoplasmic	-0.217743	1.05e-06
A0A087WUB9	CTNNBL1	Beta-catenin-like protein 1	-0.414484	1.06e-06
Q12955	ANK3	Ankyrin-3	1.06746	1.17e-06
Q16563	SYPL1	Synaptophysin-like protein 1	-0.448298	1.37e-06
Q15758	SLC1A5	Neutral amino acid transporter B(0)	-0.244183	1.6e-06
A0A087X0W7	ACOT2	Acyl-coenzyme A thioesterase 2, mitochondrial	-0.205455	1.61e-06
O00458	IFRD1	Interferon-related developmental regulator 1	-0.680633	1.61e-06
K7EKE6	LONP1	Lon protease homolog, mitochondrial	-0.137599	1.69e-06
O14966	RAB29	Ras-related protein Rab-7L1	-0.321304	1.69e-06
P30825	SLC7A1	High affinity cationic amino acid transporter 1	-0.391228	2.25e-06
Q9HD26	GOPC	Golgi-associated PDZ and coiled-coil motif-containing protein	-0.233117	2.46e-06
E7EPM6	ACSL1	Long-chain-fatty-acid--CoA ligase 1	-0.580845	2.7e-06
P43007	SLC1A4	Neutral amino acid transporter A	-0.539322	3.05e-06
Q8NG68	TTL	Tubulin--tyrosine ligase	-0.0330084	3.32e-06
Q9H1Z4	WDR13	WD repeat-containing protein 13	0.501204	3.47e-06
Q96AC1	FERMT2	Fermitin family homolog 2	-0.428644	3.88e-06
P15848	ARSB	Arylsulfatase B	-0.684697	4.4e-06
P82912	MRPS11	28S ribosomal protein S11, mitochondrial	-0.508297	4.79e-06
H0YDB7	RAB38	Ras-related protein Rab-38 (Fragment)	-1.07997	4.85e-06
P28062	PSMB8	Proteasome subunit beta type-8	0.791874	5.05e-06
O75155	CAND2	Cullin-associated NEDD8-dissociated protein 2	-0.846113	5.11e-06
P08648	ITGA5	Integrin alpha-5	-1.283	5.3e-06
P00966	ASS1	Argininosuccinate synthase	0.462406	5.32e-06
P32121	ARRB2	Beta-arrestin-2	-0.575905	6.43e-06
P20248	CCNA2	Cyclin-A2	-0.816666	6.64e-06
P26022	PTX3	Pentraxin-related protein PTX3	-0.637222	7.27e-06
F5H136	TCP1	T-complex protein 1 subunit alpha (Fragment)	-1.04176	7.52e-06
Q9Y2V7	COG6	Conserved oligomeric Golgi complex subunit 6	-0.295867	7.56e-06
Q13268	DHRS2	Dehydrogenase/reductase SDR family member 2, mitochondrial	-1.72404	7.62e-06
P09525	ANXA4	Annexin A4	1.0268	7.71e-06
A0A286YEY1	IGHA1	Immunoglobulin heavy constant alpha 1 (Fragment)	0.738849	8.3e-06
E9PRR7	FRG1	Protein FRG1 (Fragment)	-0.425645	9.5e-06
Q9NSD9	FARSB	Phenylalanine--tRNA ligase beta subunit	-0.159867	1.1e-05
Q9BYD6	MRPL1	39S ribosomal protein L1, mitochondrial	-0.411484	1.16e-05
P04066	FUCA1	Tissue alpha-L-fucosidase	2.00654	1.18e-05
Q9NR12	PDLIM7	PDZ and LIM domain protein 7	0.396121	1.2e-05
O00754	MAN2B1	Lysosomal alpha-mannosidase	0.643542	1.22e-05
P13995	MTHFD2	Bifunctional methylenetetrahydrofolate dehydrogenase/cyclohydrolase, mitochondrial	-0.506262	1.26e-05
J3KQ32	OLA1	Obg-like ATPase 1	-0.266007	1.28e-05
Q13155	AIMP2	Aminoacyl tRNA synthase complex-interacting multifunctional protein 2	-0.380033	1.31e-05
O00311	CDC7	Cell division cycle 7-related protein kinase	-0.600766	1.32e-05
Q92905	COPS5	COP9 signalosome complex subunit 5	-0.283714	1.36e-05
O75821	EIF3G	Eukaryotic translation initiation factor 3 subunit G	-0.269883	1.37e-05
Q99614	TTC1	Tetratricopeptide repeat protein 1	-0.386228	1.38e-05
A0A494C1A0	ACTN2	Alpha-actinin-2 (Fragment)	1.18823	1.41e-05
P21333	FLNA	Filamin-A	0.588782	1.41e-05
Q96SZ5	ADO	2-aminoethanethiol dioxygenase	-0.288614	1.45e-05
E5RFC6	SNAP91	Clathrin coat assembly protein AP180 (Fragment)	-0.630844	1.45e-05
A0A1C7CYX9	DPYSL2	Dihydropyrimidinase-related protein 2	0.248909	1.5e-05
Q9NR45	NANS	Sialic acid synthase	0.0880648	1.61e-05
A0A494C039	HYOU1	Hypoxia up-regulated protein 1	-0.269608	1.61e-05
Q96GC5	MRPL48	39S ribosomal protein L48, mitochondrial	-0.333204	1.61e-05
Q9P2J5	LARS1	Leucine--tRNA ligase, cytoplasmic	-0.218895	1.67e-05
P51798	CLCN7	H(+)/Cl(-) exchange transporter 7	-0.248186	1.69e-05
P22492	HIST1H1T	Histone H1t	-1.27014	1.77e-05
P25815	S100P	Protein S100-P	1.83825	1.78e-05
P50281	MMP14	Matrix metalloproteinase-14	-1.44582	1.81e-05
Q969S3	ZNF622	Zinc finger protein 622	-0.549243	1.84e-05
P00352	ALDH1A1	Retinal dehydrogenase 1	2.01327	1.88e-05
Q7Z6B7	SRGAP1	SLIT-ROBO Rho GTPase-activating protein 1	0.334615	1.91e-05
Q2NL82	TSR1	Pre-rRNA-processing protein TSR1 homolog	-0.231887	2.02e-05
Q7KZN9	COX15	Cytochrome c oxidase assembly protein COX15 homolog	-0.490418	2.02e-05
Q4G0J3	LARP7	La-related protein 7	-0.192503	2.11e-05
Q9UG63	ABCF2	ATP-binding cassette sub-family F member 2	-0.312777	2.14e-05
A0A5F9ZH29	CDC45	Cell division control protein 45 homolog	-0.451194	2.16e-05
B7Z9I1	ACADM	Medium-chain-specific acyl-CoA dehydrogenase, mitochondrial	-0.157538	2.17e-05
H3BMD8	ARPP19	cAMP-regulated phosphoprotein 19	1.06745	2.2e-05
Q9NZL4	HSPBP1	Hsp70-binding protein 1	-0.443269	2.22e-05
Q9Y696	CLIC4	Chloride intracellular channel protein 4	0.295486	2.24e-05
P41091	EIF2S3	Eukaryotic translation initiation factor 2 subunit 3	-0.374654	2.26e-05
E9PKC0	PLEKHA7	Pleckstrin homology domain-containing family A member 7	0.441528	2.29e-05
C9JYQ9	RPL22L1	60S ribosomal protein L22-like 1	-0.786949	2.31e-05
Q9UDY8	MALT1	Mucosa-associated lymphoid tissue lymphoma translocation protein 1	-0.636	2.33e-05
H7C2Q8	EBNA1BP2	EBNA1 binding protein 2, isoform CRA_d	-0.321531	2.36e-05
Q9HBL7	PLGRKT	Plasminogen receptor (KT)	-0.620742	2.4e-05
Q13242	SRSF9	Serine/arginine-rich splicing factor 9	-0.235945	2.55e-05
B5MCR8	SLC30A6	Solute carrier family 30 (Zinc transporter), member 6, isoform CRA_b	-0.295334	2.56e-05
O15439	ABCC4	Multidrug resistance-associated protein 4	-0.21153	2.64e-05
Q5SZL6	TBC1D7	TBC1 domain family member 7 (Fragment)	-0.688442	2.65e-05
A0A5K1VW95	MDH1	Malate dehydrogenase, cytoplasmic	-0.302762	2.73e-05
Q9NRG1	PRTFDC1	Phosphoribosyltransferase domain-containing protein 1	-0.846222	2.74e-05
Q5VZK9	CARMIL1	F-actin-uncapping protein LRRC16A	0.697622	2.78e-05
P62495	ETF1	Eukaryotic peptide chain release factor subunit 1	-0.169679	2.86e-05
Q9NUJ1	ABHD10	Mycophenolic acid acyl-glucuronide esterase, mitochondrial	-0.2685	2.98e-05
A0A286YF22	PHGDH	D-3-phosphoglycerate dehydrogenase	-1.03638	2.99e-05
H3BSW6	CTU2	Cytoplasmic tRNA 2-thiolation protein 2	-0.627774	3.04e-05
Q99747	NAPG	Gamma-soluble NSF attachment protein	-0.263338	3.13e-05
Q9BRT6	LLPH	Protein LLP homolog	-0.687946	3.14e-05
Q9UQR0	SCML2	Sex comb on midleg-like protein 2	-0.971496	3.2e-05
O75874	IDH1	Isocitrate dehydrogenase [NADP] cytoplasmic	0.756532	3.21e-05
Q13823	GNL2	Nucleolar GTP-binding protein 2	-0.43766	3.27e-05
A0A0C4DGS9	CEPT1	Choline/ethanolaminephosphotransferase 1	-0.417587	3.32e-05
Q15435	PPP1R7	Protein phosphatase 1 regulatory subunit 7	-0.332032	3.41e-05
Q5VTQ0	TTC39B	Tetratricopeptide repeat protein 39B	0.554133	3.45e-05
Q9Y3C6	PPIL1	Peptidyl-prolyl cis-trans isomerase-like 1	-0.359072	3.45e-05
Q9NUU7	DDX19A	ATP-dependent RNA helicase DDX19A	-0.267381	3.47e-05
H3BLV9	SRPK1	SRSF protein kinase 1 (Fragment)	-0.258226	3.64e-05
Q9NQH7	XPNPEP3	Xaa-Pro aminopeptidase 3	-0.456772	3.65e-05
A0A0G2JJA7	PSMB9	Proteasome subunit beta	-0.318818	3.69e-05
O76094	SRP72	Signal recognition particle subunit SRP72	-0.395074	3.72e-05
O43264	ZW10	Centromere/kinetochore protein zw10 homolog	-0.432303	3.76e-05
Q9Y657	SPIN1	Spindlin-1	-0.279405	3.86e-05
Q96CM3	RPUSD4	Mitochondrial RNA pseudouridine synthase RPUSD4	-0.529338	3.86e-05
A0A0A0MQV6	FGF2	Fibroblast growth factor	-0.95978	3.93e-05
Q96SL4	GPX7	Glutathione peroxidase 7	-0.593719	3.95e-05
Q9BYC5	FUT8	Alpha-(1,6)-fucosyltransferase	1.08608	4.14e-05
P52789	HK2	Hexokinase-2	-0.142286	4.17e-05
P40121	CAPG	Macrophage-capping protein	1.23478	4.19e-05
Q9UNM6	PSMD13	26S proteasome non-ATPase regulatory subunit 13	-0.211084	4.19e-05
Q6UW78	UQCC3	Ubiquinol-cytochrome-c reductase complex assembly factor 3	-0.484019	4.2e-05
Q9BVP2	GNL3	Guanine nucleotide-binding protein-like 3	-0.202097	4.21e-05
Q96G03	PGM2	Phosphoglucomutase-2	-0.197801	4.29e-05
Q16762	TST	Thiosulfate sulfurtransferase	0.801575	4.31e-05
P26373	RPL13	60S ribosomal protein L13	-0.261284	4.37e-05
Q9BRA2	TXNDC17	Thioredoxin domain-containing protein 17	-0.530894	4.37e-05
Q03393	PTS	6-pyruvoyl tetrahydrobiopterin synthase	-0.514248	4.38e-05
P04350	TUBB4A	Tubulin beta-4A chain	1.27884	4.47e-05
B7WPL0	RIC8B	Synembryn-B	-0.239853	4.48e-05
Q12931	TRAP1	Heat shock protein 75 kDa, mitochondrial	-0.255603	4.51e-05
Q9BVQ7	SPATA5L1	Spermatogenesis-associated protein 5-like protein 1	-0.381576	4.52e-05
Q96RU2	USP28	Ubiquitin carboxyl-terminal hydrolase 28	-0.300618	4.58e-05
P83436	COG7	Conserved oligomeric Golgi complex subunit 7	-0.417339	4.58e-05
P35580	MYH10	Myosin-10	-0.603876	4.63e-05
Q14011	CIRBP	Cold-inducible RNA-binding protein	-0.599109	4.64e-05
Q6PD74	AAGAB	Alpha- and gamma-adaptin-binding protein p34	-0.357532	4.65e-05
P29144	TPP2	Tripeptidyl-peptidase 2	-0.227435	4.66e-05
P50748	KNTC1	Kinetochore-associated protein 1	-0.442111	4.76e-05
P11586	MTHFD1	C-1-tetrahydrofolate synthase, cytoplasmic	-0.863644	4.77e-05
P27144	AK4	Adenylate kinase 4, mitochondrial	-1.10843	4.77e-05
Q9H814	PHAX	Phosphorylated adapter RNA export protein	-0.228623	4.86e-05
H0Y3A4	ANK3	Ankyrin-3 (Fragment)	1.87695	4.87e-05
Q9NVN8	GNL3L	Guanine nucleotide-binding protein-like 3-like protein	-0.224941	4.87e-05
I3L0U4	FOPNL	LisH domain-containing protein FOPNL (Fragment)	0.282666	4.99e-05
G3V529	DDX24	ATP-dependent RNA helicase DDX24	-0.618003	5.04e-05
O15173	PGRMC2	Membrane-associated progesterone receptor component 2	-0.247679	5.06e-05
P51159	RAB27A	Ras-related protein Rab-27A	-0.364179	5.12e-05
A7XZE4	TPM2	Beta tropomyosin isoform	0.640514	5.17e-05
Q8NBJ4	GOLM1	Golgi membrane protein 1	0.228997	5.19e-05
Q9P2R3	ANKFY1	Rabankyrin-5	-0.268749	5.23e-05
Q8WU90	ZC3H15	Zinc finger CCCH domain-containing protein 15	-0.340921	5.31e-05
Q9H2P9	DPH5	Diphthine methyl ester synthase	-0.501832	5.31e-05
O14908	GIPC1	PDZ domain-containing protein GIPC1	0.435291	5.33e-05
P49588	AARS1	Alanine--tRNA ligase, cytoplasmic	-0.270482	5.34e-05
Q53H82	LACTB2	Endoribonuclease LACTB2	-0.354609	5.42e-05
Q9BVJ7	DUSP23	Dual specificity protein phosphatase 23	0.563928	5.47e-05
H0Y6Q4	CEP350	Centrosome-associated protein 350 (Fragment)	0.882755	5.61e-05
O95671	ASMTL	Probable bifunctional dTTP/UTP pyrophosphatase/methyltransferase protein	-0.413941	5.63e-05
Q96RP9	GFM1	Elongation factor G, mitochondrial	-0.357149	5.66e-05
Q9NYY8	FASTKD2	FAST kinase domain-containing protein 2, mitochondrial	-0.269966	5.69e-05
Q7L0J3	SV2A	Synaptic vesicle glycoprotein 2A	-0.70723	5.69e-05
Q9BYG3	NIFK	MKI67 FHA domain-interacting nucleolar phosphoprotein	-0.31885	5.7e-05
Q9Y4W6	AFG3L2	AFG3-like protein 2	-0.402969	5.71e-05
Q14699	RFTN1	Raftlin	-1.11796	5.74e-05
C9J494	MKRN2	Probable E3 ubiquitin-protein ligase makorin-2	-0.815554	5.75e-05
Q9BXY0	MAK16	Protein MAK16 homolog	-0.151292	5.81e-05
P31948	STIP1	Stress-induced-phosphoprotein 1	-0.310966	5.95e-05
Q16698	DECR1	2,4-dienoyl-CoA reductase, mitochondrial	0.360948	6.02e-05
Q9NZI7	UBP1	Upstream-binding protein 1	-0.389706	6.02e-05
Q13451	FKBP5	Peptidyl-prolyl cis-trans isomerase FKBP5	-0.424161	6.02e-05
A0A2Q2TH77	GOLGA2	Golgin subfamily A member 2	-0.22093	6.05e-05
Q92900	UPF1	Regulator of nonsense transcripts 1	-0.135819	6.18e-05
P05783	KRT18	Keratin, type I cytoskeletal 18	1.18077	6.2e-05
P06213	INSR	Insulin receptor	-0.328821	6.2e-05
F5H0F9	ANAPC5	Anaphase-promoting complex subunit 5	-0.413949	6.31e-05
P27449	ATP6V0C	V-type proton ATPase 16 kDa proteolipid subunit	-0.322736	6.39e-05
Q86U86	PBRM1	Protein polybromo-1	-0.351317	6.55e-05
Q9Y3F4	STRAP	Serine-threonine kinase receptor-associated protein	-0.242339	6.56e-05
Q9Y3Z3	SAMHD1	Deoxynucleoside triphosphate triphosphohydrolase SAMHD1	0.663007	6.61e-05
P38646	HSPA9	Stress-70 protein, mitochondrial	-0.210349	6.64e-05
P46821	MAP1B	Microtubule-associated protein 1B	0.802556	6.8e-05
Q15746	MYLK	Myosin light chain kinase, smooth muscle	0.444759	7.04e-05
Q8TC07	TBC1D15	TBC1 domain family member 15	-0.267556	7.05e-05
F5H4Z7	MMAB	Corrinoid adenosyltransferase	-0.152483	7.14e-05
A0A494C1L5	LRBA	Lipopolysaccharide-responsive and beige-like anchor protein	0.257233	7.2e-05
A0A087X295	WDR6	WD repeat-containing protein 6	-0.335414	7.22e-05
Q6N069	NAA16	N-alpha-acetyltransferase 16, NatA auxiliary subunit	-0.28774	7.3e-05
Q96P11	NSUN5	Probable 28S rRNA (cytosine-C(5))-methyltransferase	-0.312075	7.44e-05
O43913	ORC5	Origin recognition complex subunit 5	-0.322572	7.45e-05
P67936	TPM4	Tropomyosin alpha-4 chain	0.702494	7.51e-05
P54652	HSPA2	Heat shock-related 70 kDa protein 2	-0.139275	7.56e-05
Q6KB66	KRT80	Keratin, type II cytoskeletal 80	0.507435	7.63e-05
A0A494C0G7	DIMT1	rRNA adenine N(6)-methyltransferase	-0.640147	7.69e-05
A0A2R8Y3X5	OPA1	Dynamin-like 120 kDa protein, mitochondrial	-0.103435	7.73e-05
E9PEQ6	PPIE	Peptidyl-prolyl cis-trans isomerase	-0.230297	7.85e-05
O43149	ZZEF1	Zinc finger ZZ-type and EF-hand domain-containing protein 1	-0.182411	7.91e-05
Q5TCU3	TPM2	Tropomyosin beta chain	0.501253	8.05e-05
A0A0C4DFM7	TUT4	Terminal uridylyltransferase 4	-0.272148	8.1e-05
O94766	B3GAT3	Galactosylgalactosylxylosylprotein 3-beta-glucuronosyltransferase 3	-0.306651	8.13e-05
P32322	PYCR1	Pyrroline-5-carboxylate reductase 1, mitochondrial	-0.284146	8.2e-05
H3BLU7	AKR7A2	Aflatoxin B1 aldehyde reductase member 2 (Fragment)	-0.685871	8.34e-05
Q99808	SLC29A1	Equilibrative nucleoside transporter 1	-0.808058	8.39e-05
Q5JTH9	RRP12	RRP12-like protein	-0.283158	8.44e-05
A0A1Y0BRN3	MYO6	Myosin VI transcript variant 007	1.13126	8.63e-05
Q5RI15	COX20	Cytochrome c oxidase assembly protein COX20, mitochondrial	-0.813372	8.65e-05
A0A3B3IU69	EML1	Echinoderm microtubule-associated protein-like 1	-1.10355	8.76e-05
Q13576	IQGAP2	Ras GTPase-activating-like protein IQGAP2	-0.624781	8.9e-05
P12532	CKMT1A	Creatine kinase U-type, mitochondrial	-0.97296	9.06e-05
O95155	UBE4B	Ubiquitin conjugation factor E4 B	-0.549393	9.21e-05
P38936	CDKN1A	Cyclin-dependent kinase inhibitor 1	0.514819	9.22e-05
Q9Y295	DRG1	Developmentally-regulated GTP-binding protein 1	-0.31319	9.24e-05
Q07954	LRP1	Prolow-density lipoprotein receptor-related protein 1	-0.228452	9.33e-05
P35579	MYH9	Myosin-9	0.184736	9.44e-05
A0A1W2PNX8	UNC45A	Protein unc-45 homolog A	-0.205082	9.56e-05
Q8WUX9	CHMP7	Charged multivesicular body protein 7	-0.609434	9.57e-05
Q15029	EFTUD2	116 kDa U5 small nuclear ribonucleoprotein component	-0.214477	9.63e-05
F2Z3J9	PTGR1	Prostaglandin reductase 1	-0.405405	9.71e-05
E5RJ52	AP3M2	AP-3 complex subunit mu-2 (Fragment)	-0.317516	9.75e-05
P43897	TSFM	Elongation factor Ts, mitochondrial	-0.207056	9.77e-05
Q08495	DMTN	Dematin	1.35841	9.79e-05
Q92597	NDRG1	Protein NDRG1	1.12646	9.84e-05
G5EA06	MRPS27	28S ribosomal protein S27, mitochondrial	-0.46023	9.87e-05
Q8TEX9	IPO4	Importin-4	-0.254522	9.89e-05
Q96IJ6	GMPPA	Mannose-1-phosphate guanyltransferase alpha	-0.178078	9.96e-05
P62191	PSMC1	26S proteasome regulatory subunit 4	-0.220495	0.000102127
Q01082	SPTBN1	Spectrin beta chain, non-erythrocytic 1	0.388774	0.000103417
Q8NEF9	SRFBP1	Serum response factor-binding protein 1	-0.666276	0.00010372
A0A087WWU1	TMEM237	Transmembrane protein 237	-0.372248	0.000103785
E9PSF4	RPS3	40S ribosomal protein S3	0.285532	0.000103858
A0A0J9YVP6	PUF60	Poly(U)-binding-splicing factor PUF60 (Fragment)	-0.195802	0.00010396
Q6P3X3	TTC27	Tetratricopeptide repeat protein 27	-0.31116	0.000104295
I3L3P7	RPS15A	40S ribosomal protein S15a	-0.499472	0.000104332
P05787	KRT8	Keratin, type II cytoskeletal 8	1.19896	0.000105549
Q86W42	THOC6	THO complex subunit 6 homolog	-0.165633	0.000105642
E5RG17	TATDN1	Putative deoxyribonuclease TATDN1 (Fragment)	-0.466414	0.000105764
P54727	RAD23B	UV excision repair protein RAD23 homolog B	-0.213234	0.000105957
Q9Y617	PSAT1	Phosphoserine aminotransferase	-0.271704	0.000106043
Q9NXW2	DNAJB12	DnaJ homolog subfamily B member 12	-0.298867	0.00010691
Q7Z4V5	HDGFL2	Hepatoma-derived growth factor-related protein 2	-0.161089	0.00010863
Q9GZT3	SLIRP	SRA stem-loop-interacting RNA-binding protein, mitochondrial	-0.287995	0.000108875
Q9BXT2	CACNG6	Voltage-dependent calcium channel gamma-6 subunit	-0.371083	0.000111321
P10644	PRKAR1A	cAMP-dependent protein kinase type I-alpha regulatory subunit	0.298998	0.00011174
Q96C36	PYCR2	Pyrroline-5-carboxylate reductase 2	-0.395009	0.0001125
Q9Y3B9	RRP15	RRP15-like protein	-0.292664	0.000112765
A0A0G2JLB3	GBA	Glucosylceramidase	-0.299873	0.000112774
K7ESC0	TJP3	Tight junction protein ZO-3 (Fragment)	0.964059	0.000114164
A0A590UJG2	MACF1	Microtubule-actin cross-linking factor 1, isoforms 1/2/3/5	-0.261115	0.000114923
Q9UBH6	XPR1	Xenotropic and polytropic retrovirus receptor 1	0.657225	0.000116136
H0Y3K4	RBM33	RNA-binding protein 33 (Fragment)	0.363932	0.000118527
Q08752	PPID	Peptidyl-prolyl cis-trans isomerase D	-0.344392	0.000118683
O00622	CCN1	CCN family member 1	-0.0934474	0.000118876
B1AL05	MRPL43	39S ribosomal protein L43, mitochondrial	-0.222944	0.000119357
J3KR97	TBCD	Tubulin-specific chaperone D	-0.15876	0.000119868
F5GYG5	REXO2	Oligoribonuclease, mitochondrial	-0.0924326	0.000120128
P02545	LMNA	Prelamin-A/C	0.782943	0.000120421
A0A087WW43	ITIH3	Inter-alpha-trypsin inhibitor heavy chain H3	-0.713752	0.000122708
P48668	KRT6C	Keratin, type II cytoskeletal 6C	-0.45991	0.000124576
P52209	PGD	6-phosphogluconate dehydrogenase, decarboxylating	0.343111	0.000125579
P55039	DRG2	Developmentally-regulated GTP-binding protein 2	-0.218895	0.000126914
Q4VXN2	EPB41L1	Band 4.1-like protein 1 (Fragment)	1.58041	0.000127651
Q6XQN6	NAPRT	Nicotinate phosphoribosyltransferase	-0.916823	0.000127754
A0A0B4J294	TRAPPC2L	Trafficking protein particle complex subunit 2-like protein	-0.756996	0.000128077
A0A0A0MS51	GSN	Gelsolin	0.889787	0.000129394
P56192	MARS1	Methionine--tRNA ligase, cytoplasmic	-0.19217	0.000129525
P0DN79	CBSL	Cystathionine beta-synthase-like protein	-0.386526	0.000129922
P42285	MTREX	Exosome RNA helicase MTR4	-0.24841	0.000130783
P0DMW3	SMIM10L1	Small integral membrane protein 10-like protein 1	0.238468	0.000130863
P54577	YARS1	Tyrosine--tRNA ligase, cytoplasmic	-0.183507	0.000132316
Q14315	FLNC	Filamin-C	0.443835	0.000134308
P26196	DDX6	Probable ATP-dependent RNA helicase DDX6	-0.0892384	0.000134961
Q12923	PTPN13	Tyrosine-protein phosphatase non-receptor type 13	0.00922348	0.000138707
P61011	SRP54	Signal recognition particle 54 kDa protein	-0.31945	0.000139124
Q8TEB9	RHBDD1	Rhomboid-related protein 4	-0.571845	0.000140119
Q16822	PCK2	Phosphoenolpyruvate carboxykinase [GTP], mitochondrial	0.109922	0.000141918
Q7Z4H8	POGLUT3	Protein O-glucosyltransferase 3	-0.359717	0.000142467
Q8IW92	GLB1L2	Beta-galactosidase-1-like protein 2	-0.818337	0.000143427
O00178	GTPBP1	GTP-binding protein 1	-0.308001	0.000144292
Q9Y399	MRPS2	28S ribosomal protein S2, mitochondrial	-0.224306	0.000144709
Q14980	NUMA1	Nuclear mitotic apparatus protein 1	0.348856	0.000146868
Q9Y266	NUDC	Nuclear migration protein nudC	-0.262791	0.000147077
P52788	SMS	Spermine synthase	-0.360198	0.00014806
P33527	ABCC1	Multidrug resistance-associated protein 1	0.588755	0.00014815
P29317	EPHA2	Ephrin type-A receptor 2	1.06069	0.000149759
P26447	S100A4	Protein S100-A4	1.22046	0.000150113
Q86VZ4	LRP11	Low-density lipoprotein receptor-related protein 11	1.46784	0.000150593
P11216	PYGB	Glycogen phosphorylase, brain form	0.596496	0.000151164
I3L2E3	LCMT1	Leucine carboxyl methyltransferase 1 (Fragment)	1.17639	0.000151369
E9PIR7	TXNRD1	Thioredoxin reductase 1, cytoplasmic	0.419077	0.000152881
P35249	RFC4	Replication factor C subunit 4	-0.324236	0.000153126
Q8N961	ABTB2	Ankyrin repeat and BTB/POZ domain-containing protein 2	0.637209	0.000153274
O14776	TCERG1	Transcription elongation regulator 1	-0.188393	0.00015375
C9J5D1	NAA50	N-alpha-acetyltransferase 50	-0.398865	0.000156067
Q9BQG0	MYBBP1A	Myb-binding protein 1A	-0.249887	0.000156113
P62269	RPS18	40S ribosomal protein S18	-0.328489	0.000156791
Q8TEM1	NUP210	Nuclear pore membrane glycoprotein 210	-0.261891	0.000160947
O75369	FLNB	Filamin-B	0.270485	0.000161219
P05026	ATP1B1	Sodium/potassium-transporting ATPase subunit beta-1	0.62748	0.000162639
A0A0A6YYL4	CORO7-PAM16	Coronin	0.401984	0.000163319
Q6PK18	OGFOD3	2-oxoglutarate and iron-dependent oxygenase domain-containing protein 3	-0.668891	0.000164578
P20618	PSMB1	Proteasome subunit beta type-1	-0.285022	0.000164702
A0A5F9ZHU7	PRIM2	DNA primase large subunit	-0.548684	0.000168065
P49770	EIF2B2	Translation initiation factor eIF-2B subunit beta	-0.255374	0.000168101
B9A008	IMP4	U3 small nucleolar ribonucleoprotein protein IMP4 (Fragment)	-0.375415	0.000168454
Q9C0C9	UBE2O	(E3-independent) E2 ubiquitin-conjugating enzyme	-0.201889	0.000169287
K7ENR6	PSMG2	Proteasome assembly chaperone 2	-0.576355	0.000169445
Q16890	TPD52L1	Tumor protein D53	0.576391	0.000170063
A0A3B3ISV9	ERI3	ERI1 exoribonuclease 3	-0.344147	0.000172242
Q08380	LGALS3BP	Galectin-3-binding protein	0.504323	0.000172387
G3V599	MIA2	Melanoma inhibitory activity protein 2	0.339412	0.000172765
Q8WYL5	SSH1	Protein phosphatase Slingshot homolog 1	0.768051	0.000172941
E7EPI0	IBTK	Inhibitor of Bruton tyrosine kinase	0.0719643	0.000173729
O00203	AP3B1	AP-3 complex subunit beta-1	-0.385718	0.000173816
D6RFW1	SGTB	Small glutamine-rich tetratricopeptide repeat-containing protein beta (Fragment)	-0.584443	0.000174738
Q96QU8	XPO6	Exportin-6	-0.277985	0.000175346
P16157	ANK1	Ankyrin-1	1.09945	0.000175916
P61158	ACTR3	Actin-related protein 3	0.289026	0.000175916
P36405	ARL3	ADP-ribosylation factor-like protein 3	-0.479276	0.000177552
Q9Y230	RUVBL2	RuvB-like 2	-0.154585	0.000177631
Q5VYS8	TUT7	Terminal uridylyltransferase 7	0.138996	0.000178464
P17980	PSMC3	26S proteasome regulatory subunit 6A	-0.262113	0.000179979
Q96R05	RBP7	Retinoid-binding protein 7	-1.46138	0.000180204
Q96KN1	LRATD2	Protein LRATD2	-0.761698	0.000181799
C9J381	IMPDH1	Inosine-5'-monophosphate dehydrogenase	-0.30459	0.000181804
Q16658	FSCN1	Fascin	-0.637249	0.000182104
P53041	PPP5C	Serine/threonine-protein phosphatase 5	-0.211436	0.000182647
P53634	CTSC	Dipeptidyl peptidase 1	-0.57739	0.000184212
C4AMC7	WASH3P	Putative WAS protein family homolog 3	0.300374	0.000184933
C9J0K6	SRI	Sorcin	0.355211	0.000184952
Q86U42	PABPN1	Polyadenylate-binding protein 2	-0.502867	0.000185295
P61587	RND3	Rho-related GTP-binding protein RhoE	-0.554987	0.000186662
Q9BVA0	KATNB1	Katanin p80 WD40 repeat-containing subunit B1	-0.456092	0.000187919
Q13190	STX5	Syntaxin-5	-0.245065	0.000188036
A0A0A0MRF9	PLCG2	1-phosphatidylinositol 4,5-bisphosphate phosphodiesterase gamma	1.35687	0.000189531
P43246	MSH2	DNA mismatch repair protein Msh2	-0.441496	0.000189923
Q9NS91	RAD18	E3 ubiquitin-protein ligase RAD18	-0.558687	0.000189965
Q9Y2G5	POFUT2	GDP-fucose protein O-fucosyltransferase 2	-0.435681	0.000190288
E9PLI6	EIF1AD	Probable RNA-binding protein EIF1AD (Fragment)	-0.685054	0.000190774
Q9UH65	SWAP70	Switch-associated protein 70	-0.252362	0.000190899
P04920	SLC4A2	Anion exchange protein 2	0.13519	0.000191549
P49207	RPL34	60S ribosomal protein L34	-0.22106	0.000191842
O75976	CPD	Carboxypeptidase D	-0.186654	0.000192341
Q9C040	TRIM2	Tripartite motif-containing protein 2	-0.369778	0.000193246
Q6ZVM7	TOM1L2	TOM1-like protein 2	0.597664	0.000193385
Q9BSJ2	TUBGCP2	Gamma-tubulin complex component 2	-0.165294	0.000193963
P35250	RFC2	Replication factor C subunit 2	-0.369635	0.000197434
Q9H0A0	NAT10	RNA cytidine acetyltransferase	-0.190708	0.000197538
O95425	SVIL	Supervillin	0.758999	0.000199757
Q8TDD1	DDX54	ATP-dependent RNA helicase DDX54	-0.328524	0.000200206
A0A140T9T7	TAP1	Antigen peptide transporter 1	0.572183	0.000200466
Q9Y5A9	YTHDF2	YTH domain-containing family protein 2	-0.174422	0.000201258
P10109	FDX1	Adrenodoxin, mitochondrial	-0.726024	0.000202271
A0A5F9ZHR7	ACP2	Lysosomal acid phosphatase	-0.357015	0.000202523
P04080	CSTB	Cystatin-B	0.571961	0.000205973
P22102	GART	Trifunctional purine biosynthetic protein adenosine-3	-0.238539	0.000207084
P0DPD7	EEF1AKMT4	EEF1A lysine methyltransferase 4	-0.323012	0.000208597
Q9H2D1	SLC25A32	Mitochondrial folate transporter/carrier	-0.534956	0.000208777
Q9H6R4	NOL6	Nucleolar protein 6	-0.365996	0.000209565
Q15813	TBCE	Tubulin-specific chaperone E	-0.203346	0.000210566
P50995	ANXA11	Annexin A11	0.768612	0.000210779
P42704	LRPPRC	Leucine-rich PPR motif-containing protein, mitochondrial	-0.300989	0.000211803
H0Y721	CDK5RAP1	CDK5 regulatory subunit-associated protein 1 (Fragment)	-0.816417	0.000213531
P17655	CAPN2	Calpain-2 catalytic subunit	0.662717	0.000213583
P27824	CANX	Calnexin	-0.575413	0.000215958
O43156	TTI1	TELO2-interacting protein 1 homolog	-0.386802	0.000218566
Q15031	LARS2	Probable leucine--tRNA ligase, mitochondrial	-0.251355	0.000218624
O43617	TRAPPC3	Trafficking protein particle complex subunit 3	-0.175744	0.000220046
Q99707	MTR	Methionine synthase	-0.591721	0.000220641
Q5T5I6	GOLPH3L	Golgi phosphoprotein 3-like (Fragment)	-1.15264	0.000222028
Q16739	UGCG	Ceramide glucosyltransferase	-0.605549	0.000222564
A0A2R8YE77	CASK	Calcium/calmodulin-dependent serine protein kinase (MAGUK family), isoform CRA_c	0.32035	0.000224277
P49591	SARS1	Serine--tRNA ligase, cytoplasmic	-0.10596	0.000225321
E9PMJ1	RAB30	Ras-related protein Rab-30 (Fragment)	-0.219324	0.000226485
Q99661	KIF2C	Kinesin-like protein KIF2C	-0.49857	0.000226994
P42696	RBM34	RNA-binding protein 34	-0.236911	0.00022767
Q9UIC8	LCMT1	Leucine carboxyl methyltransferase 1	-0.357371	0.000228127
Q14562	DHX8	ATP-dependent RNA helicase DHX8	-0.215674	0.000228633
P39748	FEN1	Flap endonuclease 1	-0.422484	0.000228633
Q53FZ2	ACSM3	Acyl-coenzyme A synthetase ACSM3, mitochondrial	0.730923	0.000228966
Q7Z406	MYH14	Myosin-14	0.42224	0.00022914
P42898	MTHFR	Methylenetetrahydrofolate reductase	-0.489781	0.000229334
P22234	PAICS	Multifunctional protein ADE2	-0.477967	0.000229664
Q96FQ6	S100A16	Protein S100-A16	1.17031	0.000230275
Q3KQV9	UAP1L1	UDP-N-acetylhexosamine pyrophosphorylase-like protein 1	-0.645994	0.000230855
Q08257	CRYZ	Quinone oxidoreductase	0.550525	0.0002324
Q96GK7	FAHD2A	Fumarylacetoacetate hydrolase domain-containing protein 2A	-0.309514	0.000234449
A0A087WYR0	SRP19	Signal recognition particle 19 kDa protein	-0.291171	0.000234767
Q9HCE1	MOV10	Helicase MOV-10	-0.290083	0.000237586
P09960	LTA4H	Leukotriene A-4 hydrolase	-0.344816	0.000238064
P60903	S100A10	Protein S100-A10	0.714508	0.000239209
Q96Q15	SMG1	Serine/threonine-protein kinase SMG1	-0.2786	0.000239832
Q9P2B2	PTGFRN	Prostaglandin F2 receptor negative regulator	0.535117	0.00024009
Q6DKJ4	NXN	Nucleoredoxin	-0.296323	0.000240448
Q9UJU6	DBNL	Drebrin-like protein	0.256766	0.000240891
Q9NZM1	MYOF	Myoferlin	0.758262	0.000241057
Q06203	PPAT	Amidophosphoribosyltransferase	-0.404135	0.000241836
O95801	TTC4	Tetratricopeptide repeat protein 4	-0.30648	0.000242015
B4DLR8	NQO1	NAD(P)H dehydrogenase [quinone] 1	0.217268	0.000244959
Q9H444	CHMP4B	Charged multivesicular body protein 4b	0.668615	0.000246235
O00165	HAX1	HCLS1-associated protein X-1	-0.21109	0.000246349
P82673	MRPS35	28S ribosomal protein S35, mitochondrial	-0.309525	0.000246636
A0A5F9ZI21	ARHGEF2	Rho guanine nucleotide exchange factor 2	0.40065	0.000248987
A0A0U1RRL8	SPATA20	Spermatogenesis-associated protein 20	0.69719	0.000249486
P17252	PRKCA	Protein kinase C alpha type	-0.349368	0.000250737
Q9H6S0	YTHDC2	3'-5' RNA helicase YTHDC2	-0.188208	0.000251167
E7EWW0	VPS35L	VPS35 endosomal protein sorting factor-like	-0.305718	0.000251903
P00338	LDHA	L-lactate dehydrogenase A chain	-0.390294	0.000257503
P58107	EPPK1	Epiplakin	0.714266	0.000258309
O75746	SLC25A12	Calcium-binding mitochondrial carrier protein Aralar1	-0.28844	0.000258338
P05455	SSB	Lupus La protein	-0.226672	0.000259117
Q14137	BOP1	Ribosome biogenesis protein BOP1	-0.290393	0.000262431
Q9HB71	CACYBP	Calcyclin-binding protein	-0.445719	0.000263609
P28838	LAP3	Cytosol aminopeptidase	-0.121456	0.000264989
F8W1A4	AK2	Adenylate kinase 2, mitochondrial	-0.551711	0.000266235
P46779	RPL28	60S ribosomal protein L28	-0.277973	0.000266828
F8WDE2	TMEM41A	Transmembrane protein 41A	-0.477903	0.000268145
O95347	SMC2	Structural maintenance of chromosomes protein 2	-0.406647	0.000268458
O14777	NDC80	Kinetochore protein NDC80 homolog	-0.505967	0.000268458
Q99613	EIF3C	Eukaryotic translation initiation factor 3 subunit C	-0.167123	0.000268538
P36639	NUDT1	7,8-dihydro-8-oxoguanine triphosphatase	-0.331216	0.000268916
O00625	PIR	Pirin	-0.318305	0.000269629
Q13740	ALCAM	CD166 antigen	0.362749	0.000270423
Q8N8S7	ENAH	Protein enabled homolog	0.294016	0.000270749
A0A0C4DG91	NME6	Nucleoside diphosphate kinase	-0.699267	0.000270749
Q92878	RAD50	DNA repair protein RAD50	-0.190715	0.000271403
P07948	LYN	Tyrosine-protein kinase Lyn	0.666697	0.000271801
O95302	FKBP9	Peptidyl-prolyl cis-trans isomerase FKBP9	0.292264	0.000272655
Q96I99	SUCLG2	Succinate--CoA ligase [GDP-forming] subunit beta, mitochondrial	-0.527228	0.000273609
A0A1W2PPZ5	TCEA1	Transcription elongation factor A protein 1	-0.193078	0.000274431
P63244	RACK1	Receptor of activated protein C kinase 1	-0.231723	0.000274501
Q9ULC4	MCTS1	Malignant T-cell-amplified sequence 1	-0.343733	0.00027474
J3KTN0	EIF4A1	Eukaryotic initiation factor 4A-I (Fragment)	2.58656	0.000276893
K7EJH8	ACTN4	Alpha-actinin-4 (Fragment)	0.301697	0.000278305
Q15149	PLEC	Plectin	0.662015	0.000278439
Q8N335	GPD1L	Glycerol-3-phosphate dehydrogenase 1-like protein	0.232365	0.000279505
J3QRV5	LLGL2	LLGL scribble cell polarity complex component 2	0.703769	0.000280153
P47929	LGALS7	Galectin-7	0.789679	0.000280351
O15460	P4HA2	Prolyl 4-hydroxylase subunit alpha-2	-0.318854	0.000281515
E5RFU2	EPHX2	Bifunctional epoxide hydrolase 2	-0.472497	0.000281977
O75475	PSIP1	PC4 and SFRS1-interacting protein	-0.351585	0.000285912
Q9H6S3	EPS8L2	Epidermal growth factor receptor kinase substrate 8-like protein 2	0.571155	0.000286118
Q9UNI6	DUSP12	Dual specificity protein phosphatase 12	-0.468142	0.000293229
Q15021	NCAPD2	Condensin complex subunit 1	-0.501311	0.000294891
P30740	SERPINB1	Leukocyte elastase inhibitor	0.959573	0.00029595
A0A087WXM6	RPL17	60S ribosomal protein L17 (Fragment)	-0.404434	0.000299111
Q9Y2T2	AP3M1	AP-3 complex subunit mu-1	-0.332572	0.000299786
O75683	SURF6	Surfeit locus protein 6	-0.237942	0.000300743
O43824	GTPBP6	Putative GTP-binding protein 6	-0.272378	0.000301759
O00139	KIF2A	Kinesin-like protein KIF2A	-0.575248	0.000302718
Q96A35	MRPL24	39S ribosomal protein L24, mitochondrial	-0.461445	0.000303841
Q9UIQ6	LNPEP	Leucyl-cystinyl aminopeptidase	-0.628473	0.000303977
Q96GA3	LTV1	Protein LTV1 homolog	-0.317847	0.000305569
Q96M27	PRRC1	Protein PRRC1	-0.272179	0.00030598
Q99959	PKP2	Plakophilin-2	0.486972	0.000307254
Q96C90	PPP1R14B	Protein phosphatase 1 regulatory subunit 14B	1.04502	0.000308192
P54687	BCAT1	Branched-chain-amino-acid aminotransferase, cytosolic	1.13205	0.000308778
A0A3B3IRR1	HMBS	Porphobilinogen deaminase	-0.235746	0.00030929
P09211	GSTP1	Glutathione S-transferase P	0.545863	0.000309435
O00300	TNFRSF11B	Tumor necrosis factor receptor superfamily member 11B	-0.759301	0.000309455
A0A0A0MSI3	PTER	Phosphotriesterase-related protein	-0.389518	0.000310962
H3BRB3	KIF22	Kinesin-like protein	-0.384279	0.00031161
Q9NZM5	NOP53	Ribosome biogenesis protein NOP53	-0.33335	0.000311679
Q9H4A4	RNPEP	Aminopeptidase B	0.465505	0.000313569
H0YKU8	USP3	Ubiquitin carboxyl-terminal hydrolase (Fragment)	-0.372776	0.000313907
D6RCD0	HSD17B11	Estradiol 17-beta-dehydrogenase 11	-0.833668	0.000315047
Q9BPU6	DPYSL5	Dihydropyrimidinase-related protein 5	-0.636479	0.000317285
P62750	RPL23A	60S ribosomal protein L23a	-0.258715	0.000317601
Q9BXJ9	NAA15	N-alpha-acetyltransferase 15, NatA auxiliary subunit	-0.221865	0.000317975
P23919	DTYMK	Thymidylate kinase	-0.450688	0.000317975
A6NJI1	C11orf86	Uncharacterized protein C11orf86	-1.3124	0.000318178
B0QYW5	SLC25A17	Peroxisomal membrane protein PMP34	-0.75909	0.000319932
Q13177	PAK2	Serine/threonine-protein kinase PAK 2	0.309702	0.000321498
Q08AM6	VAC14	Protein VAC14 homolog	-0.181612	0.000323471
Q03169	TNFAIP2	Tumor necrosis factor alpha-induced protein 2	0.749973	0.000323907
Q9NTZ6	RBM12	RNA-binding protein 12	-0.165301	0.000325097
P23634	ATP2B4	Plasma membrane calcium-transporting ATPase 4	0.601127	0.000325627
E9PKP7	UBTF	Nucleolar transcription factor 1	-0.378932	0.000325865
Q7Z6M1	RABEPK	Rab9 effector protein with kelch motifs	-0.453178	0.000326348
Q5T1Z0	LHPP	Phospholysine phosphohistidine inorganic pyrophosphate phosphatase	1.22309	0.000330779
O75554	WBP4	WW domain-binding protein 4	-0.48424	0.000332799
Q9NSK0	KLC4	Kinesin light chain 4	-0.270818	0.000333806
Q15057	ACAP2	Arf-GAP with coiled-coil, ANK repeat and PH domain-containing protein 2	-0.364676	0.000334329
Q8NBI6	XXYLT1	Xyloside xylosyltransferase 1	-0.38839	0.000334708
Q9UGP8	SEC63	Translocation protein SEC63 homolog	-0.364132	0.000335643
P49406	MRPL19	39S ribosomal protein L19, mitochondrial	-0.31917	0.000336967
A0A087X1K9	LYPLA1	Acyl-protein thioesterase 1	0.338391	0.000337251
Q9ULR3	PPM1H	Protein phosphatase 1H	-0.614299	0.000337647
G5E9A6	USP11	Ubiquitin carboxyl-terminal hydrolase	-0.0935928	0.000338505
Q86YM7	HOMER1	Homer protein homolog 1	-0.225964	0.00033943
Q9BW91	NUDT9	ADP-ribose pyrophosphatase, mitochondrial	-0.439726	0.000341225
B5MDE0	RFT1	Protein RFT1 homolog	-0.359654	0.000341254
Q9Y248	GINS2	DNA replication complex GINS protein PSF2	-1.0183	0.000341899
Q9NXH9	TRMT1	tRNA (guanine(26)-N(2))-dimethyltransferase	-0.197856	0.00034636
A0A0C4DFL7	CYP51A1	Lanosterol 14-alpha demethylase	-0.306601	0.000348167
P04083	ANXA1	Annexin A1	1.33515	0.000348876
A0A0B4J2A4	ACAA2	3-ketoacyl-CoA thiolase, mitochondrial	-0.120919	0.000351545
E9PDF6	MYO1B	Unconventional myosin-Ib	0.579049	0.000352703
H7BYF2	NUP58	Nucleoporin p58/p45 (Fragment)	-0.286284	0.000352724
Q9BT67	NDFIP1	NEDD4 family-interacting protein 1	-1.63228	0.000352784
Q9NR30	DDX21	Nucleolar RNA helicase 2	-0.137102	0.000353303
Q14566	MCM6	DNA replication licensing factor MCM6	-0.592516	0.000355551
Q08554	DSC1	Desmocollin-1	0.320346	0.000356032
P49736	MCM2	DNA replication licensing factor MCM2	-0.533092	0.000356034
A4D1E9	GTPBP10	GTP-binding protein 10	-0.512295	0.000356978
A0A1B0GW05	DPY19L1	Probable C-mannosyltransferase DPY19L1	0.227795	0.000357398
Q8NBJ5	COLGALT1	Procollagen galactosyltransferase 1	-0.116354	0.000357683
A0A494C0R8	CLUH	Clustered mitochondria protein homolog	-0.383218	0.00035916
Q86TI2	DPP9	Dipeptidyl peptidase 9	-0.493901	0.00036044
Q96EL2	MRPS24	28S ribosomal protein S24, mitochondrial	-0.668726	0.000362602
F8VNY5	CCDC59	Thyroid transcription factor 1-associated protein 26 (Fragment)	-0.429932	0.000362886
P51151	RAB9A	Ras-related protein Rab-9A	0.405303	0.000363173
O60506	SYNCRIP	Heterogeneous nuclear ribonucleoprotein Q	-0.216773	0.000363623
Q9NSQ0	RRP7BP	Putative ribosomal RNA-processing protein 7 homolog B	-0.608664	0.000363726
E9PKU7	GANAB	Neutral alpha-glucosidase AB	-0.29423	0.000364627
P49902	NT5C2	Cytosolic purine 5'-nucleotidase	-0.37737	0.00036585
Q15397	PUM3	Pumilio homolog 3	-0.525607	0.000366359
P19387	POLR2C	DNA-directed RNA polymerase II subunit RPB3	-0.137648	0.000367582
J3KN67	TPM3	Tropomyosin alpha-3 chain	0.559182	0.000367604
P17152	TMEM11	Transmembrane protein 11, mitochondrial	0.196329	0.000368907
A0A087WZV0	PPIP5K2	Inositol hexakisphosphate and diphosphoinositol-pentakisphosphate kinase	-0.231188	0.000369166
Q9P0V3	SH3BP4	SH3 domain-binding protein 4	-0.419445	0.000369166
Q9BRP4	PAAF1	Proteasomal ATPase-associated factor 1	-0.489723	0.000369808
C9J4Z3	RPL37A	60S ribosomal protein L37a	-0.324893	0.000370845
P30043	BLVRB	Flavin reductase (NADPH)	0.156331	0.000371224
Q13813	SPTAN1	Spectrin alpha chain, non-erythrocytic 1	0.389105	0.000372536
A0A3B3ITR6	FARS2	Phenylalanine--tRNA ligase, mitochondrial	-0.503193	0.00037345
Q8N5K1	CISD2	CDGSH iron-sulfur domain-containing protein 2	-0.266475	0.00037417
Q969H8	MYDGF	Myeloid-derived growth factor	-0.206994	0.000374346
Q9Y3D3	MRPS16	28S ribosomal protein S16, mitochondrial	-0.398799	0.000376767
P11498	PC	Pyruvate carboxylase, mitochondrial	0.448473	0.00037733
O95478	NSA2	Ribosome biogenesis protein NSA2 homolog	-0.368582	0.00038009
B5MBZ0	EML4	Echinoderm microtubule-associated protein-like 4	-1.01836	0.000380415
P26038	MSN	Moesin	0.289397	0.000380472
O75955	FLOT1	Flotillin-1	0.397962	0.000380875
Q9H1E3	NUCKS1	Nuclear ubiquitous casein and cyclin-dependent kinase substrate 1	0.468225	0.000381258
A0A087X2G1	DDX1	ATP-dependent RNA helicase DDX1	-0.163193	0.000381258
A0A590UJN4	POLR2A	DNA-directed RNA polymerase subunit	-0.155724	0.000383408
G3V1C3	API5	Apoptosis inhibitor 5	-0.273747	0.000384403
E9PBG7	CAMK2D	Calcium/calmodulin-dependent protein kinase type II subunit delta	0.512567	0.000387333
D6RD47	RPS23	40S ribosomal protein S23	-0.313843	0.000389429
Q9HCM1	RESF1	Retroelement silencing factor 1	0.536941	0.00038995
P49959	MRE11	Double-strand break repair protein MRE11	-0.315209	0.000392762
P34896	SHMT1	Serine hydroxymethyltransferase, cytosolic	-0.372411	0.000394007
P82932	MRPS6	28S ribosomal protein S6, mitochondrial	-0.428026	0.000394149
B4DH23	MAN2C1	Alpha-mannosidase 2C1	0.608612	0.000395546
Q9H0S4	DDX47	Probable ATP-dependent RNA helicase DDX47	-0.218295	0.000396272
P61221	ABCE1	ATP-binding cassette sub-family E member 1	-0.227897	0.000396793
Q14847	LASP1	LIM and SH3 domain protein 1	0.635935	0.000397744
Q49A26	GLYR1	Putative oxidoreductase GLYR1	-0.190734	0.000399532
Q5QPA5	MRPS18A	39S ribosomal protein S18a, mitochondrial (Fragment)	-0.390522	0.000400015
Q96K19	RNF170	E3 ubiquitin-protein ligase RNF170	-0.193715	0.000400124
A0A2R8Y544	ACBD6	Acyl-CoA-binding domain-containing protein 6	-0.872706	0.000400786
P07384	CAPN1	Calpain-1 catalytic subunit	0.44422	0.000403245
P56545	CTBP2	C-terminal-binding protein 2	-0.350462	0.000403684
Q9Y450	HBS1L	HBS1-like protein	-0.248396	0.000403822
C9J5C3	PDCD10	Programmed cell death protein 10 (Fragment)	-0.207854	0.000404032
Q9BU61	NDUFAF3	NADH dehydrogenase [ubiquinone] 1 alpha subcomplex assembly factor 3	-0.308921	0.000404555
Q9UGI8	TES	Testin	0.120455	0.000406853
H0YBE8	WWC1	Protein KIBRA (Fragment)	0.713998	0.000411665
P13674	P4HA1	Prolyl 4-hydroxylase subunit alpha-1	-0.257902	0.000412091
O15020	SPTBN2	Spectrin beta chain, non-erythrocytic 2	-0.756055	0.000414528
Q9NVV4	MTPAP	Poly(A) RNA polymerase, mitochondrial	-0.084304	0.000415029
A0A2R8YEZ3	ERCC8	DNA excision repair protein ERCC-8 (Fragment)	0.425214	0.000415498
Q8IVT2	MISP	Mitotic interactor and substrate of PLK1	1.38477	0.000415807
K7EM91	SPINT2	Kunitz-type protease inhibitor 2	0.676176	0.000416814
C9IZG4	CUTA	Protein CutA	0.534076	0.000417319
Q9Y5S9	RBM8A	RNA-binding protein 8A	-0.318338	0.000420442
P50991	CCT4	T-complex protein 1 subunit delta	-0.195667	0.000421834
Q9H074	PAIP1	Polyadenylate-binding protein-interacting protein 1	-0.148377	0.000423913
P84157	MXRA7	Matrix-remodeling-associated protein 7	0.968314	0.000426908
A0A087X256	WASHC4	WASH complex subunit 4	-0.121079	0.000427103
Q99543	DNAJC2	DnaJ homolog subfamily C member 2	-0.159369	0.000427652
A0A286YFF8	MON2	Protein MON2 homolog	-0.271962	0.000430281
Q13895	BYSL	Bystin	-0.21261	0.000431167
Q8WTT2	NOC3L	Nucleolar complex protein 3 homolog	-0.558004	0.000432347
P12429	ANXA3	Annexin A3	-0.210014	0.000432538
H3BM79	AKTIP	AKT-interacting protein (Fragment)	-0.128541	0.00043453
P13807	GYS1	Glycogen [starch] synthase, muscle	0.331882	0.000436114
A0A087WZM8	TMEM254	Transmembrane protein 254	-0.0814294	0.000436157
Q9BTY2	FUCA2	Plasma alpha-L-fucosidase	-0.101169	0.000436157
Q15046	KARS1	Lysine--tRNA ligase	-0.29235	0.000437793
Q5T196	FLAD1	FAD synthase	-0.467885	0.000437845
O14744	PRMT5	Protein arginine N-methyltransferase 5	-0.236035	0.000438059
Q8IUR0	TRAPPC5	Trafficking protein particle complex subunit 5	-0.361631	0.000439842
A0A0A0MQU0	WDR18	WD repeat-containing protein 18 (Fragment)	-0.188288	0.000440576
P30622	CLIP1	CAP-Gly domain-containing linker protein 1	0.33452	0.000441399
O43592	XPOT	Exportin-T	-0.18019	0.000443418
B0UXQ0	HLA-A	HLA class I histocompatibility antigen, A alpha chain	0.590214	0.000443776
Q9BR76	CORO1B	Coronin-1B	0.444842	0.000446716
Q8N3F8	MICALL1	MICAL-like protein 1	0.797855	0.00044724
P82921	MRPS21	28S ribosomal protein S21, mitochondrial	-0.539912	0.000447376
P04040	CAT	Catalase	0.649783	0.000449996
P55010	EIF5	Eukaryotic translation initiation factor 5	-0.182606	0.000450752
Q92598	HSPH1	Heat shock protein 105 kDa	-0.212122	0.00045196
Q9H5X1	CIAO2A	Cytosolic iron-sulfur assembly component 2A	0.862591	0.000455486
Q96HA7	TONSL	Tonsoku-like protein	-0.417226	0.000456356
P05198	EIF2S1	Eukaryotic translation initiation factor 2 subunit 1	-0.255962	0.000456504
Q13563	PKD2	Polycystin-2	0.865624	0.000457936
O43353	RIPK2	Receptor-interacting serine/threonine-protein kinase 2	0.664252	0.000458275
P34897	SHMT2	Serine hydroxymethyltransferase, mitochondrial	-0.0691507	0.000459572
A0A0U1RRH6	PHF14	PHD finger protein 14	-0.12848	0.000459986
O96005	CLPTM1	Cleft lip and palate transmembrane protein 1	-0.312188	0.00046234
Q14696	MESD	LRP chaperone MESD	-0.337778	0.000462732
P37837	TALDO1	Transaldolase	0.252989	0.000464451
H3BUB4	SNUPN	Snurportin-1 (Fragment)	-0.457813	0.000468896
H3BPE1	MACF1	Microtubule-actin cross-linking factor 1, isoforms 1/2/3/5	-0.109452	0.000468904
O60216	RAD21	Double-strand-break repair protein rad21 homolog	-0.348075	0.000468959
P04792	HSPB1	Heat shock protein beta-1	0.634569	0.000469175
O15126	SCAMP1	Secretory carrier-associated membrane protein 1	-0.257732	0.0004696
Q9BPX3	NCAPG	Condensin complex subunit 3	-0.545834	0.000470122
O75884	RBBP9	Serine hydrolase RBBP9	-0.495248	0.000471256
A0A0A0MR59	PUM2	Pumilio homolog 2	-0.267466	0.000474584
P15311	EZR	Ezrin	0.603599	0.000474724
B4DJL6	INTS14	Integrator complex subunit 14	-0.340901	0.00047561
Q15904	ATP6AP1	V-type proton ATPase subunit S1	-0.256803	0.000475622
P49366	DHPS	Deoxyhypusine synthase	-0.302622	0.000477192
F8WE11	EIF4A2	Eukaryotic initiation factor 4A-II	0.832023	0.000478673
Q8IXQ6	PARP9	Protein mono-ADP-ribosyltransferase PARP9	0.6296	0.00048015
Q5BKZ1	ZNF326	DBIRD complex subunit ZNF326	0.16886	0.000482674
Q9UHB6	LIMA1	LIM domain and actin-binding protein 1	0.702076	0.000483041
H0Y5B0	EPB41L2	Band 4.1-like protein 2 (Fragment)	-0.134737	0.00048435
Q8WUY1	THEM6	Protein THEM6	-0.406236	0.000487801
P20042	EIF2S2	Eukaryotic translation initiation factor 2 subunit 2	-0.388161	0.000489334
Q8NG31	KNL1	Kinetochore scaffold 1	-0.500829	0.000491308
Q9Y6X8	ZHX2	Zinc fingers and homeoboxes protein 2	0.836579	0.000491532
B8ZZQ6	PTMA	Prothymosin alpha	-0.495194	0.000492001
Q6UWE0	LRSAM1	E3 ubiquitin-protein ligase LRSAM1	-0.272172	0.000493632
Q96A72	MAGOHB	Protein mago nashi homolog 2	-0.130537	0.00049738
Q6PD62	CTR9	RNA polymerase-associated protein CTR9 homolog	-0.29341	0.000500347
Q9Y624	F11R	Junctional adhesion molecule A	1.32862	0.000503075
Q9Y287	ITM2B	Integral membrane protein 2B	-0.516601	0.000506879
P18754	RCC1	Regulator of chromosome condensation	-0.242038	0.000507582
Q01970	PLCB3	1-phosphatidylinositol 4,5-bisphosphate phosphodiesterase beta-3	0.302189	0.000507876
O14672	ADAM10	Disintegrin and metalloproteinase domain-containing protein 10	0.1782	0.000508971
Q9UHF1	EGFL7	Epidermal growth factor-like protein 7	-1.1782	0.000513895
Q9NZ52	GGA3	ADP-ribosylation factor-binding protein GGA3	-0.385342	0.000514056
Q5VZE5	NAA35	N-alpha-acetyltransferase 35, NatC auxiliary subunit	0.165622	0.000514121
Q9Y5K6	CD2AP	CD2-associated protein	0.706635	0.000514796
Q9Y608	LRRFIP2	Leucine-rich repeat flightless-interacting protein 2	0.634465	0.000514796
Q9NVM9	INTS13	Integrator complex subunit 13	-0.183032	0.00051667
Q96MX6	WDR92	WD repeat-containing protein 92	-0.312323	0.000517572
O60825	PFKFB2	6-phosphofructo-2-kinase/fructose-2,6-bisphosphatase 2	-0.489155	0.000518676
Q7Z2K6	ERMP1	Endoplasmic reticulum metallopeptidase 1	0.390189	0.000519994
Q02809	PLOD1	Procollagen-lysine,2-oxoglutarate 5-dioxygenase 1	-0.241671	0.000520334
Q9BXR0	QTRT1	Queuine tRNA-ribosyltransferase catalytic subunit 1	-0.337731	0.000522263
Q7L8L6	FASTKD5	FAST kinase domain-containing protein 5, mitochondrial	-0.620214	0.000523701
Q9NTJ3	SMC4	Structural maintenance of chromosomes protein 4	-0.427365	0.000524145
A0A2R8YGH5	AP1S1	AP complex subunit sigma	-1.1291	0.000524824
Q9BRX5	GINS3	DNA replication complex GINS protein PSF3	-0.345259	0.000525402
Q86X55	CARM1	Histone-arginine methyltransferase CARM1	-0.163928	0.000527332
Q9BW27	NUP85	Nuclear pore complex protein Nup85	-0.180091	0.000528623
O94874	UFL1	E3 UFM1-protein ligase 1	-0.141933	0.000529329
G3XAI2	LAMB1	Laminin subunit beta-1	0.729261	0.000529527
Q9UKD2	MRTO4	mRNA turnover protein 4 homolog	-0.412789	0.000530111
Q9NX58	LYAR	Cell growth-regulating nucleolar protein	-0.262305	0.0005306
Q8NB90	SPATA5	ATPase family protein 2 homolog	-0.379243	0.000531981
O43660	PLRG1	Pleiotropic regulator 1	-0.252281	0.000533715
C9JYY6	NRCAM	Neuronal cell adhesion molecule	0.161518	0.000534787
P25205	MCM3	DNA replication licensing factor MCM3	-0.476469	0.000535521
O95905	ECD	Protein ecdysoneless homolog	-0.363488	0.000538154
P17987	TCP1	T-complex protein 1 subunit alpha	-0.205862	0.000540201
Q86V85	GPR180	Integral membrane protein GPR180	-0.409979	0.00054293
A0A499FIX8	ESYT2	Extended synaptotagmin-2	0.39072	0.000543674
A0AVT1	UBA6	Ubiquitin-like modifier-activating enzyme 6	0.0617166	0.000544666
O14732	IMPA2	Inositol monophosphatase 2	0.488919	0.000548784
O94906	PRPF6	Pre-mRNA-processing factor 6	-0.107224	0.000549289
A0A087X2D5	MRPL45	39S ribosomal protein L45, mitochondrial	-0.191464	0.000551937
P35998	PSMC2	26S proteasome regulatory subunit 7	-0.301536	0.00055318
E9PQC4	NUF2	Kinetochore protein Nuf2	-0.927645	0.000553807
Q93034	CUL5	Cullin-5	-0.113363	0.000557018
Q96K80	ZC3H10	Zinc finger CCCH domain-containing protein 10	-0.806118	0.000557357
C9J8E1	MAPKAPK3	MAP kinase-activated protein kinase 3 (Fragment)	-0.193951	0.000558406
O95071	UBR5	E3 ubiquitin-protein ligase UBR5	-0.245993	0.000559323
A0A5F9ZI63	EED	Polycomb protein EED	-0.2532	0.000563046
P56182	RRP1	Ribosomal RNA processing protein 1 homolog A	-0.135293	0.000563732
P30520	ADSS2	Adenylosuccinate synthetase isozyme 2	-0.471066	0.00056511
Q9UJS0	SLC25A13	Calcium-binding mitochondrial carrier protein Aralar2	0.305144	0.000565228
H0YHD9	KRT72	Keratin, type II cytoskeletal 72 (Fragment)	0.526398	0.000571206
D6RID8	GTF2H2C	General transcription factor IIH subunit 2-like protein (Fragment)	-0.321892	0.000571727
P62837	UBE2D2	Ubiquitin-conjugating enzyme E2 D2	-0.413007	0.000573939
Q6ZUX7	LHFPL2	LHFPL tetraspan subfamily member 2 protein	-0.618522	0.000575798
J3QSH4	VEZF1	Vascular endothelial zinc finger 1	-0.06569	0.000576052
Q9H0V9	LMAN2L	VIP36-like protein	-0.270283	0.000577873
Q92896	GLG1	Golgi apparatus protein 1	0.33811	0.000578002
F5H1S9	PUS1	tRNA pseudouridine synthase A	-0.249594	0.000578002
E7EQL1		2Fe-2S ferredoxin-type domain-containing protein	-0.524921	0.000578692
Q0ZGT2	NEXN	Nexilin	0.209067	0.000579323
A0A0A0MTR4	DPH1	2-(3-amino-3-carboxypropyl)histidine synthase subunit 1 (Fragment)	-0.566642	0.000579778
P07355	ANXA2	Annexin A2	0.531735	0.000584596
Q9BSE5	AGMAT	Agmatinase, mitochondrial	-0.57474	0.000584838
A0A2R8Y549	PATJ	InaD-like protein	0.286872	0.000587397
Q9Y281	CFL2	Cofilin-2	-0.429856	0.00058756
Q9UBS4	DNAJB11	DnaJ homolog subfamily B member 11	-0.180836	0.000588331
P08133	ANXA6	Annexin A6	-0.365848	0.000588676
A0A5F9ZHX8	ARSL	Arylsulfatase L	-0.50745	0.000589078
A0A2R8Y653	UCK2	Uridine-cytidine kinase 2	-0.570711	0.00058929
A0A1W2PRW4	PLAAT3	Phospholipase A and acyltransferase 3	1.1602	0.00058973
Q10570	CPSF1	Cleavage and polyadenylation specificity factor subunit 1	-0.238537	0.000593311
Q99767	APBA2	Amyloid-beta A4 precursor protein-binding family A member 2	-0.274365	0.000594229
O00151	PDLIM1	PDZ and LIM domain protein 1	0.61813	0.000594265
Q9NR19	ACSS2	Acetyl-coenzyme A synthetase, cytoplasmic	0.438405	0.000594265
M0R2B7	POLD1	DNA polymerase	-0.374744	0.000595762
A0A0D9SF60	PKP4	Plakophilin-4	-0.256135	0.000597748
O94855	SEC24D	Protein transport protein Sec24D	-0.165175	0.000599508
O43491	EPB41L2	Band 4.1-like protein 2	-0.0946679	0.000600368
P27694	RPA1	Replication protein A 70 kDa DNA-binding subunit	-0.320332	0.000600932
A0A0C4DG49	PVR	Poliovirus receptor	0.677631	0.000601894
O60343	TBC1D4	TBC1 domain family member 4	-1.17014	0.000602033
H0Y8J2	CENPC	Centromere protein C (Fragment)	-0.612591	0.000602106
Q7Z7K6	CENPV	Centromere protein V	-0.607344	0.000602208
A0A087X0M4	SLC4A1AP	Kanadaptin	-0.262672	0.000603324
P55060	CSE1L	Exportin-2	-0.178515	0.000603436
Q99871	HAUS7	HAUS augmin-like complex subunit 7	-0.420244	0.000604865
P04181	OAT	Ornithine aminotransferase, mitochondrial	-0.35813	0.000606295
A0A087X2G6	NOP16	Nucleolar protein 16	-0.335028	0.000607196
Q92791	P3H4	Endoplasmic reticulum protein SC65	-0.441062	0.000612717
Q9H2P0	ADNP	Activity-dependent neuroprotector homeobox protein	-0.148409	0.000613335
Q9UQE7	SMC3	Structural maintenance of chromosomes protein 3	-0.199791	0.000616983
B7ZLR4	ATP7B	ATP7B protein	0.463679	0.000621965
Q9HAU5	UPF2	Regulator of nonsense transcripts 2	-0.12584	0.000622135
Q05D32	CTDSPL2	CTD small phosphatase-like protein 2	-0.515432	0.000623743
Q99584	S100A13	Protein S100-A13	0.523714	0.000624165
Q9BXW7	HDHD5	Haloacid dehalogenase-like hydrolase domain-containing 5	-0.196199	0.000625136
Q8ND24	RNF214	RING finger protein 214	-0.228584	0.000625206
A0A024QZX5	SERPINB6	Serpin B6	0.429913	0.000626011
Q16531	DDB1	DNA damage-binding protein 1	-0.190419	0.000626466
Q9BQ39	DDX50	ATP-dependent RNA helicase DDX50	-0.19772	0.000627688
P14868	DARS1	Aspartate--tRNA ligase, cytoplasmic	-0.125503	0.000628989
P43353	ALDH3B1	Aldehyde dehydrogenase family 3 member B1	1.15419	0.000630886
Q8WUM0	NUP133	Nuclear pore complex protein Nup133	-0.115997	0.000631271
Q14738	PPP2R5D	Serine/threonine-protein phosphatase 2A 56 kDa regulatory subunit delta isoform	-0.286019	0.000632032
Q9Y490	TLN1	Talin-1	0.124557	0.000633694
P82675	MRPS5	28S ribosomal protein S5, mitochondrial	-0.329125	0.000635715
Q9HD45	TM9SF3	Transmembrane 9 superfamily member 3	0.0976777	0.000636542
Q6BCY4	CYB5R2	NADH-cytochrome b5 reductase 2	0.695702	0.000636915
E9PKT9	MOCS2	Molybdopterin synthase sulfur carrier subunit	0.620241	0.000638418
Q9NRF9	POLE3	DNA polymerase epsilon subunit 3	-0.280796	0.000639143
Q9H981	ACTR8	Actin-related protein 8	-0.584037	0.000640669
Q6NXE6	ARMC6	Armadillo repeat-containing protein 6	-0.551926	0.000641198
O43252	PAPSS1	Bifunctional 3'-phosphoadenosine 5'-phosphosulfate synthase 1	-0.170417	0.000641524
Q9BPX7	C7orf25	UPF0415 protein C7orf25	-0.270344	0.000641688
A0A2R8YDT1	GLUL	Glutamine synthetase	-0.558	0.000645726
Q9BYD2	MRPL9	39S ribosomal protein L9, mitochondrial	-0.382209	0.000648181
Q9H0C8	ILKAP	Integrin-linked kinase-associated serine/threonine phosphatase 2C	-0.257229	0.000648292
P21397	MAOA	Amine oxidase [flavin-containing] A	-0.244449	0.00064938
Q15911	ZFHX3	Zinc finger homeobox protein 3	-0.618957	0.000649556
Q6P1L8	MRPL14	39S ribosomal protein L14, mitochondrial	-0.43279	0.000654217
A6NGP5	JPT2	Jupiter microtubule-associated homolog 2	0.699479	0.000655699
Q8WWY3	PRPF31	U4/U6 small nuclear ribonucleoprotein Prp31	-0.213532	0.000655906
Q9ULX3	NOB1	RNA-binding protein NOB1	-0.357772	0.000657944
Q7L099	RUFY3	Protein RUFY3	-0.855682	0.000663927
E7ENF1	C12orf43	Chromosome 12 open reading frame 43	-0.192012	0.000664924
Q15643	TRIP11	Thyroid receptor-interacting protein 11	-0.211095	0.000664934
C9JBY7	MRPS33	28S ribosomal protein S33, mitochondrial	-0.486836	0.000665562
Q9HD33	MRPL47	39S ribosomal protein L47, mitochondrial	-0.538113	0.00066624
Q13526	PIN1	Peptidyl-prolyl cis-trans isomerase NIMA-interacting 1	-0.496053	0.000669951
Q9H3P7	ACBD3	Golgi resident protein GCP60	0.775973	0.000670202
P39023	RPL3	60S ribosomal protein L3	-0.177287	0.000673431
P50990	CCT8	T-complex protein 1 subunit theta	-0.195486	0.000674034
O00231	PSMD11	26S proteasome non-ATPase regulatory subunit 11	-0.218906	0.00067528
Q6UWU4	C6orf89	Bombesin receptor-activated protein C6orf89	-0.499968	0.000676241
P48449	LSS	Lanosterol synthase	-0.294268	0.000677254
F2Z2Y4	PDXK	Pyridoxal kinase	-0.355615	0.000679469
Q9GZL7	WDR12	Ribosome biogenesis protein WDR12	-0.387057	0.000679746
P15924	DSP	Desmoplakin	0.512917	0.000680853
Q8IXI2	RHOT1	Mitochondrial Rho GTPase 1	-0.253481	0.000683444
A0A0C4DFM1	TM9SF4	Transmembrane 9 superfamily member	-0.184922	0.000683933
Q6P4I2	WDR73	WD repeat-containing protein 73	-0.584588	0.00068621
Q09666	AHNAK	Neuroblast differentiation-associated protein AHNAK	0.484421	0.000686746
Q7Z2W9	MRPL21	39S ribosomal protein L21, mitochondrial	-0.38277	0.000686746
O95297	MPZL1	Myelin protein zero-like protein 1	-0.114576	0.000686778
K7EQ91	SLC39A6	Zinc transporter ZIP6 (Fragment)	-0.418782	0.000687216
Q5T4K2	SLC39A1	Zinc transporter ZIP1 (Fragment)	-0.822185	0.000688404
O43272	PRODH	Proline dehydrogenase 1, mitochondrial	0.846577	0.000689671
G3V3M6	APEX1	DNA-(apurinic or apyrimidinic site) lyase (Fragment)	-0.195448	0.000689671
C9JJ19	MRPS34	28S ribosomal protein S34, mitochondrial	-0.44104	0.000689671
H3BMF1	CNEP1R1	Nuclear envelope phosphatase-regulatory subunit 1 (Fragment)	-0.22952	0.000690464
Q9P016	THYN1	Thymocyte nuclear protein 1	-0.609668	0.000692139
A0A087X2H1	HECTD1	E3 ubiquitin-protein ligase HECTD1	-0.260304	0.000693539
P31327	CPS1	Carbamoyl-phosphate synthase [ammonia], mitochondrial	-0.511431	0.000694797
P38117	ETFB	Electron transfer flavoprotein subunit beta	-0.0989831	0.000695557
A8MQ02	AFDN	Afadin	0.362572	0.000696067
Q8IY81	FTSJ3	pre-rRNA 2'-O-ribose RNA methyltransferase FTSJ3	-0.221672	0.000698054
O14802	POLR3A	DNA-directed RNA polymerase III subunit RPC1	-0.160308	0.000698234
Q9UHB9	SRP68	Signal recognition particle subunit SRP68	-0.338723	0.000699526
A0A2R8Y4W2	EPS8	Epidermal growth factor receptor kinase substrate 8	0.81822	0.000701893
P11047	LAMC1	Laminin subunit gamma-1	0.669162	0.000703901
P25325	MPST	3-mercaptopyruvate sulfurtransferase	0.203866	0.000708111
Q5VW36	FOCAD	Focadhesin	-0.226774	0.000708364
A0A0B4J1V9	HELLS	Helicase, lymphoid-specific, isoform CRA_b	-0.504268	0.000708994
A0A5F9ZHB6	PRIM1	DNA primase	-0.717918	0.00071047
Q6RFH5	WDR74	WD repeat-containing protein 74	-0.358835	0.000712612
Q9BZ67	FRMD8	FERM domain-containing protein 8	0.847524	0.000714218
O95551	TDP2	Tyrosyl-DNA phosphodiesterase 2	-0.765902	0.000714462
Q7LGA3	HS2ST1	Heparan sulfate 2-O-sulfotransferase 1	-0.384693	0.000715904
Q32MZ4	LRRFIP1	Leucine-rich repeat flightless-interacting protein 1	0.614701	0.000715996
Q8NHH9	ATL2	Atlastin-2	-0.324624	0.000718917
Q9UGR2	ZC3H7B	Zinc finger CCCH domain-containing protein 7B	-0.284125	0.000719438
Q9NX20	MRPL16	39S ribosomal protein L16, mitochondrial	-0.370184	0.000722612
Q00653	NFKB2	Nuclear factor NF-kappa-B p100 subunit	0.900004	0.000722721
P17050	NAGA	Alpha-N-acetylgalactosaminidase	-0.347054	0.000722829
Q9Y4Z0	LSM4	U6 snRNA-associated Sm-like protein LSm4	-0.326054	0.000723664
Q9NWY4	HPF1	Histone PARylation factor 1	-0.27533	0.000724611
P50579	METAP2	Methionine aminopeptidase 2	-0.203251	0.000726755
H0YAN8	ARHGEF10	Rho guanine nucleotide exchange factor 10 (Fragment)	-0.237109	0.000727695
Q9UBP6	METTL1	tRNA (guanine-N(7)-)-methyltransferase	-0.374974	0.000732525
O75896	TUSC2	Tumor suppressor candidate 2	-0.438357	0.000738518
Q5R3I4	TTC38	Tetratricopeptide repeat protein 38	-0.197361	0.000738695
P54802	NAGLU	Alpha-N-acetylglucosaminidase	0.0031334	0.000739123
Q9H857	NT5DC2	5'-nucleotidase domain-containing protein 2	-0.782683	0.000739131
K4DI93	CUL4B	Cullin 4B, isoform CRA_e	-0.296407	0.000739547
P40938	RFC3	Replication factor C subunit 3	-0.295224	0.000739687
P41252	IARS1	Isoleucine--tRNA ligase, cytoplasmic	-0.173955	0.000744944
D6RB01	FAM169A	Soluble lamin-associated protein of 75 kDa	-0.366444	0.000746779
Q6ZNC8	MBOAT1	Lysophospholipid acyltransferase 1	0.633097	0.000749306
Q9BVM2	DPCD	Protein DPCD	-0.349148	0.000749338
B5MC62	AGR3	Anterior gradient protein 3	0.997301	0.000749786
Q12846	STX4	Syntaxin-4	-0.157842	0.000750842
Q9P107	GMIP	GEM-interacting protein	0.506288	0.000751814
A0A0B4J269		G_PROTEIN_RECEP_F1_2 domain-containing protein	0.354439	0.0007529
Q12965	MYO1E	Unconventional myosin-Ie	0.583217	0.00075353
A6PVN5	PTPA	Serine/threonine-protein phosphatase 2A activator	-0.419522	0.000753891
A0A494C1T9	FAM83H	Protein FAM83H	0.907011	0.000754734
P62888	RPL30	60S ribosomal protein L30	-0.285931	0.00075599
Q14764	MVP	Major vault protein	1.56189	0.000756536
Q5QJE6	DNTTIP2	Deoxynucleotidyltransferase terminal-interacting protein 2	-0.126456	0.000758589
A0A087WYB4	STOML2	Stomatin-like protein 2, mitochondrial	-0.22925	0.000759463
Q9UBF2	COPG2	Coatomer subunit gamma-2	-0.308807	0.000760611
Q7KZF4	SND1	Staphylococcal nuclease domain-containing protein 1	-0.213165	0.00076223
Q02410	APBA1	Amyloid-beta A4 precursor protein-binding family A member 1	0.465061	0.000763429
O75794	CDC123	Cell division cycle protein 123 homolog	-0.584732	0.000764779
Q14151	SAFB2	Scaffold attachment factor B2	-0.118429	0.000766133
O95834	EML2	Echinoderm microtubule-associated protein-like 2	0.485464	0.000767325
Q6UW63	POGLUT2	Protein O-glucosyltransferase 2	-0.677548	0.00076914
O43776	NARS1	Asparagine--tRNA ligase, cytoplasmic	-0.160407	0.000770563
Q5T160	RARS2	Probable arginine--tRNA ligase, mitochondrial	-0.152226	0.000770629
Q8WUP2	FBLIM1	Filamin-binding LIM protein 1	0.360092	0.000772076
P28289	TMOD1	Tropomodulin-1	0.970856	0.000775037
P63272	SUPT4H1	Transcription elongation factor SPT4	-0.42528	0.000775037
P53985	SLC16A1	Monocarboxylate transporter 1	-0.145071	0.00077509
O60783	MRPS14	28S ribosomal protein S14, mitochondrial	-0.794749	0.000775185
E7EW05	SDAD1	Protein SDA1	-0.229326	0.000775422
A0A0C4DGE4	STX3	Syntaxin-3 (Fragment)	0.785971	0.000776361
P98155	VLDLR	Very low-density lipoprotein receptor	0.755112	0.000776885
E7ETU7	MRPL3	39S ribosomal protein L3, mitochondrial	-0.16493	0.000777324
Q9UL42	PNMA2	Paraneoplastic antigen Ma2	1.02028	0.000777401
O00488	ZNF593	Zinc finger protein 593	-0.384667	0.000778038
C9JZR2	CTNND1	Catenin delta-1	0.457252	0.000780483
P11388	TOP2A	DNA topoisomerase 2-alpha	-1.04592	0.000781884
Q8N766	EMC1	ER membrane protein complex subunit 1	-0.247872	0.000784157
Q99986	VRK1	Serine/threonine-protein kinase VRK1	-0.349367	0.000784682
O00299	CLIC1	Chloride intracellular channel protein 1	0.774524	0.000789701
Q69YN2	CWF19L1	CWF19-like protein 1	-0.269959	0.000789982
O60547	GMDS	GDP-mannose 4,6 dehydratase	-0.344226	0.000791789
P51116	FXR2	Fragile X mental retardation syndrome-related protein 2	0.300851	0.000793348
Q9H2D6	TRIOBP	TRIO and F-actin-binding protein	0.812605	0.000794039
Q13131	PRKAA1	5'-AMP-activated protein kinase catalytic subunit alpha-1	0.175685	0.000794514
A0A3B3ITH3	IMPACT	Protein IMPACT	-0.366979	0.000796387
Q96E11	MRRF	Ribosome-recycling factor, mitochondrial	-0.125772	0.000796716
Q8TDZ2	MICAL1	[F-actin]-monooxygenase MICAL1	0.562686	0.000798324
J3QRG6	CDKN2A	Cyclin-dependent kinase inhibitor 2A	0.718162	0.000798327
A0A024R4E5	HDLBP	High density lipoprotein binding protein (Vigilin), isoform CRA_a	-0.139839	0.000798327
Q9BTE3	MCMBP	Mini-chromosome maintenance complex-binding protein	-0.2527	0.000803924
Q9NY93	DDX56	Probable ATP-dependent RNA helicase DDX56	-0.0917684	0.000804135
Q709F0	ACAD11	Acyl-CoA dehydrogenase family member 11	-0.191898	0.000807827
Q9P2B4	CTTNBP2NL	CTTNBP2 N-terminal-like protein	0.374511	0.000809357
Q02252	ALDH6A1	Methylmalonate-semialdehyde dehydrogenase [acylating], mitochondrial	0.216835	0.000809653
Q96EY7	PTCD3	Pentatricopeptide repeat domain-containing protein 3, mitochondrial	-0.243288	0.000814336
O00567	NOP56	Nucleolar protein 56	-0.169174	0.00081729
Q8N108	MIER1	Mesoderm induction early response protein 1	-0.285499	0.000819054
Q96L92	SNX27	Sorting nexin-27	-0.290787	0.000826348
O15131	KPNA5	Importin subunit alpha-6	-0.0185007	0.00083086
Q15645	TRIP13	Pachytene checkpoint protein 2 homolog	-0.256025	0.000831195
O43390	HNRNPR	Heterogeneous nuclear ribonucleoprotein R	-0.161365	0.000835487
Q96PZ0	PUS7	Pseudouridylate synthase 7 homolog	-0.233853	0.000837924
Q8N3U4	STAG2	Cohesin subunit SA-2	-0.235069	0.000838842
P56945	BCAR1	Breast cancer anti-estrogen resistance protein 1	0.477656	0.000843353
A0A2R8Y4F5	HADHA	Trifunctional enzyme subunit alpha, mitochondrial	0.146985	0.000843523
P30154	PPP2R1B	Serine/threonine-protein phosphatase 2A 65 kDa regulatory subunit A beta isoform	-0.401899	0.000845234
E9PF19	TBL2	Transducin beta-like protein 2	-0.159797	0.000847447
G3V5T9	CDK2	Cyclin-dependent kinase 2	-0.23454	0.000851556
Q92995	USP13	Ubiquitin carboxyl-terminal hydrolase 13	0.516912	0.000857971
Q9NZI8	IGF2BP1	Insulin-like growth factor 2 mRNA-binding protein 1	-0.234274	0.00086038
P63104	YWHAZ	14-3-3 protein zeta/delta	0.448662	0.000865262
Q9NRX2	MRPL17	39S ribosomal protein L17, mitochondrial	-0.395725	0.000866743
Q6RW13	AGTRAP	Type-1 angiotensin II receptor-associated protein	-0.274032	0.00086771
O00267	SUPT5H	Transcription elongation factor SPT5	-0.114621	0.000870803
Q9Y5B9	SUPT16H	FACT complex subunit SPT16	-0.17917	0.00087103
Q9BT78	COPS4	COP9 signalosome complex subunit 4	-0.197889	0.000871266
C9J8Q5	ALDH5A1	Succinate-semialdehyde dehydrogenase	0.264742	0.00087392
Q9UHD8	SEPTIN9	Septin-9	0.251704	0.000875958
F5GZZ0	ALKBH2	DNA oxidative demethylase ALKBH2 (Fragment)	-0.559987	0.000878525
F5H1D6	POLE	DNA polymerase epsilon catalytic subunit	-0.40764	0.00087977
B1AMU7	EXOSC1	Exosome complex component CSL4 (Fragment)	-0.44663	0.000882606
Q9BXP5	SRRT	Serrate RNA effector molecule homolog	-0.11546	0.000882839
O15344	MID1	E3 ubiquitin-protein ligase Midline-1	-0.182336	0.000883554
P30405	PPIF	Peptidyl-prolyl cis-trans isomerase F, mitochondrial	-0.256377	0.000883597
P23470	PTPRG	Receptor-type tyrosine-protein phosphatase gamma	-0.304503	0.000885797
A0A494C165	PEPD	Xaa-Pro dipeptidase (Fragment)	-0.151618	0.000887379
Q9H089	LSG1	Large subunit GTPase 1 homolog	-0.148957	0.000890466
P60866	RPS20	40S ribosomal protein S20	-0.254207	0.00089543
Q5VV41	ARHGEF16	Rho guanine nucleotide exchange factor 16	0.432174	0.000895704
Q8TD19	NEK9	Serine/threonine-protein kinase Nek9	-0.177518	0.000896102
Q9NZZ3	CHMP5	Charged multivesicular body protein 5	0.910792	0.000898044
A0A087WUT6	EIF5B	Eukaryotic translation initiation factor 5B	-0.0743742	0.00090213
O00562	PITPNM1	Membrane-associated phosphatidylinositol transfer protein 1	0.982683	0.000904137
P40937	RFC5	Replication factor C subunit 5	-0.45622	0.000905173
Q8N0X7	SPART	Spartin	-0.838891	0.000910657
Q15008	PSMD6	26S proteasome non-ATPase regulatory subunit 6	-0.292145	0.00091398
A0A1P0AYU5	SFXN3	Sidoreflexin	0.465371	0.000917236
P22570	FDXR	NADPH:adrenodoxin oxidoreductase, mitochondrial	0.423522	0.000926499
Q7Z2T5	TRMT1L	TRMT1-like protein	-0.18725	0.000929784
Q15022	SUZ12	Polycomb protein SUZ12	-0.323949	0.000930973
Q92783	STAM	Signal transducing adapter molecule 1	-0.251675	0.000931177
Q96KP4	CNDP2	Cytosolic non-specific dipeptidase	0.395793	0.000931431
P43155	CRAT	Carnitine O-acetyltransferase	0.376091	0.000932832
O95994	AGR2	Anterior gradient protein 2 homolog	1.17111	0.000933877
Q96C23	GALM	Aldose 1-epimerase	-0.201175	0.00093988
Q15428	SF3A2	Splicing factor 3A subunit 2	-0.255558	0.000940175
Q9H583	HEATR1	HEAT repeat-containing protein 1	-0.219733	0.000943941
Q8IX18	DHX40	Probable ATP-dependent RNA helicase DHX40	-0.469097	0.000949946
O15357	INPPL1	Phosphatidylinositol 3,4,5-trisphosphate 5-phosphatase 2	0.75007	0.000951867
O15231	ZNF185	Zinc finger protein 185	0.613235	0.000951948
P08237	PFKM	ATP-dependent 6-phosphofructokinase, muscle type	-0.281432	0.000952489
Q8N5C6	SRBD1	S1 RNA-binding domain-containing protein 1	-0.302565	0.000956062
A0A0G2JK44	BRD2	Bromodomain-containing protein 2	-0.215128	0.000959157
F8VR14	ANKS1B	Ankyrin repeat and sterile alpha motif domain-containing protein 1B	-0.539026	0.00095931
P19634	SLC9A1	Sodium/hydrogen exchanger 1	0.747899	0.000961227
Q9NT62	ATG3	Ubiquitin-like-conjugating enzyme ATG3	-0.466169	0.000965104
P14618	PKM	Pyruvate kinase PKM	0.25281	0.000966164
Q8WUY8	NAT14	N-acetyltransferase 14	-0.606585	0.000967313
P06737	PYGL	Glycogen phosphorylase, liver form	0.550004	0.000969693
P42677	RPS27	40S ribosomal protein S27	-0.409914	0.000975617
A0A0D9SFB1	DNM1	Dynamin-1	-0.677781	0.000976224
P29401	TKT	Transketolase	0.220298	0.000976353
F8VX04	SLC38A1	Sodium-coupled neutral amino acid transporter 1	-0.238257	0.000978025
P50895	BCAM	Basal cell adhesion molecule	0.475932	0.000978111
Q5JPI3	C3orf38	Uncharacterized protein C3orf38	-0.530777	0.000981624
Q9NW13	RBM28	RNA-binding protein 28	-0.112046	0.000984148
Q9ULV4	CORO1C	Coronin-1C	0.261965	0.000985341
O95376	ARIH2	E3 ubiquitin-protein ligase ARIH2	-0.134625	0.00098622
Q3SXZ0	SCAI	C9orf126 protein	-0.813219	0.000991152
O94925	GLS	Glutaminase kidney isoform, mitochondrial	0.629947	0.000991918
O15551	CLDN3	Claudin-3	-0.262513	0.000995752
P07996	THBS1	Thrombospondin-1	-0.629376	0.000999301
Q9Y6N5	SQOR	Sulfide:quinone oxidoreductase, mitochondrial	1.65173	0.000999464
C9JFE4	GPS1	COP9 signalosome complex subunit 1	-0.146217	0.00100475
A0A494BZV2	MPRIP	Myosin phosphatase Rho-interacting protein	0.610551	0.00100575
A0A1B0GUA3	KIFBP	KIF-binding protein	-0.203595	0.00100899
P29373	CRABP2	Cellular retinoic acid-binding protein 2	-1.49184	0.00100918
P60709	ACTB	Actin, cytoplasmic 1	0.306805	0.00101185
P19838	NFKB1	Nuclear factor NF-kappa-B p105 subunit	0.366402	0.00101187
Q7L266	ASRGL1	Isoaspartyl peptidase/L-asparaginase	0.576595	0.0010147
Q9BTY7	HGH1	Protein HGH1 homolog	-0.315409	0.00101559
Q8WXH0	SYNE2	Nesprin-2	-0.244521	0.0010216
P11413	G6PD	Glucose-6-phosphate 1-dehydrogenase	0.323304	0.00102754
Q9NUD5	ZCCHC3	Zinc finger CCHC domain-containing protein 3	-0.193276	0.00102802
Q5T750	XP32	Skin-specific protein 32	-0.276978	0.00103096
O15145	ARPC3	Actin-related protein 2/3 complex subunit 3	0.40499	0.00103558
O14841	OPLAH	5-oxoprolinase	0.330858	0.00103591
A0A087WUK2	HNRNPDL	Heterogeneous nuclear ribonucleoprotein D-like	-0.20128	0.00104678
Q5M775	SPECC1	Cytospin-B	0.194634	0.00105045
Q9BZE4	GTPBP4	Nucleolar GTP-binding protein 1	-0.210251	0.0010508
Q05048	CSTF1	Cleavage stimulation factor subunit 1	-0.270414	0.00105437
O00468	AGRN	Agrin	0.684685	0.0010585
D6R9T3	HMCES	Abasic site processing protein HMCES (Fragment)	-0.412096	0.00105858
P36543	ATP6V1E1	V-type proton ATPase subunit E 1	-0.245012	0.00105876
O43760	SYNGR2	Synaptogyrin-2	0.48808	0.00106107
Q96SI9	STRBP	Spermatid perinuclear RNA-binding protein	-0.235137	0.00106323
Q9UI12	ATP6V1H	V-type proton ATPase subunit H	-0.0354133	0.00106361
Q9H1A4	ANAPC1	Anaphase-promoting complex subunit 1	-0.3308	0.0010649
O00515	LAD1	Ladinin-1	1.79494	0.00106603
Q14C86	GAPVD1	GTPase-activating protein and VPS9 domain-containing protein 1	0.213904	0.00106611
Q8NC56	LEMD2	LEM domain-containing protein 2	0.185882	0.00107343
Q8WXX5	DNAJC9	DnaJ homolog subfamily C member 9	-0.34672	0.00107525
Q5SZC9	ABRACL	Costars family protein ABRACL	-0.75577	0.00107604
P62280	RPS11	40S ribosomal protein S11	-0.167005	0.00107606
P00492	HPRT1	Hypoxanthine-guanine phosphoribosyltransferase	-0.564808	0.00107702
Q9P0J7	KCMF1	E3 ubiquitin-protein ligase KCMF1	0.525167	0.00107828
B1AHC3	PRR5-ARHGAP8	PRR5-ARHGAP8 readthrough	-0.0327994	0.00108222
Q8WXF7	ATL1	Atlastin-1	0.553739	0.00108345
A0A1W2PPC6	DPAGT1	UDP-N-acetylglucosamine--dolichyl-phosphate N-acetylglucosaminephosphotransferase	-0.351743	0.00108523
B5MC27	SLC66A3	Solute carrier family 66 member 3	0.580189	0.00108884
P30041	PRDX6	Peroxiredoxin-6	0.3438	0.00109223
A0A0G2JMZ8	OCLN	Occludin	-0.452591	0.00109423
Q9NY12	GAR1	H/ACA ribonucleoprotein complex subunit 1	-0.285177	0.00110114
P55265	ADAR	Double-stranded RNA-specific adenosine deaminase	-0.113905	0.00110967
Q9Y237	PIN4	Peptidyl-prolyl cis-trans isomerase NIMA-interacting 4	-0.382557	0.00111146
E7ENY0	ADD1	Alpha-adducin	0.213618	0.00111331
Q96EI5	TCEAL4	Transcription elongation factor A protein-like 4	-0.190971	0.00111331
A0A1W2PPR8	HLA-B	HLA class I histocompatibility antigen, B alpha chain	0.902549	0.00111773
P38570	ITGAE	Integrin alpha-E	-0.496255	0.00111873
Q14789	GOLGB1	Golgin subfamily B member 1	0.302101	0.00112149
P26639	TARS1	Threonine--tRNA ligase 1, cytoplasmic	-0.0950238	0.00112327
P15328	FOLR1	Folate receptor alpha	1.1042	0.0011263
A0A087WTC0	CBWD1	COBW domain-containing protein 1	-0.336712	0.00112655
Q9C0C2	TNKS1BP1	182 kDa tankyrase-1-binding protein	0.377609	0.00112679
O95372	LYPLA2	Acyl-protein thioesterase 2	0.367666	0.00112814
Q8N806	UBR7	Putative E3 ubiquitin-protein ligase UBR7	-0.240872	0.00112866
H7BYN4	KIF23	Kinesin-like protein	-0.337614	0.0011294
Q04917	YWHAH	14-3-3 protein eta	0.608509	0.00113851
G5E994	GPR107	G protein-coupled receptor 107, isoform CRA_c	-0.588559	0.00114217
Q15691	MAPRE1	Microtubule-associated protein RP/EB family member 1	0.248756	0.0011424
P20340	RAB6A	Ras-related protein Rab-6A	0.175817	0.00114251
Q06830	PRDX1	Peroxiredoxin-1	0.308062	0.00114357
O15111	CHUK	Inhibitor of nuclear factor kappa-B kinase subunit alpha	-0.198646	0.00114695
Q96LB3	IFT74	Intraflagellar transport protein 74 homolog	-0.462518	0.00114776
A0A087X211	CIP2A	Protein CIP2A	-0.415718	0.00115541
Q9P0K7	RAI14	Ankycorbin	0.671779	0.00115625
A0A0D9SF63	TBL1XR1	F-box-like/WD repeat-containing protein TBL1XR1	-0.129844	0.00116279
Q01581	HMGCS1	Hydroxymethylglutaryl-CoA synthase, cytoplasmic	-0.118898	0.00116375
H0Y962	CBR4	Carbonyl reductase family member 4 (Fragment)	0.422447	0.00117172
K7EIN2	NUDT16L1	Tudor-interacting repair regulator protein (Fragment)	-0.676641	0.00117176
P04406	GAPDH	Glyceraldehyde-3-phosphate dehydrogenase	0.232219	0.0011761
Q9Y5V0	ZNF706	Zinc finger protein 706	0.722222	0.00117774
Q15427	SF3B4	Splicing factor 3B subunit 4	-0.409211	0.00118781
P47813	EIF1AX	Eukaryotic translation initiation factor 1A, X-chromosomal	-0.285424	0.00118902
A0A0C4DGU2	MMACHC	Methylmalonic aciduria and homocystinuria type C protein	-0.377569	0.00118988
Q14444	CAPRIN1	Caprin-1	-0.2329	0.00118997
O95340	PAPSS2	Bifunctional 3'-phosphoadenosine 5'-phosphosulfate synthase 2	-1.64659	0.00119044
Q8WXD5	GEMIN6	Gem-associated protein 6	-0.402449	0.00119142
P33991	MCM4	DNA replication licensing factor MCM4	-0.560814	0.00119723
P24844	MYL9	Myosin regulatory light polypeptide 9	-0.362861	0.00120195
B7Z6D5	DDX27	Probable ATP-dependent RNA helicase DDX27	-0.189418	0.00120195
O60701	UGDH	UDP-glucose 6-dehydrogenase	0.387309	0.00120457
P51991	HNRNPA3	Heterogeneous nuclear ribonucleoprotein A3	-0.271881	0.00120875
Q14008	CKAP5	Cytoskeleton-associated protein 5	-0.0896268	0.00121146
Q9BW85	YJU2	Splicing factor YJU2	-0.450885	0.00121574
P40222	TXLNA	Alpha-taxilin	-0.144793	0.00121638
Q9BSH5	HDHD3	Haloacid dehalogenase-like hydrolase domain-containing protein 3	0.419972	0.00121859
A0A087WT15	ALG13	Putative bifunctional UDP-N-acetylglucosamine transferase and deubiquitinase ALG13	-0.138723	0.00121979
P52732	KIF11	Kinesin-like protein KIF11	-0.449098	0.00122244
Q96C86	DCPS	m7GpppX diphosphatase	-0.650754	0.00122285
A0A087WZ13	RAVER1	Ribonucleoprotein PTB-binding 1	-0.173053	0.00123431
P33993	MCM7	DNA replication licensing factor MCM7	-0.519658	0.00123533
A0A2Q3DP09	ARMC9	LisH domain-containing protein ARMC9	-0.78125	0.00123648
B3KS98	EIF3H	Eukaryotic translation initiation factor 3 subunit H	-0.203959	0.00123651
I3NI32	DHODH	Dihydroorotate dehydrogenase (quinone), mitochondrial	-0.173254	0.00124075
Q8TBP6	SLC25A40	Solute carrier family 25 member 40	-0.408311	0.00124871
Q15042	RAB3GAP1	Rab3 GTPase-activating protein catalytic subunit	-0.230284	0.00124974
O75152	ZC3H11A	Zinc finger CCCH domain-containing protein 11A	0.367909	0.00125415
H0YLI7	AP3S2	AP-3 complex subunit sigma-2	-0.142974	0.00125501
Q6UXH1	CRELD2	Protein disulfide isomerase CRELD2	-0.262505	0.001256
P00533	EGFR	Epidermal growth factor receptor	-0.204597	0.00125821
Q9NQ29	LUC7L	Putative RNA-binding protein Luc7-like 1	-0.358399	0.00126321
Q96MG7	NSMCE3	Non-structural maintenance of chromosomes element 3 homolog	-0.14184	0.00126727
E5RFF9	GINS4	DNA replication complex GINS protein SLD5	-0.445798	0.00126783
Q8TEQ6	GEMIN5	Gem-associated protein 5	-0.173748	0.00126859
Q13838	DDX39B	Spliceosome RNA helicase DDX39B	-0.216183	0.0012718
P12277	CKB	Creatine kinase B-type	-0.252161	0.00127586
Q15054	POLD3	DNA polymerase delta subunit 3	-0.260519	0.00127846
Q6NUQ4	TMEM214	Transmembrane protein 214	-0.264913	0.00128135
Q01813	PFKP	ATP-dependent 6-phosphofructokinase, platelet type	0.346829	0.00128496
P45954	ACADSB	Short/branched chain specific acyl-CoA dehydrogenase, mitochondrial	-0.143784	0.00128496
P24385	CCND1	G1/S-specific cyclin-D1	-0.653157	0.00129138
Q9UIG0	BAZ1B	Tyrosine-protein kinase BAZ1B	-0.413115	0.00129431
A0A087X021	UROS	Uroporphyrinogen-III synthase (Fragment)	-0.100869	0.00129629
Q8NDT2	RBM15B	Putative RNA-binding protein 15B	-1.10619	0.00129686
Q9NR31	SAR1A	GTP-binding protein SAR1a	-0.373903	0.0012991
P42166	TMPO	Lamina-associated polypeptide 2, isoform alpha	-0.535635	0.00130384
Q9UM13	ANAPC10	Anaphase-promoting complex subunit 10	-0.416584	0.00130962
A0A3B3ISP1	ANKS1A	Ankyrin repeat and SAM domain-containing protein 1A	0.49111	0.00130993
O00592	PODXL	Podocalyxin	0.38985	0.00130993
O75509	TNFRSF21	Tumor necrosis factor receptor superfamily member 21	-1.10499	0.00131065
O43399	TPD52L2	Tumor protein D54	0.351123	0.00131196
A0A0A0MRE6	WDR47	WD repeat-containing protein 47	0.85896	0.0013171
M0R226	MRPL34	39S ribosomal protein L34, mitochondrial	-0.354775	0.00131816
P18858	LIG1	DNA ligase 1	-0.316999	0.00132709
H0Y4R5	TMEM201	Transmembrane protein 201 (Fragment)	-0.517632	0.00133023
Q14CX7	NAA25	N-alpha-acetyltransferase 25, NatB auxiliary subunit	-0.142515	0.00133174
A2RRP1	NBAS	Neuroblastoma-amplified sequence	-0.124409	0.00133558
Q13308	PTK7	Inactive tyrosine-protein kinase 7	-0.38353	0.00133889
P62834	RAP1A	Ras-related protein Rap-1A	-0.266867	0.00134131
P16402	H1-3	Histone H1.3	-2.17774	0.00134131
Q8NB16	MLKL	Mixed lineage kinase domain-like protein	1.22354	0.00134497
A6NFX8	NUDT5	ADP-sugar pyrophosphatase	-0.214256	0.00134606
Q5F1R6	DNAJC21	DnaJ homolog subfamily C member 21	-0.258337	0.0013493
C9JCC6	DRAP1	Dr1-associated corepressor	-0.452058	0.00135333
P62807	H2BC4	Histone H2B type 1-C/E/F/G/I	-0.281573	0.00135366
Q9H330	TMEM245	Transmembrane protein 245	-0.263888	0.00136552
P60520	GABARAPL2	Gamma-aminobutyric acid receptor-associated protein-like 2	-0.525665	0.00136896
Q93099	HGD	Homogentisate 1,2-dioxygenase	1.17177	0.00137192
A0A075B784	USP36	Ubiquitin carboxyl-terminal hydrolase	-0.417614	0.00137226
Q9HCS7	XAB2	Pre-mRNA-splicing factor SYF1	-0.195397	0.00137608
P08758	ANXA5	Annexin A5	0.486047	0.00137642
P23743	DGKA	Diacylglycerol kinase alpha	0.805249	0.00138342
O75937	DNAJC8	DnaJ homolog subfamily C member 8	-0.267281	0.00138457
O60678	PRMT3	Protein arginine N-methyltransferase 3	-0.295775	0.00138538
Q5JTZ9	AARS2	Alanine--tRNA ligase, mitochondrial	0.290443	0.00138779
G3XAN1	INTS9	Integrator complex subunit 9	-0.068289	0.00139535
Q9HB07	C12orf10	UPF0160 protein MYG1, mitochondrial	-0.196711	0.00139914
Q9UNN5	FAF1	FAS-associated factor 1	-0.177249	0.00140147
H3BTB7	EARS2	Probable glutamate--tRNA ligase, mitochondrial	-0.078146	0.00141034
E9PHS0	LANCL1	Glutathione S-transferase LANCL1 (Fragment)	-0.214818	0.00141492
A0A1W2PQ51	DDX17	Probable ATP-dependent RNA helicase DDX17	-0.0909118	0.00141565
Q9Y6I9	TEX264	Testis-expressed protein 264	-0.58879	0.00141611
Q08378	GOLGA3	Golgin subfamily A member 3	0.248286	0.00141806
O95067	CCNB2	G2/mitotic-specific cyclin-B2	-0.651459	0.00141945
O94905	ERLIN2	Erlin-2	-0.0196777	0.00141968
G5E9V5	MRPS22	28S ribosomal protein S22, mitochondrial	-0.300239	0.00142018
J3QLE5	SNRPN	Small nuclear ribonucleoprotein-associated protein N (Fragment)	-0.215916	0.00142891
A0A140T912	HLA-C	HLA class I histocompatibility antigen, C alpha chain	0.757797	0.00142945
A0A2R8Y623	RPS7	40S ribosomal protein S7 (Fragment)	-0.325712	0.0014304
Q99615	DNAJC7	DnaJ homolog subfamily C member 7	-0.282944	0.00143111
Q9UJX2	CDC23	Cell division cycle protein 23 homolog	-0.425321	0.00143538
P35221	CTNNA1	Catenin alpha-1	0.234242	0.0014375
Q9NR50	EIF2B3	Translation initiation factor eIF-2B subunit gamma	-0.101034	0.00144534
Q96HS1	PGAM5	Serine/threonine-protein phosphatase PGAM5, mitochondrial	-0.162217	0.00144657
Q8NFZ8	CADM4	Cell adhesion molecule 4	-0.199856	0.00145264
J3QL56	SCO1	Protein SCO1 homolog, mitochondrial	-0.284548	0.00145601
O15066	KIF3B	Kinesin-like protein KIF3B	-0.314147	0.00145616
Q5T0I0	GSN	Gelsolin (Fragment)	0.769229	0.00145648
Q9Y487	ATP6V0A2	V-type proton ATPase 116 kDa subunit a isoform 2	-0.104841	0.00145666
A0A494BZZ6	NTHL1	Endonuclease III-like protein 1 (Fragment)	-0.985911	0.00145732
P31949	S100A11	Protein S100-A11	1.03726	0.00145766
Q9Y672	ALG6	Dolichyl pyrophosphate Man9GlcNAc2 alpha-1,3-glucosyltransferase	-0.499155	0.00145771
A0A1W2PNV3	GOSR2	Golgi SNAP receptor complex member 2 (Fragment)	-0.429061	0.00145992
K7EJB8	PPP1R14A	Protein phosphatase 1 regulatory subunit 14A	1.31985	0.00146119
Q9UHD1	CHORDC1	Cysteine and histidine-rich domain-containing protein 1	-0.291182	0.00146953
P21964	COMT	Catechol O-methyltransferase	-0.0615335	0.00147431
Q60FE5	FLNA	Filamin-A	0.617544	0.00147529
Q96DP5	MTFMT	Methionyl-tRNA formyltransferase, mitochondrial	0.300949	0.00148041
Q6ZN18	AEBP2	Zinc finger protein AEBP2	-0.638037	0.00148404
A0A2R8Y4T4	SMARCE1	SWI/SNF-related matrix-associated actin-dependent regulator of chromatin subfamily E member 1	-0.138097	0.0014858
P62917	RPL8	60S ribosomal protein L8	-0.245476	0.00148664
Q9Y2U8	LEMD3	Inner nuclear membrane protein Man1	0.0137209	0.00148765
A0A2R8Y5P9	SHROOM3	Protein Shroom3	0.5445	0.00148778
O15371	EIF3D	Eukaryotic translation initiation factor 3 subunit D	-0.161798	0.00149156
P63167	DYNLL1	Dynein light chain 1, cytoplasmic	0.458703	0.00149291
P20020	ATP2B1	Plasma membrane calcium-transporting ATPase 1	0.285419	0.00149783
Q9H7L9	SUDS3	Sin3 histone deacetylase corepressor complex component SDS3	-0.951643	0.00149942
P10253	GAA	Lysosomal alpha-glucosidase	-0.32086	0.00149978
A0A0A0MTJ9	NCEH1	Neutral cholesterol ester hydrolase 1	0.65897	0.00150024
Q9NRK6	ABCB10	ATP-binding cassette sub-family B member 10, mitochondrial	0.421803	0.00150246
Q9Y383	LUC7L2	Putative RNA-binding protein Luc7-like 2	-0.0707702	0.00150246
H0Y948	AFDN	Afadin (Fragment)	2.44765	0.00150265
Q6PKG0	LARP1	La-related protein 1	-0.445863	0.00150368
E9PB61	ALYREF	THO complex subunit 4	-0.287817	0.00151898
Q14498	RBM39	RNA-binding protein 39	-0.118697	0.0015198
H0YIC4	CS	Citrate synthase (Fragment)	-0.36548	0.00152036
H7C0W7	FAM126A	Hyccin (Fragment)	0.606952	0.00152495
A0A2R8YFH5	SEC23B	Protein transport protein SEC23	-0.358855	0.00152896
Q96HY7	DHTKD1	Probable 2-oxoglutarate dehydrogenase E1 component DHKTD1, mitochondrial	-0.782852	0.00153248
Q9UBK8	MTRR	Methionine synthase reductase	-0.385159	0.00153254
A0A1B0GTM3	ASAH1	Acid ceramidase	-0.0443058	0.00153483
O75882	ATRN	Attractin	-0.711057	0.00153483
A0A087WYV5	SLIT2	Slit homolog 2 protein	-0.194417	0.00153658
E9PLK3	NPEPPS	Aminopeptidase	0.0806114	0.00153665
Q96MH6	TMEM68	Transmembrane protein 68	-0.427822	0.00153673
Q9H7B4	SMYD3	Histone-lysine N-methyltransferase SMYD3	-0.71828	0.00154124
P62820	RAB1A	Ras-related protein Rab-1A	-0.144514	0.00154271
Q8N1W1	ARHGEF28	Rho guanine nucleotide exchange factor 28	-0.833734	0.00154978
P50502	ST13	Hsc70-interacting protein	-0.166534	0.00155304
Q08945	SSRP1	FACT complex subunit SSRP1	-0.19179	0.00155778
A0A0G2JNH5	RAD17	Cell cycle checkpoint protein RAD17	0.233685	0.00155945
E9PER6	PDPK1	3-phosphoinositide-dependent protein kinase 1	-0.532645	0.00155948
P08238	HSP90AB1	Heat shock protein HSP 90-beta	-0.184999	0.00156095
P00813	ADA	Adenosine deaminase	-0.203199	0.00156538
E9PMB9	ME3	Malic enzyme (Fragment)	1.0736	0.00156616
E7EMK3	FLOT2	Flotillin	0.38896	0.00156674
O43143	DHX15	Pre-mRNA-splicing factor ATP-dependent RNA helicase DHX15	0.179354	0.00156699
Q06265	EXOSC9	Exosome complex component RRP45	-0.451922	0.00156738
P78346	RPP30	Ribonuclease P protein subunit p30	-0.719508	0.0015694
Q9BVK6	TMED9	Transmembrane emp24 domain-containing protein 9	-0.149881	0.00157083
M0R1M1	FKRP	Fukutin-related protein (Fragment)	-0.287826	0.00157206
Q9NWV4	CZIB	CXXC motif containing zinc binding protein	-0.33508	0.00157254
Q8IWV8	UBR2	E3 ubiquitin-protein ligase UBR2	0.0807554	0.00157288
O95433	AHSA1	Activator of 90 kDa heat shock protein ATPase homolog 1	-0.194571	0.00157657
P17858	PFKL	ATP-dependent 6-phosphofructokinase, liver type	0.436314	0.00157905
O75781	PALM	Paralemmin-1	0.547313	0.00157946
E9PKG1	PRMT1	Protein arginine N-methyltransferase 1	-0.388778	0.00158014
O15213	WDR46	WD repeat-containing protein 46	-0.32124	0.00158287
A0A087WWU8	TPM3	Tropomyosin alpha-3 chain	0.621621	0.00158304
P40763	STAT3	Signal transducer and activator of transcription 3	0.265237	0.00158334
Q13619	CUL4A	Cullin-4A	-0.0792136	0.00158614
A0A0A0MQR2	RTF2	Replication termination factor 2	-0.229867	0.00158677
P67775	PPP2CA	Serine/threonine-protein phosphatase 2A catalytic subunit alpha isoform	-0.0482187	0.00158828
Q9NWX6	THG1L	Probable tRNA(His) guanylyltransferase	-0.335552	0.00158828
Q9UBE0	SAE1	SUMO-activating enzyme subunit 1	-0.0934207	0.00158955
A0A1B0GUZ7	EFR3A	Protein EFR3 homolog A	0.442999	0.00158984
A0A087WWF6	POLD2	DNA polymerase delta subunit 2	-0.328319	0.00159753
O95707	POP4	Ribonuclease P protein subunit p29	-0.386016	0.00159753
P11234	RALB	Ras-related protein Ral-B	-0.315599	0.00160139
Q9NZD8	SPG21	Maspardin	-0.490205	0.00160369
E9PRZ1	SAAL1	Protein SAAL1	-0.483881	0.00160399
O15511	ARPC5	Actin-related protein 2/3 complex subunit 5	0.404505	0.00160701
A0A0C4DFZ2	ARSA	Arylsulfatase A	0.403369	0.00161042
P49916	LIG3	DNA ligase 3	-0.153842	0.00161042
A3KMH1	VWA8	von Willebrand factor A domain-containing protein 8	0.361403	0.00161172
P50552	VASP	Vasodilator-stimulated phosphoprotein	0.424169	0.00161299
Q9UBM7	DHCR7	7-dehydrocholesterol reductase	-0.240104	0.00161299
Q9Y224	RTRAF	RNA transcription, translation and transport factor protein	-0.250904	0.00161579
P51665	PSMD7	26S proteasome non-ATPase regulatory subunit 7	-0.182437	0.00161657
O75911	DHRS3	Short-chain dehydrogenase/reductase 3	0.868799	0.0016169
Q29RF7	PDS5A	Sister chromatid cohesion protein PDS5 homolog A	-0.140445	0.00161843
C9IY88	HAAO	3-hydroxyanthranilate 3,4-dioxygenase (Fragment)	-0.94894	0.00161899
Q6NW34	NEPRO	Nucleolus and neural progenitor protein	-0.314076	0.00163781
Q96JK2	DCAF5	DDB1- and CUL4-associated factor 5	0.371223	0.00164055
A0A087WVD7	AK6	Adenylate kinase isoenzyme 6	-0.435467	0.00164265
O95336	PGLS	6-phosphogluconolactonase	0.354599	0.0016436
Q14320	FAM50A	Protein FAM50A	-0.253894	0.00164451
Q99832	CCT7	T-complex protein 1 subunit eta	-0.168495	0.0016466
Q9UDY4	DNAJB4	DnaJ homolog subfamily B member 4	0.526006	0.00164689
Q7L0Y3	TRMT10C	tRNA methyltransferase 10 homolog C	-0.154156	0.00165019
O60524	NEMF	Nuclear export mediator factor NEMF	-0.0559785	0.00165061
P54136	RARS1	Arginine--tRNA ligase, cytoplasmic	-0.174583	0.00165356
Q14103	HNRNPD	Heterogeneous nuclear ribonucleoprotein D0	-0.256384	0.00165702
Q8N3E9	PLCD3	1-phosphatidylinositol 4,5-bisphosphate phosphodiesterase delta-3	0.548335	0.00166681
Q9HCN8	SDF2L1	Stromal cell-derived factor 2-like protein 1	-0.262128	0.0016698
F5H199	MSRB3	Peptide-methionine (R)-S-oxide reductase (Fragment)	-0.690721	0.00167053
P16930	FAH	Fumarylacetoacetase	-0.244652	0.00167081
A0A0D9SFK2	MYO18A	Unconventional myosin-XVIIIa	0.362658	0.00167324
P08572	COL4A2	Collagen alpha-2(IV) chain	0.558622	0.0016772
K7ER00	FARSA	Phenylalanine--tRNA ligase alpha subunit	-0.27249	0.00167774
E9PJR2	LTBP3	Latent-transforming growth factor beta-binding protein 3	0.888597	0.00168293
B5MDF5	RAN	GTP-binding nuclear protein Ran	-0.135207	0.00168451
Q15102	PAFAH1B3	Platelet-activating factor acetylhydrolase IB subunit gamma	-0.293674	0.00168494
A0A0A0MRY2	ZMYND11	Zinc finger MYND domain-containing protein 11	-0.488691	0.00168799
Q8NBF6	AVL9	Late secretory pathway protein AVL9 homolog	-0.518881	0.00169229
Q9HCU5	PREB	Prolactin regulatory element-binding protein	-0.16652	0.00169524
O14925	TIMM23	Mitochondrial import inner membrane translocase subunit Tim23	-0.167994	0.00169581
H3BMF4	SPNS1	Protein spinster homolog 1	-1.03015	0.0017084
Q9C0B5	ZDHHC5	Palmitoyltransferase ZDHHC5	0.351371	0.00171054
E9PLP0	CARS1	Cysteinyl-tRNA synthetase 1	0.534416	0.00171364
B1AKM6	PISD	Phosphatidylserine decarboxylase proenzyme, mitochondrial	-0.214345	0.00171376
Q13371	PDCL	Phosducin-like protein	-0.231896	0.00171408
P08240	SRPRA	Signal recognition particle receptor subunit alpha	-0.18777	0.00171545
Q9UKR5	ERG28	Ergosterol biosynthetic protein 28 homolog	-0.210719	0.00171982
Q13107	USP4	Ubiquitin carboxyl-terminal hydrolase 4	-0.216193	0.00173121
Q9H4L4	SENP3	Sentrin-specific protease 3	0.11531	0.0017322
Q5T0N5	FNBP1L	Formin-binding protein 1-like	0.556957	0.00173223
Q04695	KRT17	Keratin, type I cytoskeletal 17	1.22257	0.00173502
Q96PZ2	FAM111A	Protein FAM111A	-0.290002	0.00173514
P41227	NAA10	N-alpha-acetyltransferase 10	-0.116151	0.00173979
Q9H0H5	RACGAP1	Rac GTPase-activating protein 1	-0.536674	0.00174371
Q8IV08	PLD3	5'-3' exonuclease PLD3	0.182061	0.0017446
Q96FN4	CPNE2	Copine-2	0.350209	0.00175393
Q6P2Q9	PRPF8	Pre-mRNA-processing-splicing factor 8	-0.203687	0.00175922
E7ESV4	RAP1B	Ras-related protein Rap-1b (Fragment)	-0.0138105	0.00176425
B1AHQ6	CENPM	Centromere protein M	-0.326042	0.00177497
P62899	RPL31	60S ribosomal protein L31	-0.208394	0.00177982
Q8NEJ9	NGDN	Neuroguidin	-0.111566	0.00178451
P61163	ACTR1A	Alpha-centractin	-0.0373826	0.0017902
O00401	WASL	Neural Wiskott-Aldrich syndrome protein	0.786071	0.00179441
O60427	FADS1	Acyl-CoA (8-3)-desaturase	-0.41732	0.00179572
Q5D862	FLG2	Filaggrin-2	0.650651	0.00180102
P52272	HNRNPM	Heterogeneous nuclear ribonucleoprotein M	0.380699	0.00180268
P46977	STT3A	Dolichyl-diphosphooligosaccharide--protein glycosyltransferase subunit STT3A	-0.139904	0.00180924
Q13438	OS9	Protein OS-9	-0.472463	0.00180929
Q9UFN0	NIPSNAP3A	Protein NipSnap homolog 3A	0.399656	0.0018127
P46781	RPS9	40S ribosomal protein S9	-0.282624	0.0018127
Q8IVL5	P3H2	Prolyl 3-hydroxylase 2	-0.790168	0.00182533
O15427	SLC16A3	Monocarboxylate transporter 4	-0.423726	0.0018304
E9PHN7	GSTM2	Glutathione S-transferase Mu 2	-0.315517	0.00183126
B8ZZD4	TAX1BP1	Tax1-binding protein 1	-0.204705	0.00184022
O95239	KIF4A	Chromosome-associated kinesin KIF4A	-0.298098	0.00184297
Q14683	SMC1A	Structural maintenance of chromosomes protein 1A	-0.168958	0.00185008
O75764	TCEA3	Transcription elongation factor A protein 3	0.41722	0.00185587
Q8N392	ARHGAP18	Rho GTPase-activating protein 18	-0.24727	0.00185727
Q5TG38	DMAP1	DNA methyltransferase 1-associated protein 1 (Fragment)	-0.163582	0.00185995
Q7L1Q6	BZW1	Basic leucine zipper and W2 domain-containing protein 1	-0.325849	0.00186333
Q9UJX6	ANAPC2	Anaphase-promoting complex subunit 2	-0.510701	0.00186335
F5H008	VPS33B	Vacuolar protein sorting-associated protein 33B	-0.173889	0.00186364
O60264	SMARCA5	SWI/SNF-related matrix-associated actin-dependent regulator of chromatin subfamily A member 5	-0.128995	0.00186429
P52888	THOP1	Thimet oligopeptidase	-0.197807	0.00187123
P33316	DUT	Deoxyuridine 5'-triphosphate nucleotidohydrolase, mitochondrial	-0.559613	0.00187346
P30050	RPL12	60S ribosomal protein L12	-0.20676	0.00187733
Q12873	CHD3	Chromodomain-helicase-DNA-binding protein 3	-0.14061	0.00187849
B4DF87	NCOA4	Nuclear receptor coactivator 4	-0.488214	0.00188376
P23258	TUBG1	Tubulin gamma-1 chain	-0.354174	0.00188548
A0A0A0MT72	CCM2	Cerebral cavernous malformations 2 protein	0.677967	0.00188586
Q9NZL9	MAT2B	Methionine adenosyltransferase 2 subunit beta	-0.138645	0.00188609
Q9NZN4	EHD2	EH domain-containing protein 2	1.04638	0.0018877
A0A494C070	SP3	Transcription factor Sp3	-0.846121	0.00189328
A0A0C4DGX4	CUL1	Cullin-1	-0.152692	0.00190425
P52701	MSH6	DNA mismatch repair protein Msh6	-0.253629	0.0019069
A0A0D9SFP2	HADH	Hydroxyacyl-coenzyme A dehydrogenase, mitochondrial	-0.23583	0.00191207
Q13045	FLII	Protein flightless-1 homolog	0.420357	0.00191224
P36551	CPOX	Oxygen-dependent coproporphyrinogen-III oxidase, mitochondrial	-0.11898	0.00192126
B7Z493	FGD4	FYVE, RhoGEF and PH domain-containing protein 4	0.260408	0.00192136
Q13206	DDX10	Probable ATP-dependent RNA helicase DDX10	-0.258181	0.00192704
Q9P206	KIAA1522	Uncharacterized protein KIAA1522	0.731436	0.00193359
Q8N357	SLC35F6	Solute carrier family 35 member F6	0.351492	0.00193924
F6TLX2	GLOD4	Glyoxalase domain-containing protein 4	-0.147117	0.00193927
Q7Z434	MAVS	Mitochondrial antiviral-signaling protein	0.293932	0.0019504
P04818	TYMS	Thymidylate synthase	-0.584944	0.0019512
P50416	CPT1A	Carnitine O-palmitoyltransferase 1, liver isoform	0.419888	0.00196049
A0A0A0MSI2	PHC2	Polyhomeotic-like protein 2	-0.369815	0.00196348
A0A5F9ZHN7	SACM1L	Phosphatidylinositide phosphatase SAC1	-0.170687	0.00196701
P55327	TPD52	Tumor protein D52	0.360086	0.00196849
A0A087X1N4	SYTL1	Synaptotagmin-like protein 1	1.34018	0.00197216
Q9UGM6	WARS2	Tryptophan--tRNA ligase, mitochondrial	-0.0551798	0.00197345
Q9Y2Z9	COQ6	Ubiquinone biosynthesis monooxygenase COQ6, mitochondrial	-0.719817	0.00197356
Q8NI08	NCOA7	Nuclear receptor coactivator 7	-0.416013	0.00197631
Q9NXJ5	PGPEP1	Pyroglutamyl-peptidase 1	0.935292	0.00197713
O75150	RNF40	E3 ubiquitin-protein ligase BRE1B	-0.0718316	0.00197713
B4DK69	AKR1C2	Aldo-keto reductase family 1 member C2	-0.399306	0.00197713
Q86Y07	VRK2	Serine/threonine-protein kinase VRK2	0.552913	0.0019821
O15118	NPC1	NPC intracellular cholesterol transporter 1	0.522455	0.0019822
Q9NZE8	MRPL35	39S ribosomal protein L35, mitochondrial	-0.2016	0.0019822
Q9UNS2	COPS3	COP9 signalosome complex subunit 3	-0.182024	0.00198226
Q9BZL1	UBL5	Ubiquitin-like protein 5	-0.385414	0.0019839
P46937	YAP1	Transcriptional coactivator YAP1	0.59517	0.00198722
P53355	DAPK1	Death-associated protein kinase 1	0.409204	0.00198946
Q9Y5J1	UTP18	U3 small nucleolar RNA-associated protein 18 homolog	-0.191819	0.00198946
O75052	NOS1AP	Carboxyl-terminal PDZ ligand of neuronal nitric oxide synthase protein	-0.744383	0.00199995
E5RIA4	DNPEP	Aspartyl aminopeptidase	0.247109	0.00200126
A6NMA8	CRYZL1	Quinone oxidoreductase-like protein 1	-0.13669	0.00200135
Q13887	KLF5	Krueppel-like factor 5	0.483624	0.00200394
Q8IXM3	MRPL41	39S ribosomal protein L41, mitochondrial	-0.379554	0.00200394
P48556	PSMD8	26S proteasome non-ATPase regulatory subunit 8	-0.180714	0.00200563
Q9UJA5	TRMT6	tRNA (adenine(58)-N(1))-methyltransferase non-catalytic subunit TRM6	-0.127547	0.00200893
A0A0D9SG72	STXBP1	Syntaxin-binding protein 1	0.260524	0.00201033
B0QY89	EIF3L	Eukaryotic translation initiation factor 3 subunit L	-0.239731	0.00201325
Q7Z2W4	ZC3HAV1	Zinc finger CCCH-type antiviral protein 1	0.331862	0.00201395
Q8NCL4	GALNT6	Polypeptide N-acetylgalactosaminyltransferase 6	0.264261	0.00202022
A0A087X1Z3	PSME2	Proteasome activator complex subunit 2	0.348003	0.00202091
Q9BUE6	ISCA1	Iron-sulfur cluster assembly 1 homolog, mitochondrial	-0.409138	0.00202111
Q9NPH2	ISYNA1	Inositol-3-phosphate synthase 1	0.232631	0.00202315
P10768	ESD	S-formylglutathione hydrolase	-0.273407	0.00204113
Q12904	AIMP1	Aminoacyl tRNA synthase complex-interacting multifunctional protein 1	-0.124709	0.00204388
Q9H9B4	SFXN1	Sideroflexin-1	-0.176384	0.00204388
Q8NFH4	NUP37	Nucleoporin Nup37	-0.269286	0.00204671
Q9Y2Z0	SUGT1	Protein SGT1 homolog	-0.263849	0.00204818
A0A087X117	NOMO1	Nodal modulator 1	-0.188144	0.00204882
Q9NRR5	UBQLN4	Ubiquilin-4	-0.359205	0.00205695
Q9P219	CCDC88C	Protein Daple	0.682242	0.00205727
O75439	PMPCB	Mitochondrial-processing peptidase subunit beta	-0.129557	0.00205963
Q9UIJ7	AK3	GTP:AMP phosphotransferase AK3, mitochondrial	0.254163	0.00206096
Q9Y4R8	TELO2	Telomere length regulation protein TEL2 homolog	-0.396616	0.00206345
Q9Y2T3	GDA	Guanine deaminase	0.379252	0.00206461
Q8TC12	RDH11	Retinol dehydrogenase 11	-0.118894	0.00206509
Q15291	RBBP5	Retinoblastoma-binding protein 5	-0.202885	0.00206656
Q5T3I0	GPATCH4	G patch domain-containing protein 4	-0.261859	0.00206873
C9J5W6	TAGLN3	Transgelin	0.835505	0.0020749
A0A087WXN9	MTSS2	Protein MTSS 2	0.633085	0.00207753
A0A0C4DH07	LTBP4	Latent-transforming growth factor beta-binding protein 4	-1.06746	0.00208241
O95571	ETHE1	Persulfide dioxygenase ETHE1, mitochondrial	0.933215	0.00208253
C9JCN8	FOSL2	Fos-related antigen 2 (Fragment)	1.17277	0.00208443
Q7Z422	SZRD1	SUZ domain-containing protein 1	0.830551	0.00209239
Q14573	ITPR3	Inositol 1,4,5-trisphosphate receptor type 3	0.604758	0.00209247
P27105	STOM	Erythrocyte band 7 integral membrane protein	0.372261	0.0020987
A0A1B0GU01	CIITA	MHC class II transactivator (Fragment)	-0.34435	0.00210067
Q9P1Y5	CAMSAP3	Calmodulin-regulated spectrin-associated protein 3	0.664869	0.00210405
Q05655	PRKCD	Protein kinase C delta type	0.329282	0.00210694
Q69YN4	VIRMA	Protein virilizer homolog	-0.136336	0.00210727
G3V203	RPL18	60S ribosomal protein L18	-0.276937	0.00210902
Q9H8Y8	GORASP2	Golgi reassembly-stacking protein 2	-0.294274	0.0021158
Q9UBB4	ATXN10	Ataxin-10	-0.481612	0.00211593
Q9BVS4	RIOK2	Serine/threonine-protein kinase RIO2	-0.329006	0.00211801
P33992	MCM5	DNA replication licensing factor MCM5	-0.508176	0.0021203
P40818	USP8	Ubiquitin carboxyl-terminal hydrolase 8	-0.279736	0.00212173
Q9UHB7	AFF4	AF4/FMR2 family member 4	-0.22496	0.00212234
Q6R327	RICTOR	Rapamycin-insensitive companion of mTOR	0.304377	0.002124
P12268	IMPDH2	Inosine-5'-monophosphate dehydrogenase 2	-0.397654	0.00212842
O95602	POLR1A	DNA-directed RNA polymerase I subunit RPA1	-0.160412	0.00213519
Q5HYI8	RABL3	Rab-like protein 3	-0.317592	0.00213699
P31947	SFN	14-3-3 protein sigma	0.614479	0.00213973
P04114	APOB	Apolipoprotein B-100	-0.987971	0.00214202
A6NGQ4	ATG4C	Cysteine protease (Fragment)	-0.548681	0.00214339
P26583	HMGB2	High mobility group protein B2	-0.400355	0.00214508
Q6YHK3	CD109	CD109 antigen	0.517712	0.00215066
O94919	ENDOD1	Endonuclease domain-containing 1 protein	0.40919	0.00215066
P13984	GTF2F2	General transcription factor IIF subunit 2	-0.310588	0.00216158
Q9Y2Q0	ATP8A1	Phospholipid-transporting ATPase IA	-1.66057	0.0021708
A0A087WZU2	CDK16	Cyclin-dependent kinase 16	0.222212	0.00217428
Q86W92	PPFIBP1	Liprin-beta-1	0.455431	0.00218156
A0A499FJI4	MYCBP2	E3 ubiquitin-protein ligase MYCBP2	-0.551359	0.00218187
A0A0A0MS45	COG4	Conserved oligomeric Golgi complex subunit 4	-0.138259	0.00218263
Q16222	UAP1	UDP-N-acetylhexosamine pyrophosphorylase	-0.258522	0.00218698
Q16527	CSRP2	Cysteine and glycine-rich protein 2	-0.572068	0.00219989
A0A2R8Y543	CTNNB1	Catenin beta-1	0.263169	0.00220116
P48444	ARCN1	Coatomer subunit delta	0.16859	0.00220793
Q9HBK9	AS3MT	Arsenite methyltransferase	-0.497921	0.00221148
P46939	UTRN	Utrophin	0.294976	0.00221204
A0A0C4DGA2	ECI2	Enoyl-CoA delta isomerase 2, mitochondrial	-0.405416	0.002218
P22307	SCP2	Non-specific lipid-transfer protein	0.344039	0.00221895
O60331	PIP5K1C	Phosphatidylinositol 4-phosphate 5-kinase type-1 gamma	1.02776	0.00222706
Q9UQB8	BAIAP2	Brain-specific angiogenesis inhibitor 1-associated protein 2	0.424399	0.00222706
Q9NZV1	CRIM1	Cysteine-rich motor neuron 1 protein	-0.279318	0.00223897
Q8TCC3	MRPL30	39S ribosomal protein L30, mitochondrial	-0.31401	0.00223951
Q9UK45	LSM7	U6 snRNA-associated Sm-like protein LSm7	-0.224464	0.00224341
Q9P2I0	CPSF2	Cleavage and polyadenylation specificity factor subunit 2	-0.276211	0.00224751
A0A024RCR6	BAG6	BAG6	-0.185647	0.00224838
J3KPX7	PHB2	Prohibitin	-0.186151	0.00224889
Q9BZE9	ASPSCR1	Tether containing UBX domain for GLUT4	-0.11708	0.00225506
A0A3B3IRT8	SSR1	Translocon-associated protein subunit alpha	-0.341552	0.00225901
Q8IWA5	SLC44A2	Choline transporter-like protein 2	0.648439	0.00225915
Q15678	PTPN14	Tyrosine-protein phosphatase non-receptor type 14	0.316702	0.0022664
B5MCF9	PES1	Pescadillo homolog	-0.333287	0.00227366
P04179	SOD2	Superoxide dismutase [Mn], mitochondrial	0.373214	0.00228151
P00918	CA2	Carbonic anhydrase 2	0.314424	0.00228151
Q12797	ASPH	Aspartyl/asparaginyl beta-hydroxylase	0.262755	0.00228532
P21912	SDHB	Succinate dehydrogenase [ubiquinone] iron-sulfur subunit, mitochondrial	-0.068749	0.00229771
Q9GZT9	EGLN1	Egl nine homolog 1	-0.357061	0.00230458
A0A0A0MTR2	OGFOD1	Prolyl 3-hydroxylase OGFOD1	-0.54412	0.00230851
O75396	SEC22B	Vesicle-trafficking protein SEC22b	0.393183	0.00230885
Q92506	HSD17B8	Estradiol 17-beta-dehydrogenase 8	0.341985	0.00230975
P54886	ALDH18A1	Delta-1-pyrroline-5-carboxylate synthase	-0.205525	0.00230975
F8W1U7	ARFGAP1	ADP-ribosylation factor GTPase-activating protein 1 (Fragment)	-0.116894	0.00231427
A0A0C4DGB5	CAST	Calpastatin	0.370854	0.00231599
Q9Y3L3	SH3BP1	SH3 domain-binding protein 1	-0.530512	0.00231608
P59826	BPIFB3	BPI fold-containing family B member 3	0.225941	0.00232398
O75143	ATG13	Autophagy-related protein 13	-0.445766	0.00232656
P52306	RAP1GDS1	Rap1 GTPase-GDP dissociation stimulator 1	-0.247389	0.00232693
Q8N3V7	SYNPO	Synaptopodin	-0.115521	0.00233299
P55011	SLC12A2	Solute carrier family 12 member 2	0.395751	0.00233385
C9J712	PFN2	Profilin	-0.268352	0.00233399
G3V471	DLX6	Homeobox protein DLX-6	-0.573715	0.00233745
P50747	HLCS	Biotin--protein ligase	-0.15409	0.00233893
F5GWK5	STARD10	START domain-containing protein 10 (Fragment)	0.691073	0.00233911
Q00796	SORD	Sorbitol dehydrogenase	-0.244404	0.00234272
P13861	PRKAR2A	cAMP-dependent protein kinase type II-alpha regulatory subunit	0.18768	0.00234363
P35270	SPR	Sepiapterin reductase	0.429609	0.00234472
Q9NZ32	ACTR10	Actin-related protein 10	-0.428705	0.0023472
Q5T6V5	C9orf64	Queuosine salvage protein	-0.230484	0.00234988
Q9H8H0	NOL11	Nucleolar protein 11	-0.0952119	0.00235085
Q9Y680	FKBP7	Peptidyl-prolyl cis-trans isomerase FKBP7	-0.475978	0.00235727
Q96Q05	TRAPPC9	Trafficking protein particle complex subunit 9	-0.128644	0.00235888
Q12788	TBL3	Transducin beta-like protein 3	-0.13795	0.00236585
Q9UBP9	GULP1	PTB domain-containing engulfment adapter protein 1	-0.300217	0.00237261
Q9NZ01	TECR	Very-long-chain enoyl-CoA reductase	-0.664089	0.00237443
J3QRS3	MYL12A	Myosin regulatory light chain 12A	-0.326916	0.00237483
P21266	GSTM3	Glutathione S-transferase Mu 3	-0.466234	0.00237594
Q8WWC4	MAIP1	m-AAA protease-interacting protein 1, mitochondrial	-0.18913	0.00237898
A6NHR9	SMCHD1	Structural maintenance of chromosomes flexible hinge domain-containing protein 1	-0.223607	0.00238233
P41214	EIF2D	Eukaryotic translation initiation factor 2D	-0.322053	0.00238582
P0DP23	CALM1	Calmodulin-1	0.370673	0.00239614
P23921	RRM1	Ribonucleoside-diphosphate reductase large subunit	-0.448694	0.00239959
A0A590UK44	ITCH	E3 ubiquitin-protein ligase	-0.0117097	0.0024025
D6REX3	SEC31A	Protein transport protein Sec31A	0.246306	0.00240344
O00303	EIF3F	Eukaryotic translation initiation factor 3 subunit F	-0.16557	0.00242031
Q9BRP8	PYM1	Partner of Y14 and mago	0.477845	0.00242137
Q92665	MRPS31	28S ribosomal protein S31, mitochondrial	-0.143693	0.00242433
Q99956	DUSP9	Dual specificity protein phosphatase 9	-0.680077	0.00242942
P22314	UBA1	Ubiquitin-like modifier-activating enzyme 1	0.238408	0.00243941
P55263	ADK	Adenosine kinase	-0.355093	0.00244022
P00374	DHFR	Dihydrofolate reductase	-0.492224	0.00244037
K7EIG9	R3HDM4	R3H domain-containing protein 4	-0.320941	0.00244619
H0Y3N9	PHF8	Histone lysine demethylase PHF8 (Fragment)	-0.285556	0.0024501
Q9Y6B6	SAR1B	GTP-binding protein SAR1b	-0.308789	0.00245111
Q5VTR2	RNF20	E3 ubiquitin-protein ligase BRE1A	-0.15262	0.00245258
P09110	ACAA1	3-ketoacyl-CoA thiolase, peroxisomal	0.290909	0.00246224
P0C0S5	H2AZ1	Histone H2A.Z	-0.510564	0.00246272
Q99714	HSD17B10	3-hydroxyacyl-CoA dehydrogenase type-2	-0.178994	0.002468
Q13243	SRSF5	Serine/arginine-rich splicing factor 5	-0.433043	0.00247235
Q0VDF9	HSPA14	Heat shock 70 kDa protein 14	-0.330648	0.00247413
P11441	UBL4A	Ubiquitin-like protein 4A	-0.200635	0.00247576
Q8NBL1	POGLUT1	Protein O-glucosyltransferase 1	-0.191948	0.0024878
D6REA0	GATB	Glutamyl-tRNA(Gln) amidotransferase subunit B, mitochondrial	-0.603805	0.0024878
A0A0A0MRP6	SMARCA1	Probable global transcription activator SNF2L1	-0.577474	0.00249649
Q96LW7	CARD19	Caspase recruitment domain-containing protein 19	0.426799	0.00250269
Q96Q11	TRNT1	CCA tRNA nucleotidyltransferase 1, mitochondrial	0.306777	0.0025124
P50452	SERPINB8	Serpin B8	0.795682	0.00252167
Q9NX74	DUS2	tRNA-dihydrouridine(20) synthase [NAD(P)+]-like	-0.473298	0.00252415
H3BPK3	HAGH	Hydroxyacylglutathione hydrolase, mitochondrial (Fragment)	0.380744	0.00253442
B1ALK7	ARHGEF7	Rho guanine nucleotide exchange factor 7	0.149833	0.00254402
P04844	RPN2	Dolichyl-diphosphooligosaccharide--protein glycosyltransferase subunit 2	-0.206727	0.00254581
A0A0D9SEY1	MAP4K4	Mitogen-activated protein kinase kinase kinase kinase 4	0.380408	0.00256176
Q8IYB8	SUPV3L1	ATP-dependent RNA helicase SUPV3L1, mitochondrial	0.0649576	0.00256572
P21283	ATP6V1C1	V-type proton ATPase subunit C 1	-0.194892	0.00256924
P43490	NAMPT	Nicotinamide phosphoribosyltransferase	-0.3284	0.00257091
P29992	GNA11	Guanine nucleotide-binding protein subunit alpha-11	-0.127798	0.00257121
Q9BYG5	PARD6B	Partitioning defective 6 homolog beta	-0.319103	0.0025731
Q9BWT7	CARD10	Caspase recruitment domain-containing protein 10	1.15468	0.0025741
Q9NP77	SSU72	RNA polymerase II subunit A C-terminal domain phosphatase SSU72	-0.327085	0.00258039
Q93052	LPP	Lipoma-preferred partner	0.535986	0.002582
P80303	NUCB2	Nucleobindin-2	-0.335271	0.00259835
P49454	CENPF	Centromere protein F	-0.389882	0.00260674
O95470	SGPL1	Sphingosine-1-phosphate lyase 1	-0.157697	0.00261179
P26358	DNMT1	DNA (cytosine-5)-methyltransferase 1	-0.359916	0.00261179
P51911	CNN1	Calponin-1	-0.161088	0.00261206
A0A087WTM1	ROBO1	Roundabout homolog 1	-0.764132	0.00261218
P17026	ZNF22	Zinc finger protein 22	-0.415657	0.00262076
P37802	TAGLN2	Transgelin-2	0.484641	0.00262088
Q96JB5	CDK5RAP3	CDK5 regulatory subunit-associated protein 3	-0.354383	0.0026287
H0Y4E8	SIK3	Serine/threonine-protein kinase SIK3 (Fragment)	-0.348553	0.00263877
Q15382	RHEB	GTP-binding protein Rheb	-0.211387	0.00263901
A0A1B0GTW1	TJP2	Tight junction protein ZO-2	0.345497	0.0026461
Q5SW12	FAM171A1	Protein FAM171A1 (Fragment)	-0.818374	0.00264765
O95210	STBD1	Starch-binding domain-containing protein 1	0.317156	0.00264786
Q9NPI6	DCP1A	mRNA-decapping enzyme 1A	-0.242742	0.00264965
Q9GZY8	MFF	Mitochondrial fission factor	-0.0867736	0.0026536
P16615	ATP2A2	Sarcoplasmic/endoplasmic reticulum calcium ATPase 2	0.120136	0.00265397
A0A0G2JMG9	ZNF66	Putative zinc finger protein 66	-0.427432	0.00266251
Q8NBS9	TXNDC5	Thioredoxin domain-containing protein 5	-0.165139	0.00266366
Q9Y251	HPSE	Heparanase	0.323031	0.00266778
Q5TDG9	DNAJC16	DnaJ (Hsp40) homolog, subfamily C, member 16, isoform CRA_a	0.285839	0.00266793
Q9UQ80	PA2G4	Proliferation-associated protein 2G4	-0.248909	0.00268667
Q9NQG1	MANBAL	Protein MANBAL	0.600106	0.00268984
A0A0A0MS58	LRRC20	Leucine rich repeat containing 20, isoform CRA_e	-0.72292	0.00269151
J3QTA6	CHCHD6	MICOS complex subunit	0.355351	0.00269349
J3QL71	SCRN2	Secernin-2	-0.575202	0.00270471
P54578	USP14	Ubiquitin carboxyl-terminal hydrolase 14	-0.108188	0.00270526
Q01650	SLC7A5	Large neutral amino acids transporter small subunit 1	0.320097	0.00270978
P78310	CXADR	Coxsackievirus and adenovirus receptor	0.481711	0.00271072
A0A087X0H9	RBM26	RNA-binding protein 26	-0.100347	0.00272923
B4DKD1	TTYH2	Protein tweety homolog	-1.21282	0.00273519
Q9UHW5	GPN3	GPN-loop GTPase 3	-0.214532	0.00276644
P60604	UBE2G2	Ubiquitin-conjugating enzyme E2 G2	-0.377052	0.00277834
K7ES61	MRPL4	39S ribosomal protein L4, mitochondrial (Fragment)	-0.255932	0.00278326
P10619	CTSA	Lysosomal protective protein	0.500906	0.00278359
P07814	EPRS1	Bifunctional glutamate/proline--tRNA ligase	-0.0643887	0.00278462
Q99436	PSMB7	Proteasome subunit beta type-7	-0.173125	0.00278462
Q86V21	AACS	Acetoacetyl-CoA synthetase	0.417626	0.00278853
P18615	NELFE	Negative elongation factor E	0.29384	0.00279313
Q6UXT9	ABHD15	Protein ABHD15	1.24321	0.002794
O60231	DHX16	Pre-mRNA-splicing factor ATP-dependent RNA helicase DHX16	-0.0928861	0.0027961
A0A0U1RQX8	CBL	E3 ubiquitin-protein ligase CBL	-0.119886	0.00281486
O95486	SEC24A	Protein transport protein Sec24A	-0.053902	0.00281534
P32189	GK	Glycerol kinase	-0.38706	0.00281603
A0A0A0MTB9	RBP1	Retinol-binding protein 1	0.531572	0.00281982
A0A0A0MTH3	ILK	Integrin-linked protein kinase	0.186369	0.00282193
B5MCX3	SEPTIN2	Septin-2	0.478677	0.00284678
Q13885	TUBB2A	Tubulin beta-2A chain	0.391494	0.00284699
P49915	GMPS	GMP synthase [glutamine-hydrolyzing]	-0.199806	0.00285315
Q9UNE7	STUB1	E3 ubiquitin-protein ligase CHIP	-0.118869	0.00285791
C9J9M7	UPK1B	Tetraspanin	0.937712	0.00286
Q9Y2X3	NOP58	Nucleolar protein 58	-0.158302	0.00286816
Q5T9L3	WLS	Protein wntless homolog	-0.922949	0.00287117
Q9H4G0	EPB41L1	Band 4.1-like protein 1	0.7084	0.00287337
Q9UJC3	HOOK1	Protein Hook homolog 1	0.153217	0.00287487
Q8WUA8	TSKU	Tsukushin	0.188558	0.00287654
Q9H4L5	OSBPL3	Oxysterol-binding protein-related protein 3	0.887629	0.00288074
Q14651	PLS1	Plastin-1	0.750366	0.00288459
Q8NHP6	MOSPD2	Motile sperm domain-containing protein 2	-0.459904	0.00288954
P42356	PI4KA	Phosphatidylinositol 4-kinase alpha	0.224537	0.00289096
A0A5F9UK94	AMPD2	AMP deaminase	-0.114605	0.00289863
Q96GD4	AURKB	Aurora kinase B	-0.379588	0.00290178
P45985	MAP2K4	Dual specificity mitogen-activated protein kinase kinase 4	0.262305	0.00290409
O43772	SLC25A20	Mitochondrial carnitine/acylcarnitine carrier protein	0.350665	0.00290656
Q13011	ECH1	Delta(3,5)-Delta(2,4)-dienoyl-CoA isomerase, mitochondrial	0.184465	0.00291004
Q6P158	DHX57	Putative ATP-dependent RNA helicase DHX57	-0.155858	0.00291004
Q9NRY4	ARHGAP35	Rho GTPase-activating protein 35	-0.180448	0.0029128
O15498	YKT6	Synaptobrevin homolog YKT6	-0.245483	0.00291596
O14967	CLGN	Calmegin	0.0352514	0.00293198
Q7RTS9	DYM	Dymeclin	-0.304332	0.00294094
P29400	COL4A5	Collagen alpha-5(IV) chain	-0.694443	0.00294258
Q14974	KPNB1	Importin subunit beta-1	-0.256946	0.00295045
P36404	ARL2	ADP-ribosylation factor-like protein 2	-0.321262	0.00295455
O15143	ARPC1B	Actin-related protein 2/3 complex subunit 1B	0.330406	0.0029697
O76024	WFS1	Wolframin	-0.282921	0.00298111
O75691	UTP20	Small subunit processome component 20 homolog	-0.098284	0.00298968
O43809	NUDT21	Cleavage and polyadenylation specificity factor subunit 5	-0.209859	0.00299356
Q9UBV2	SEL1L	Protein sel-1 homolog 1	-0.421228	0.00300924
A0A0A0MST8	SLC4A7	Anion exchange protein	-0.144348	0.00301012
P31942	HNRNPH3	Heterogeneous nuclear ribonucleoprotein H3	-0.144578	0.00301949
A8MX75	ERCC2	General transcription and DNA repair factor IIH helicase subunit XPD (Fragment)	-0.262559	0.00303908
P85037	FOXK1	Forkhead box protein K1	-0.130008	0.00304495
P09543	CNP	2',3'-cyclic-nucleotide 3'-phosphodiesterase	-0.0935879	0.00304799
G5E9M0	PHYHD1	Phytanoyl-CoA dioxygenase domain containing 1, isoform CRA_c	0.171673	0.00304958
A0A087WY58	NEK3	Serine/threonine-protein kinase Nek3	0.34478	0.00305895
Q13618	CUL3	Cullin-3	-0.229235	0.00306809
Q15424	SAFB	Scaffold attachment factor B1	-0.193821	0.00306985
P49757	NUMB	Protein numb homolog	0.268164	0.00307277
P07954	FH	Fumarate hydratase, mitochondrial	-0.280798	0.00307503
Q86UA1	PRPF39	Pre-mRNA-processing factor 39	-0.293227	0.00308241
B1ALA9	PRPS1	Ribose-phosphate pyrophosphokinase 1	-0.269847	0.00308293
A6NIH7	UNC119B	Protein unc-119 homolog B	0.247877	0.00308314
Q15126	PMVK	Phosphomevalonate kinase	-0.220253	0.00308429
F2Z2X4	XPO4	Exportin-4	-0.280057	0.00308432
A0A1B0GU86	ACY1	Aminoacylase-1	0.549058	0.00309236
Q9P2C4	TMEM181	Transmembrane protein 181	-0.450352	0.00310554
A0A096LNH5	GATD3B	Glutamine amidotransferase-like class 1 domain-containing protein 3B, mitochondrial	-0.14059	0.00311347
B4DR61	SEC61A1	Protein transport protein Sec61 subunit alpha isoform 1	-0.232516	0.00312612
Q15833	STXBP2	Syntaxin-binding protein 2	0.339934	0.0031365
M0R2A0	EMC10	ER membrane protein complex subunit 10	-0.231057	0.00313809
O15067	PFAS	Phosphoribosylformylglycinamidine synthase	-0.208326	0.0031392
A0A5K1VW28	ETNK1	Ethanolamine kinase 1	-0.613507	0.00314286
P05388	RPLP0	60S acidic ribosomal protein P0	-0.303342	0.00315133
P06400	RB1	Retinoblastoma-associated protein	0.139969	0.00315688
Q6P995	FAM171B	Protein FAM171B	-0.223685	0.00316172
A0A087WYP2	SELENOH	Selenoprotein H	0.220229	0.00316575
C9J384	CMSS1	Protein CMSS1 (Fragment)	-0.329951	0.00317464
Q8N668	COMMD1	COMM domain-containing protein 1	-0.32251	0.00317567
A0A1B0GV47	KIF21A	Kinesin-like protein KIF21A (Fragment)	0.401183	0.0031809
Q6P087	RPUSD3	Mitochondrial mRNA pseudouridine synthase RPUSD3	0.391005	0.00318143
P53582	METAP1	Methionine aminopeptidase 1	0.194928	0.00318936
P05362	ICAM1	Intercellular adhesion molecule 1	0.363543	0.00319505
P31930	UQCRC1	Cytochrome b-c1 complex subunit 1, mitochondrial	-0.140242	0.00319952
P10599	TXN	Thioredoxin	-0.201301	0.00320089
A0A087WUQ6	GPX1	Glutathione peroxidase	-0.748757	0.00320692
A0A1P0AZG4	LCOR	Ligand-dependent corepressor	0.288754	0.00320804
Q9UK59	DBR1	Lariat debranching enzyme	-0.343861	0.00321216
Q6NZY4	ZCCHC8	Zinc finger CCHC domain-containing protein 8	-0.0491306	0.00322021
P46778	RPL21	60S ribosomal protein L21	-0.362998	0.00322318
Q14247	CTTN	Src substrate cortactin	0.241488	0.00322384
C9JZY6	UBE2H	Ubiquitin-conjugating enzyme E2 H (Fragment)	0.222129	0.00322491
P62314	SNRPD1	Small nuclear ribonucleoprotein Sm D1	-0.510452	0.00322491
H0Y8P4	UTP15	U3 small nucleolar RNA-associated protein 15 homolog (Fragment)	-0.391707	0.00322744
A0A087WZ40	MAP7	Ensconsin	0.714668	0.00323643
Q7KZ85	SUPT6H	Transcription elongation factor SPT6	-0.133931	0.00323858
Q5RGS4	PLEKHA1	Pleckstrin homology domain-containing family A member 1	0.0534334	0.00324129
P61106	RAB14	Ras-related protein Rab-14	-0.120771	0.00325071
A0A2R8YFB8	RAB15	Ras-related protein Rab-15	1.03869	0.0032546
J3KTD1	TMEM97	Sigma intracellular receptor 2 (Fragment)	-1.35077	0.00325536
Q15018	ABRAXAS2	BRISC complex subunit Abraxas 2	0.578502	0.00326808
Q9BZE1	MRPL37	39S ribosomal protein L37, mitochondrial	-0.225488	0.00327265
P63316	TNNC1	Troponin C, slow skeletal and cardiac muscles	0.690726	0.00328025
P36507	MAP2K2	Dual specificity mitogen-activated protein kinase kinase 2	-0.142322	0.00328066
P78540	ARG2	Arginase-2, mitochondrial	-1.86845	0.00328119
Q5JY65	CRNKL1	Crooked neck-like protein 1	-0.277343	0.00328162
A0A087WVM4	MTHFD1L	Monofunctional C1-tetrahydrofolate synthase, mitochondrial	-0.0918307	0.0032846
H0YC11	MGAT4B	Alpha-1,3-mannosyl-glycoprotein 4-beta-N-acetylglucosaminyltransferase B (Fragment)	0.967403	0.00329687
C9JVY5	PALM2AKAP2	PALM2 and AKAP2 fusion (Fragment)	0.438235	0.00330141
P62906	RPL10A	60S ribosomal protein L10a	-0.24461	0.00330398
O95373	IPO7	Importin-7	-0.170586	0.0033076
P45973	CBX5	Chromobox protein homolog 5	-0.233248	0.00330859
C9JJN9	VPS8	Vacuolar protein sorting-associated protein 8 homolog	-0.580418	0.00330881
Q96CS3	FAF2	FAS-associated factor 2	-0.109711	0.00331447
B4DN67	KIRREL1	Kin of IRRE-like protein 1	-0.273386	0.00332178
P48643	CCT5	T-complex protein 1 subunit epsilon	-0.242859	0.00332801
P35908	KRT2	Keratin, type II cytoskeletal 2 epidermal	0.416491	0.00333171
F5GY03	SPARC	SPARC (Fragment)	-0.631601	0.00333915
A0MZ66	SHTN1	Shootin-1	0.151179	0.00335401
O00422	SAP18	Histone deacetylase complex subunit SAP18	-0.296081	0.00335934
P11387	TOP1	DNA topoisomerase 1	-0.134931	0.00336002
P01111	NRAS	GTPase NRas	-0.191496	0.00336072
A0A494C0B4	RAD23A	UV excision repair protein RAD23 homolog A	-0.209389	0.00336226
P00167	CYB5A	Cytochrome b5	0.367851	0.00336362
Q9H1B7	IRF2BPL	Probable E3 ubiquitin-protein ligase IRF2BPL	-0.40547	0.00336597
E9PC69	MARK2	Non-specific serine/threonine protein kinase	0.472504	0.00336802
Q9Y5S2	CDC42BPB	Serine/threonine-protein kinase MRCK beta	0.343876	0.00336969
P21281	ATP6V1B2	V-type proton ATPase subunit B, brain isoform	-0.121889	0.00337387
P38919	EIF4A3	Eukaryotic initiation factor 4A-III	-0.230519	0.00337414
F5GWT4	WNK1	Serine/threonine-protein kinase WNK1	-0.155936	0.00338032
Q9P287	BCCIP	BRCA2 and CDKN1A-interacting protein	-0.459564	0.00339582
E7EW84	EXOC6	Exocyst complex component	0.246606	0.00340592
F8VPD4	CAD	CAD protein	-0.0896907	0.00340748
Q9H5N1	RABEP2	Rab GTPase-binding effector protein 2	-0.619314	0.00341445
O00425	IGF2BP3	Insulin-like growth factor 2 mRNA-binding protein 3	-0.182939	0.00341895
P47897	QARS1	Glutamine--tRNA ligase	-0.113846	0.00341925
Q9Y2R0	COA3	Cytochrome c oxidase assembly factor 3 homolog, mitochondrial	0.43833	0.00341941
Q9H0U4	RAB1B	Ras-related protein Rab-1B	-0.318068	0.00342542
Q8IVL6	P3H3	Prolyl 3-hydroxylase 3	-0.823905	0.00344279
Q7LBR1	CHMP1B	Charged multivesicular body protein 1b	0.36831	0.00345628
Q8TF05	PPP4R1	Serine/threonine-protein phosphatase 4 regulatory subunit 1	-0.0521286	0.00346272
Q8TE77	SSH3	Protein phosphatase Slingshot homolog 3	0.491622	0.00347946
P83111	LACTB	Serine beta-lactamase-like protein LACTB, mitochondrial	-0.265765	0.00348114
O75223	GGCT	Gamma-glutamylcyclotransferase	-0.207209	0.00348409
F8VQD4	C12orf75	Chromosome 12 open reading frame 75 (Fragment)	0.645712	0.00348478
Q9H2C0	GAN	Gigaxonin	-0.0110348	0.0034893
A8MVZ6	BICD1	BICD1 protein	0.379512	0.00349496
A0A0A0MTC1	RNF213	E3 ubiquitin-protein ligase RNF213	0.224191	0.00350105
C9JYE9	E2F5	Transcription factor E2F5 (Fragment)	-0.595595	0.00350698
Q9H2K8	TAOK3	Serine/threonine-protein kinase TAO3	0.575662	0.00351046
O43865	AHCYL1	S-adenosylhomocysteine hydrolase-like protein 1	0.183535	0.00352117
P10809	HSPD1	60 kDa heat shock protein, mitochondrial	-0.0752421	0.00352458
K7EIN4	TMED1	Transmembrane emp24 domain-containing protein 1	-0.206056	0.00354163
Q9Y5P6	GMPPB	Mannose-1-phosphate guanyltransferase beta	-0.16461	0.00354405
P55072	VCP	Transitional endoplasmic reticulum ATPase	-0.283403	0.00355025
A0A0A0MSK5	TOR1AIP1	Torsin-1A-interacting protein 1	0.26775	0.00356943
A0A0A0MRT6	ABI1	Abl interactor 1	0.427623	0.00357646
O00743	PPP6C	Serine/threonine-protein phosphatase 6 catalytic subunit	-0.224329	0.00358917
Q8NHG8	ZNRF2	E3 ubiquitin-protein ligase ZNRF2	0.842773	0.00361537
P54709	ATP1B3	Sodium/potassium-transporting ATPase subunit beta-3	-0.166546	0.00361775
Q9Y3D9	MRPS23	28S ribosomal protein S23, mitochondrial	-0.244952	0.00363423
P07858	CTSB	Cathepsin B	0.305418	0.00363996
Q92979	EMG1	Ribosomal RNA small subunit methyltransferase NEP1	-0.133849	0.00365218
Q8NFX7	STXBP6	Syntaxin-binding protein 6	-0.704465	0.00368582
A0A087WYD6	TAP2	Antigen peptide transporter 2	0.337249	0.00369538
P84101	SERF2	Small EDRK-rich factor 2	0.524276	0.00369725
M0R0J1	PLEKHA4	Pleckstrin homology domain-containing family A member 4 (Fragment)	0.96964	0.00370525
Q08357	SLC20A2	Sodium-dependent phosphate transporter 2	-0.219638	0.0037071
A0A494C068	PRKAG2	5'-AMP-activated protein kinase subunit gamma-2	0.417007	0.00371361
A0A1W2PP14	MITD1	MIT domain-containing protein 1	-0.674175	0.00371854
O75164	KDM4A	Lysine-specific demethylase 4A	0.333174	0.00372316
Q09028	RBBP4	Histone-binding protein RBBP4	-0.309947	0.00373653
Q9BTC0	DIDO1	Death-inducer obliterator 1	0.324302	0.00374126
Q969Q0	RPL36AL	60S ribosomal protein L36a-like	-0.00687259	0.00374527
A0A0B4J2A0		FGGY_N domain-containing protein	-0.420034	0.00374724
P11166	SLC2A1	Solute carrier family 2, facilitated glucose transporter member 1	-0.300351	0.00374912
J3KQL8	APOL2	Apolipoprotein L2	0.820599	0.00375238
P08727	KRT19	Keratin, type I cytoskeletal 19	1.68076	0.00377384
Q969T7	NT5C3B	7-methylguanosine phosphate-specific 5'-nucleotidase	-0.137117	0.00378185
O15379	HDAC3	Histone deacetylase 3	-0.0875886	0.0037836
P52926	HMGA2	High mobility group protein HMGI-C	0.32048	0.0037928
B5MCB3	KMT5B	Histone-lysine N-methyltransferase KMT5B	-0.842399	0.00380766
K7EKI8	PPL	Periplakin	0.952304	0.00381889
D3DQV9	EIF4G2	Eukaryotic translation initiation factor 4 gamma 2 (Fragment)	-0.168693	0.00382664
E9PJN4	TRPC6	Short transient receptor potential channel 6	0.783193	0.00382834
A0A0R4J2F6	IFRD2	Interferon-related developmental regulator 2	-0.32183	0.00382978
Q15059	BRD3	Bromodomain-containing protein 3	-0.304042	0.00383631
Q5JVS0	HABP4	Intracellular hyaluronan-binding protein 4	0.399015	0.00383664
A0A087WVF7	ITSN2	Intersectin-2	-0.0471448	0.00383664
P62873	GNB1	Guanine nucleotide-binding protein G(I)/G(S)/G(T) subunit beta-1	0.258698	0.00383952
A0A087WTW0	UHRF1	E3 ubiquitin-protein ligase UHRF1	-0.593192	0.00384088
Q6NUK1	SLC25A24	Calcium-binding mitochondrial carrier protein SCaMC-1	0.140875	0.00384834
Q32P28	P3H1	Prolyl 3-hydroxylase 1	-0.0570853	0.0038624
J3KNF5	CEP290	Centrosomal protein of 290 kDa	-0.374293	0.00387314
Q9BRR6	ADPGK	ADP-dependent glucokinase	-0.182559	0.00388
Q13435	SF3B2	Splicing factor 3B subunit 2	0.158767	0.00388132
Q70Z53	FRA10AC1	Protein FRA10AC1	-0.263004	0.00388132
E7EMZ9	TACC2	Transforming acidic coiled-coil-containing protein 2	0.286136	0.00388237
Q14344	GNA13	Guanine nucleotide-binding protein subunit alpha-13	-0.353777	0.00388237
Q9UBB9	TFIP11	Tuftelin-interacting protein 11	-0.0658992	0.00388275
Q8ND82	ZNF280C	Zinc finger protein 280C	-0.26369	0.00388614
Q9NQ92	COPRS	Coordinator of PRMT5 and differentiation stimulator	-0.371129	0.00388681
Q8WVQ1	CANT1	Soluble calcium-activated nucleotidase 1	-0.261916	0.00388736
F5GZG6	TPK1	Thiamin pyrophosphokinase 1	-0.0847725	0.00388841
E9PHH9	POLR3C	RNA polymerase III subunit C3	-0.443808	0.00388849
Q9NX00	TMEM160	Transmembrane protein 160	-0.130678	0.00389082
Q14258	TRIM25	E3 ubiquitin/ISG15 ligase TRIM25	0.287238	0.00390136
Q8N8A6	DDX51	ATP-dependent RNA helicase DDX51	-0.189228	0.00390377
O95630	STAMBP	STAM-binding protein	-0.0724345	0.00390812
P26640	VARS1	Valine--tRNA ligase	0.0617808	0.00390865
L0R6Q1	SLC35A4	SLC35A4 upstream open reading frame protein	0.275391	0.00390962
Q9Y5T5	USP16	Ubiquitin carboxyl-terminal hydrolase 16	-0.369946	0.0039202
Q00839	HNRNPU	Heterogeneous nuclear ribonucleoprotein U	0.216837	0.00392908
Q8TD55	PLEKHO2	Pleckstrin homology domain-containing family O member 2	-0.877828	0.0039329
Q8N8R3	SLC25A29	Mitochondrial basic amino acids transporter	-0.336374	0.00393323
D6R992	RELB	Transcription factor RelB	0.444784	0.00394624
Q9NRY5	FAM114A2	Protein FAM114A2	-0.0410424	0.00395275
Q13724	MOGS	Mannosyl-oligosaccharide glucosidase	-0.197153	0.00396247
P47985	UQCRFS1	Cytochrome b-c1 complex subunit Rieske, mitochondrial	-0.336694	0.00396735
A0A087WW66	PSMD1	26S proteasome non-ATPase regulatory subunit 1	-0.120269	0.00396796
P62166	NCS1	Neuronal calcium sensor 1	-0.563727	0.00397846
O15195	VILL	Villin-like protein	0.885507	0.00398053
P16989	YBX3	Y-box-binding protein 3	0.258547	0.00399719
A0A0G2JNZ2	SCRIB	Protein scribble homolog	0.269468	0.00400616
Q15717	ELAVL1	ELAV-like protein 1	-0.0424058	0.00400934
Q8WYP5	AHCTF1	Protein ELYS	0.192788	0.00400961
P52298	NCBP2	Nuclear cap-binding protein subunit 2	-0.255921	0.00402894
Q04837	SSBP1	Single-stranded DNA-binding protein, mitochondrial	-0.144492	0.00403417
H7BXY3	DHX30	ATP-dependent RNA helicase DHX30	-0.078106	0.00403712
P62995	TRA2B	Transformer-2 protein homolog beta	-0.207856	0.00403825
C9J7E5	TNPO3	Transportin-3	-0.245392	0.00404945
A0A087WYS9	SURF1	SURF1-like protein	0.33807	0.00405065
H3BM14	NUB1	NEDD8 ultimate buster 1	-0.478103	0.00406195
O14548	COX7A2L	Cytochrome c oxidase subunit 7A-related protein, mitochondrial	-0.239062	0.00406349
O95714	HERC2	E3 ubiquitin-protein ligase HERC2	-0.253868	0.00406563
E9PAV3	NACA	Nascent polypeptide-associated complex subunit alpha, muscle-specific form	-0.244269	0.0040786
Q8IWZ3	ANKHD1	Ankyrin repeat and KH domain-containing protein 1	-0.150237	0.00408315
Q92538	GBF1	Golgi-specific brefeldin A-resistance guanine nucleotide exchange factor 1	-0.0773842	0.00408481
P62249	RPS16	40S ribosomal protein S16	-0.377508	0.00408626
A0A494C0K7	MED27	Mediator of RNA polymerase II transcription subunit 27	-0.0522356	0.00410106
O75477	ERLIN1	Erlin-1	-0.440638	0.00410509
M0QYJ9	SHKBP1	SH3KBP1-binding protein 1	-0.403914	0.00410651
P14923	JUP	Junction plakoglobin	0.239229	0.00411513
A4D126	CRPPA	D-ribitol-5-phosphate cytidylyltransferase	0.452868	0.00411683
C9J0J7	PFN2	Profilin	-0.481074	0.00411826
E9PMS6	LMO7	LIM domain only protein 7	-0.547842	0.00412125
G5E9C2	NFKBIB	NF-kappa-B inhibitor beta	-0.267894	0.00412372
Q9UBS0	RPS6KB2	Ribosomal protein S6 kinase beta-2	-0.454527	0.00412372
P62847	RPS24	40S ribosomal protein S24	-0.240068	0.0041566
Q8TEY7	USP33	Ubiquitin carboxyl-terminal hydrolase 33	-0.22428	0.00415865
P53701	HCCS	Cytochrome c-type heme lyase	-0.304324	0.004162
O15230	LAMA5	Laminin subunit alpha-5	0.444631	0.00416217
O43707	ACTN4	Alpha-actinin-4	0.204752	0.00416932
Q8TD30	GPT2	Alanine aminotransferase 2	0.475311	0.00417079
H7C5G1	IAH1	Isoamyl acetate-hydrolyzing esterase 1 homolog (Fragment)	-0.197632	0.00417079
Q9UL63	MKLN1	Muskelin	-0.291091	0.00417211
C9JP85	NRF1	Nuclear respiratory factor 1 (Fragment)	-0.409267	0.00417278
P07686	HEXB	Beta-hexosaminidase subunit beta	0.194657	0.00418174
Q9C0D3	ZYG11B	Protein zyg-11 homolog B	-0.391047	0.00418259
P50453	SERPINB9	Serpin B9	0.590577	0.00418306
Q9NQZ5	STARD7	StAR-related lipid transfer protein 7, mitochondrial	-0.0598762	0.00418374
P49257	LMAN1	Protein ERGIC-53	-0.122386	0.00419057
O00291	HIP1	Huntingtin-interacting protein 1	-0.157428	0.00419204
Q9BTV4	TMEM43	Transmembrane protein 43	0.280535	0.00419685
Q9Y394	DHRS7	Dehydrogenase/reductase SDR family member 7	0.173177	0.0042063
F8WBF9	NDRG3	Protein NDRG3	-0.392008	0.00421003
Q7L3S4	ZNF771	Zinc finger protein 771	-0.686841	0.00421031
P61962	DCAF7	DDB1- and CUL4-associated factor 7	-0.280706	0.00422879
Q68CQ4	DIEXF	Digestive organ expansion factor homolog	-0.160387	0.00423321
E9PN81	RNASEH2C	Ribonuclease H2 subunit C	-0.304848	0.00423722
P13010	XRCC5	X-ray repair cross-complementing protein 5	-0.136655	0.00424268
P20336	RAB3A	Ras-related protein Rab-3A	-1.19651	0.00424295
Q02878	RPL6	60S ribosomal protein L6	-0.139366	0.00425265
P07919	UQCRH	Cytochrome b-c1 complex subunit 6, mitochondrial	0.658417	0.00425552
F8VXD5	ORMDL2	ORM1-like protein 2	-0.178015	0.00426555
Q5T6W2	HNRNPK	Heterogeneous nuclear ribonucleoprotein K (Fragment)	-0.299569	0.00427157
P00367	GLUD1	Glutamate dehydrogenase 1, mitochondrial	0.127101	0.00428952
P40227	CCT6A	T-complex protein 1 subunit zeta	-0.176874	0.00429121
P46109	CRKL	Crk-like protein	-0.353088	0.00429768
K7ESP4	DCAKD	Dephospho-CoA kinase domain-containing protein (Fragment)	-0.580102	0.00430058
Q7Z6I8	C5orf24	UPF0461 protein C5orf24	-0.00731448	0.00430163
K7EMY4	LIN37	Protein lin-37 homolog (Fragment)	-0.372075	0.00430469
Q86VN1	VPS36	Vacuolar protein-sorting-associated protein 36	0.196114	0.00431648
Q9UHI6	DDX20	Probable ATP-dependent RNA helicase DDX20	-0.259452	0.00431739
P09874	PARP1	Poly [ADP-ribose] polymerase 1	-0.194769	0.00431986
Q13643	FHL3	Four and a half LIM domains protein 3	-0.208062	0.00431997
P53794	SLC5A3	Sodium/myo-inositol cotransporter	-1.0054	0.00432107
Q16513	PKN2	Serine/threonine-protein kinase N2	0.204246	0.0043292
Q9NXC5	MIOS	GATOR complex protein MIOS	-0.14078	0.0043488
P41240	CSK	Tyrosine-protein kinase CSK	0.329672	0.00435182
A0A0A0MTB8	WDR36	WD repeat-containing protein 36	-0.176791	0.00435256
Q99496	RNF2	E3 ubiquitin-protein ligase RING2	-0.429161	0.00436838
O00273	DFFA	DNA fragmentation factor subunit alpha	-0.238195	0.00437662
Q07812	BAX	Apoptosis regulator BAX	1.10328	0.0043782
A0A1B0GTJ7	ADSL	Adenylosuccinate lyase	-0.298049	0.00440724
Q8WW12	PCNP	PEST proteolytic signal-containing nuclear protein	0.350341	0.00440947
Q86VU5	COMTD1	Catechol O-methyltransferase domain-containing protein 1	0.800056	0.00445098
O95232	LUC7L3	Luc7-like protein 3	-0.259864	0.00445098
A0A590UJI5	CPEB4	Cytoplasmic polyadenylation element-binding protein 4	-0.756811	0.00445476
O15382	BCAT2	Branched-chain-amino-acid aminotransferase, mitochondrial	-0.131053	0.0044613
P53350	PLK1	Serine/threonine-protein kinase PLK1	-0.459153	0.00446238
P56589	PEX3	Peroxisomal biogenesis factor 3	-0.379375	0.00446418
Q9UMS4	PRPF19	Pre-mRNA-processing factor 19	-0.182545	0.00446527
K7EID2	ALG1	Chitobiosyldiphosphodolichol beta-mannosyltransferase (Fragment)	-0.773744	0.00446653
Q68CQ7	GLT8D1	Glycosyltransferase 8 domain-containing protein 1	-0.169975	0.00446833
P06733	ENO1	Alpha-enolase	-0.0758949	0.00447571
H3BTW3	CHD9	Chromodomain-helicase-DNA-binding protein 9	0.0337619	0.00450216
A0A5F9YFS9	SPCS1	Signal peptidase complex subunit 1	-0.23649	0.00450438
O60637	TSPAN3	Tetraspanin-3	-0.428499	0.00451666
Q5JPT2	SH3KBP1	SH3 domain-containing kinase-binding protein 1 (Fragment)	-0.508766	0.00451943
Q460N5	PARP14	Protein mono-ADP-ribosyltransferase PARP14	0.54095	0.00452358
P16144	ITGB4	Integrin beta-4	1.49049	0.00452567
P84085	ARF5	ADP-ribosylation factor 5	-0.337198	0.0045261
B4E1M0	MSANTD2	Myb/SANT-like DNA-binding domain-containing protein 2	-0.222488	0.00453163
P55795	HNRNPH2	Heterogeneous nuclear ribonucleoprotein H2	0.42909	0.00453351
P16401	H1-5	Histone H1.5	-0.30037	0.00453431
A0A096LP01	SMIM26	Small integral membrane protein 26	-0.347488	0.00453524
P30044	PRDX5	Peroxiredoxin-5, mitochondrial	0.197442	0.00453896
P48147	PREP	Prolyl endopeptidase	-0.105577	0.00454265
D6RFG8	DCK	Deoxycytidine kinase	-0.34948	0.00454741
Q99536	VAT1	Synaptic vesicle membrane protein VAT-1 homolog	0.167461	0.0045671
C9J5N1	PTGES3L-AARSD1	PTGES3L-AARSD1 readthrough	-0.302082	0.00457581
Q15274	QPRT	Nicotinate-nucleotide pyrophosphorylase [carboxylating]	-0.467004	0.00458136
M0QZC2	PRKD2	Serine/threonine-protein kinase D2 (Fragment)	0.572871	0.00458231
D6R927	RBPJ	Recombining-binding protein suppressor of hairless	-0.563856	0.00460642
Q66GS9	CEP135	Centrosomal protein of 135 kDa	-0.678524	0.00460844
E5RJP2	SORBS3	Vinexin (Fragment)	0.937632	0.00461406
Q8IVD9	NUDCD3	NudC domain-containing protein 3	-0.492529	0.00462287
F8VX55	TFCP2	Alpha-globin transcription factor CP2	-0.288607	0.00464703
Q9BXB4	OSBPL11	Oxysterol-binding protein-related protein 11	0.3939	0.00465227
Q13164	MAPK7	Mitogen-activated protein kinase 7	-0.185423	0.00465716
Q86UV5	USP48	Ubiquitin carboxyl-terminal hydrolase 48	-0.171078	0.00467165
A0A087WYU2	METTL26	Methyltransferase-like 26	0.412016	0.00467353
K7EPA3	TMEM161A	Transmembrane protein 161A	-0.543254	0.00468785
Q96GX9	APIP	Methylthioribulose-1-phosphate dehydratase	0.356074	0.00469166
C9JG87	MRPL39	39S ribosomal protein L39, mitochondrial (Fragment)	-0.336995	0.00470982
Q04760	GLO1	Lactoylglutathione lyase	-0.384923	0.00471814
Q8NHP8	PLBD2	Putative phospholipase B-like 2	0.158029	0.0047183
P62140	PPP1CB	Serine/threonine-protein phosphatase PP1-beta catalytic subunit	-0.0563367	0.00473165
P49761	CLK3	Dual specificity protein kinase CLK3	-0.0660486	0.00473723
Q16401	PSMD5	26S proteasome non-ATPase regulatory subunit 5	-0.301444	0.00473723
J3KS22	DCXR	L-xylulose reductase (Fragment)	-0.127073	0.00474001
P08581	MET	Hepatocyte growth factor receptor	-0.619041	0.00474248
Q92692	NECTIN2	Nectin-2	0.182092	0.00474279
Q8IV36	HID1	Protein HID1	-0.194254	0.00474978
D6RD46	LIMCH1	LIM and calponin homology domains-containing protein 1	0.177836	0.00475081
P30048	PRDX3	Thioredoxin-dependent peroxide reductase, mitochondrial	-0.193589	0.0047601
Q96T51	RUFY1	RUN and FYVE domain-containing protein 1	-0.148459	0.00477926
Q3BDU5	LMNA	Prelamin-A/C	0.505514	0.00478627
P12931	SRC	Proto-oncogene tyrosine-protein kinase Src	0.330465	0.00481342
Q8WXF1	PSPC1	Paraspeckle component 1	-0.2604	0.00483323
M0QYA2	PIH1D1	PIH1 domain-containing protein 1 (Fragment)	-0.323293	0.00483865
Q9NWT1	PAK1IP1	p21-activated protein kinase-interacting protein 1	-0.181512	0.00483871
J3QLQ3	RNF138	E3 ubiquitin-protein ligase RNF138 (Fragment)	-0.587553	0.00484051
P43686	PSMC4	26S proteasome regulatory subunit 6B	-0.236272	0.00484664
O95456	PSMG1	Proteasome assembly chaperone 1	-0.41776	0.00485276
C9JPQ6	GNB1L	Guanine nucleotide-binding protein subunit beta-like protein 1 (Fragment)	-0.450614	0.00485328
A0A087WYE0	PLLP	Plasmolipin	1.0849	0.00485539
I3L0N3	NSF	Vesicle-fusing ATPase	-0.126393	0.00485605
P06730	EIF4E	Eukaryotic translation initiation factor 4E	-0.242453	0.00486565
Q5T9A4	ATAD3B	ATPase family AAA domain-containing protein 3B	-0.227097	0.00486822
Q9NVI1	FANCI	Fanconi anemia group I protein	-0.205939	0.00487689
Q8NBP0	TTC13	Tetratricopeptide repeat protein 13	-0.284791	0.00488417
A0A087WXS7	ASNA1	ATPase ASNA1	-0.192313	0.00489383
B7ZLQ5	SMARCA1	Probable global transcription activator SNF2L1	-0.255947	0.00490413
Q9H6T3	RPAP3	RNA polymerase II-associated protein 3	-0.200535	0.00493176
Q92882	OSTF1	Osteoclast-stimulating factor 1	0.512294	0.00494584
H0Y544	SLC23A2	Solute carrier family 23 member 2 (Fragment)	0.417411	0.00494689
P62913	RPL11	60S ribosomal protein L11	-0.190466	0.00495923
I3L2J8	CEP131	Centrosomal protein of 131 kDa	-0.52758	0.00496451
Q96TA1	NIBAN2	Protein Niban 2	0.716754	0.00496901
B7Z7F3	RANBP3	Ran-binding protein 3	-0.238157	0.00496901
P52292	KPNA2	Importin subunit alpha-1	-0.265156	0.00496956
E7EM64	COPS6	COP9 signalosome complex subunit 6	-0.241897	0.00497424
Q96BZ9	TBC1D20	TBC1 domain family member 20	-0.12527	0.0049829
O14980	XPO1	Exportin-1	-0.180617	0.00499099
A0A087WYN9	DHX29	ATP-dependent RNA helicase DHX29	-0.111994	0.00499145
A0A087X0K9	TJP1	Tight junction protein ZO-1	-0.583373	0.00499322
O43739	CYTH3	Cytohesin-3	0.570155	0.00499921
Q8N4X5	AFAP1L2	Actin filament-associated protein 1-like 2	0.51457	0.00500673
Q5GLZ8	HERC4	Probable E3 ubiquitin-protein ligase HERC4	0.215603	0.00500673
P28331	NDUFS1	NADH-ubiquinone oxidoreductase 75 kDa subunit, mitochondrial	-0.159407	0.00502579
Q9NWH9	SLTM	SAFB-like transcription modulator	0.140292	0.00504687
Q15648	MED1	Mediator of RNA polymerase II transcription subunit 1	-0.354618	0.00505254
O00264	PGRMC1	Membrane-associated progesterone receptor component 1	-0.531227	0.00506768
Q16891	IMMT	MICOS complex subunit MIC60	-0.0446294	0.00507759
F5GZS6	SLC3A2	4F2 cell-surface antigen heavy chain	0.144029	0.0050787
E9PJE4	COMMD5	COMM domain-containing protein 5 (Fragment)	-0.0323203	0.00508177
Q96AD5	PNPLA2	Patatin-like phospholipase domain-containing protein 2	-0.319589	0.00509579
Q9GZS1	POLR1E	DNA-directed RNA polymerase I subunit RPA49	-0.0176568	0.00510148
Q9BVK2	ALG8	Probable dolichyl pyrophosphate Glc1Man9GlcNAc2 alpha-1,3-glucosyltransferase	-0.260315	0.00510148
Q9H061	TMEM126A	Transmembrane protein 126A	-0.254694	0.00510181
P62993	GRB2	Growth factor receptor-bound protein 2	-0.233213	0.00511317
P36915	GNL1	Guanine nucleotide-binding protein-like 1	-0.2076	0.00512314
Q14554	PDIA5	Protein disulfide-isomerase A5	-0.278286	0.00512673
E7ET48	CRYBG2	Beta/gamma crystallin domain-containing protein 2	1.51232	0.00512808
H3BMU8	PLA2G15	Group XV phospholipase A2 (Fragment)	-0.183506	0.00512924
O76021	RSL1D1	Ribosomal L1 domain-containing protein 1	-0.11746	0.0051301
Q14146	URB2	Unhealthy ribosome biogenesis protein 2 homolog	-0.338109	0.00513258
Q96C01	FAM136A	Protein FAM136A	0.108084	0.00514504
H0Y871	PIK3CB	Phosphatidylinositol 4,5-bisphosphate 3-kinase catalytic subunit beta isoform (Fragment)	0.34186	0.00517334
Q9NVH6	TMLHE	Trimethyllysine dioxygenase, mitochondrial	0.388953	0.00518234
O14641	DVL2	Segment polarity protein dishevelled homolog DVL-2	-0.327228	0.00519122
A0A087WX95	RUSC1	RUN and SH3 domain-containing protein 1 (Fragment)	-0.927518	0.00519138
Q96F46	IL17RA	Interleukin-17 receptor A	-0.923783	0.00520327
P34932	HSPA4	Heat shock 70 kDa protein 4	-0.133576	0.00520849
C9J7Z4	TSEN2	tRNA-splicing endonuclease subunit Sen2 (Fragment)	-0.433046	0.00522966
P78371	CCT2	T-complex protein 1 subunit beta	-0.157325	0.00523119
O75146	HIP1R	Huntingtin-interacting protein 1-related protein	0.290429	0.00523755
Q9BV44	THUMPD3	THUMP domain-containing protein 3	-0.20728	0.00525132
O75970	MPDZ	Multiple PDZ domain protein	-0.181548	0.00525288
E9PKL9	TSTA3	GDP-L-fucose synthase (Fragment)	0.232715	0.00528229
A0A2Q3DQE3	CAMK2G	Calcium/calmodulin-dependent protein kinase (CaM kinase) II gamma, isoform CRA_d	0.376495	0.00528276
E9PGC0	RASA1	Ras GTPase-activating protein 1	-0.00274813	0.00528276
Q10472	GALNT1	Polypeptide N-acetylgalactosaminyltransferase 1	0.539806	0.00528483
Q6NV74	KIAA1211L	Uncharacterized protein KIAA1211-like	0.858399	0.00528669
P62306	SNRPF	Small nuclear ribonucleoprotein F	-0.455862	0.00529205
B0QZ18	CPNE1	Copine-1	0.129075	0.00529467
P23381	WARS1	Tryptophan--tRNA ligase, cytoplasmic	0.102153	0.00529838
Q15417	CNN3	Calponin-3	0.223658	0.00530487
P17931	LGALS3	Galectin-3	0.644172	0.00530861
Q5T5P2	KIAA1217	Sickle tail protein homolog	-0.353346	0.00531258
Q9NP92	MRPS30	39S ribosomal protein S30, mitochondrial	-0.257836	0.00531434
P18077	RPL35A	60S ribosomal protein L35a	-0.108408	0.00532318
A0A0C4DGG9	CHD4	Chromodomain-helicase-DNA-binding protein 4	-0.137475	0.00533843
Q9UBX3	SLC25A10	Mitochondrial dicarboxylate carrier	-0.261961	0.00534571
E9PHA2	NCAPH	Condensin complex subunit 2	-0.349174	0.00534851
Q5T370	ARRDC1	Arrestin domain-containing protein 1 (Fragment)	0.49891	0.00535563
Q14181	POLA2	DNA polymerase alpha subunit B	-0.465143	0.00535955
P49368	CCT3	T-complex protein 1 subunit gamma	-0.178578	0.0053655
P18433	PTPRA	Receptor-type tyrosine-protein phosphatase alpha	-0.633899	0.00536718
A6NLN1	PTBP1	Polypyrimidine tract binding protein 1, isoform CRA_b	-0.138259	0.00537055
P49427	CDC34	Ubiquitin-conjugating enzyme E2 R1	-0.194	0.00537785
A8MTY9	VPS26C	Vacuolar protein sorting-associated protein 26C	-0.273674	0.00538051
O75648	TRMU	Mitochondrial tRNA-specific 2-thiouridylase 1	-0.877349	0.00538681
E7ET49	DAGLB	Sn1-specific diacylglycerol lipase beta	-0.78585	0.00538953
Q6NUM9	RETSAT	All-trans-retinol 13,14-reductase	0.461401	0.00540393
H7C2K6	EPB41L1	Band 4.1-like protein 1 (Fragment)	1.03733	0.00540928
Q9UHN6	CEMIP2	Cell surface hyaluronidase	0.240926	0.00541532
Q9BQ52	ELAC2	Zinc phosphodiesterase ELAC protein 2	-0.0946115	0.00541532
Q99788	CMKLR1	Chemokine-like receptor 1	1.69373	0.00541626
A0A075B7C0	CAPNS1	Calpain small subunit 1 (Fragment)	0.194974	0.00541626
Q9NVI7	ATAD3A	ATPase family AAA domain-containing protein 3A	-0.187771	0.00543855
Q9BST9	RTKN	Rhotekin	0.587518	0.00544446
A0A5H1ZRP4	NELFB	Negative elongation factor B	-0.138359	0.00545926
M0QYZ2	AP2S1	AP complex subunit sigma	-1.02197	0.00546964
Q6ZS11	RINL	Ras and Rab interactor-like protein	0.384944	0.00548003
O60664	PLIN3	Perilipin-3	0.174355	0.00549608
A6NJD9	MRPL23	39S ribosomal protein L23, mitochondrial	0.28754	0.00549966
O14828	SCAMP3	Secretory carrier-associated membrane protein 3	-0.128857	0.00550046
Q92797	SYMPK	Symplekin	-0.154596	0.00550416
Q13523	PRPF4B	Serine/threonine-protein kinase PRP4 homolog	-0.116364	0.00550964
A0A3B3ISE5	GET1	Guided entry of tail-anchored proteins factor 1	-0.385762	0.00551311
Q13033	STRN3	Striatin-3	0.136634	0.00551945
Q8IUI8	CRLF3	Cytokine receptor-like factor 3	-0.171597	0.00554001
O43402	EMC8	ER membrane protein complex subunit 8	-0.268624	0.00557643
Q13112	CHAF1B	Chromatin assembly factor 1 subunit B	-0.304323	0.00560277
Q8NBN7	RDH13	Retinol dehydrogenase 13	-0.0177974	0.00562799
Q9BWS9	CHID1	Chitinase domain-containing protein 1	-0.0696976	0.00562843
P62195	PSMC5	26S proteasome regulatory subunit 8	-0.110956	0.00563743
C9JA28	SSR3	Translocon-associated protein subunit gamma	-0.560798	0.00564735
H0Y2P0	CD44	CD44 antigen (Fragment)	1.90397	0.00565342
Q86YS6	RAB43	Ras-related protein Rab-43	-0.0273414	0.00566329
Q969X6	UTP4	U3 small nucleolar RNA-associated protein 4 homolog	-0.0782632	0.00567518
Q86WA8	LONP2	Lon protease homolog 2, peroxisomal	-0.133077	0.00568008
Q99700	ATXN2	Ataxin-2	0.408242	0.00568881
Q8IWS0	PHF6	PHD finger protein 6	-0.36758	0.00569281
Q9BQ67	GRWD1	Glutamate-rich WD repeat-containing protein 1	-0.205823	0.0056935
F8W038	C17orf49	Chromosome 17 open reading frame 49	0.484639	0.00570178
O43765	SGTA	Small glutamine-rich tetratricopeptide repeat-containing protein alpha	-0.197148	0.0057019
B7WPG3	HNRNPLL	Heterogeneous nuclear ribonucleoprotein L-like	-0.116686	0.00570277
Q96D31	ORAI1	Calcium release-activated calcium channel protein 1	-0.936205	0.00570726
P48735	IDH2	Isocitrate dehydrogenase [NADP], mitochondrial	-0.285956	0.0057135
Q9H9Q4	NHEJ1	Non-homologous end-joining factor 1	-1.10619	0.00571771
Q0VF96	CGNL1	Cingulin-like protein 1	-0.33846	0.00572278
H0Y5A1	PTGDS	Prostaglandin-H2 D-isomerase (Fragment)	1.52511	0.00575111
I3L3F5	MYO1C	Unconventional myosin-Ic (Fragment)	0.361801	0.00575769
C9JQT7	MFN1	Mitofusin-1 (Fragment)	-0.488642	0.00576338
Q6DKI1	RPL7L1	60S ribosomal protein L7-like 1	-0.364126	0.00576771
D6RF48	STX18	Syntaxin-18	-0.117847	0.00580921
I3L146	CAMTA2	Calmodulin-binding transcription activator 2	0.816131	0.00583535
Q9Y2I1	NISCH	Nischarin	-1.27264	0.0058446
P63151	PPP2R2A	Serine/threonine-protein phosphatase 2A 55 kDa regulatory subunit B alpha isoform	-0.170104	0.00589006
A0A087WWM4	GMPR2	GMP reductase	-0.264043	0.00589006
P48723	HSPA13	Heat shock 70 kDa protein 13	-0.274183	0.00589254
P84103	SRSF3	Serine/arginine-rich splicing factor 3	-0.195116	0.00590072
O00566	MPHOSPH10	U3 small nucleolar ribonucleoprotein protein MPP10	-0.0777737	0.00590262
Q92504	SLC39A7	Zinc transporter SLC39A7	-0.321459	0.00590267
P09651	HNRNPA1	Heterogeneous nuclear ribonucleoprotein A1	-0.195353	0.00593224
A0A0A0MR02	VDAC2	Voltage-dependent anion-selective channel protein 2 (Fragment)	0.211236	0.00594393
Q9Y5P4	CERT1	Ceramide transfer protein	0.395335	0.00595542
O14646	CHD1	Chromodomain-helicase-DNA-binding protein 1	-0.347666	0.00595914
P0DPB6	POLR1D	DNA-directed RNA polymerases I and III subunit RPAC2	-0.194872	0.00599807
C9JRZ6	CHCHD3	MICOS complex subunit	-0.0631461	0.00600928
Q8NC54	KCT2	Keratinocyte-associated transmembrane protein 2	-0.244179	0.00603804
Q9H875	PRKRIP1	PRKR-interacting protein 1	0.563679	0.00605814
H0YI02	RAB3IP	Rab-3A-interacting protein (Fragment)	0.516356	0.00606034
O14818	PSMA7	Proteasome subunit alpha type-7	-0.268375	0.00606675
O43159	RRP8	Ribosomal RNA-processing protein 8	-0.0627929	0.00607382
[truncated: 4,655 more rows]

## Sheet: IF proteins
ID	GeneSymbol	Description	Log2FC	AdjPValue	Compartment
Q96G03	PGM2	Phosphoglucomutase-2	-0.197801	4.29e-05	Intermediate filaments
Q6KB66	KRT80	Keratin, type II cytoskeletal 80	0.507435	7.63e-05	Intermediate filaments
P05787	KRT8	Keratin, type II cytoskeletal 8	1.19896	0.000105549	Intermediate filaments
P48668	KRT6C	Keratin, type II cytoskeletal 6C	-0.45991	0.000124576	Intermediate filaments
P52209	PGD	6-phosphogluconate dehydrogenase, decarboxylating	0.343111	0.000125579	Intermediate filaments
Q6ZVM7	TOM1L2	TOM1-like protein 2	0.597664	0.000193385	Intermediate filaments
Q3KQV9	UAP1L1	UDP-N-acetylhexosamine pyrophosphorylase-like protein 1	-0.645994	0.000230855	Intermediate filaments
O95801	TTC4	Tetratricopeptide repeat protein 4	-0.30648	0.000242015	Intermediate filaments
P58107	EPPK1	Epiplakin	0.714266	0.000258309	Intermediate filaments
Q15149	PLEC	Plectin	0.662015	0.000278439	Intermediate filaments
K7EM91	SPINT2	Kunitz-type protease inhibitor 2	0.676176	0.000416814	Intermediate filaments
P50990	CCT8	T-complex protein 1 subunit theta	-0.195486	0.000674034	Intermediate filaments
Q8WXH0	SYNE2	Nesprin-2	-0.244521	0.0010216	Intermediate filaments
Q15102	PAFAH1B3	Platelet-activating factor acetylhydrolase IB subunit gamma	-0.293674	0.00168494	Intermediate filaments
Q04695	KRT17	Keratin, type I cytoskeletal 17	1.22257	0.00173502	Intermediate filaments
Q9BWT7	CARD10	Caspase recruitment domain-containing protein 10	1.15468	0.0025741	Intermediate filaments
Q6P158	DHX57	Putative ATP-dependent RNA helicase DHX57	-0.155858	0.00291004	Intermediate filaments
P08727	KRT19	Keratin, type I cytoskeletal 19	1.68076	0.00377384	Intermediate filaments
Q9C0D3	ZYG11B	Protein zyg-11 homolog B	-0.391047	0.00418259	Intermediate filaments
Q16513	PKN2	Serine/threonine-protein kinase N2	0.204246	0.0043292	Intermediate filaments
Q9BWS9	CHID1	Chitinase domain-containing protein 1	-0.0696976	0.00562843	Intermediate filaments
H0YI02	RAB3IP	Rab-3A-interacting protein (Fragment)	0.516356	0.00606034	Intermediate filaments
P06702	S100A9	Protein S100-A9	-0.718405	0.00765512	Intermediate filaments
Q92817	EVPL	Envoplakin	0.725615	0.00792851	Intermediate filaments
K7ERE3	KRT13	Keratin, type I cytoskeletal 13	0.119062	0.00847301	Intermediate filaments
H0YDN1	PLEC	Plectin	0.874264	0.00890357	Intermediate filaments
A0A087X011	KIF3A	Kinesin-like protein	-0.18138	0.0154091	Intermediate filaments
P08779	KRT16	Keratin, type I cytoskeletal 16	-0.127655	0.0159516	Intermediate filaments
G3V4B8	WDR89	WD repeat-containing protein 89 (Fragment)	-0.419741	0.0283646	Intermediate filaments
Q96BX8	MOB3A	MOB kinase activator 3A	-0.497073	0.0284817	Intermediate filaments
P04259	KRT6B	Keratin, type II cytoskeletal 6B	-0.157898	0.0310516	Intermediate filaments
Q96K76	USP47	Ubiquitin carboxyl-terminal hydrolase 47	0.00983673	0.0394824	Intermediate filaments
C9JP16	CRTAP	Cartilage-associated protein	-0.0248294	0.0405997	Intermediate filaments
P02533	KRT14	Keratin, type I cytoskeletal 14	-0.0861648	0.0508415	Intermediate filaments
K7ERS7	ZNF573	Zinc finger protein 573 (Fragment)	-0.553434	0.0526779	Intermediate filaments
L0R8F8	MIEF1	MIEF1 upstream open reading frame protein	-0.203759	0.0845444	Intermediate filaments
Q86VW0	SESTD1	SEC14 domain and spectrin repeat-containing protein 1	0.239617	0.0972703	Intermediate filaments
P05109	S100A8	Protein S100-A8	1.67626	0.10811	Intermediate filaments
P08670	VIM	Vimentin	-0.0202662	0.117898	Intermediate filaments
P02538	KRT6A	Keratin, type II cytoskeletal 6A	-0.158574	0.121059	Intermediate filaments
Q9NRW3	APOBEC3C	DNA dC->dU-editing enzyme APOBEC-3C	0.355013	0.132842	Intermediate filaments
E9PBI2	PRKCE	Protein kinase C epsilon type	-0.995094	0.148837	Intermediate filaments
P13647	KRT5	Keratin, type II cytoskeletal 5	0.0476578	0.150398	Intermediate filaments
Q86TA1	MOB3B	MOB kinase activator 3B	-0.218867	0.15223	Intermediate filaments
K4DI92	RWDD4	RWD domain containing 4A	-0.0612086	0.163319	Intermediate filaments
Q13188	STK3	Serine/threonine-protein kinase 3	0.0702967	0.165318	Intermediate filaments
P48681	NES	Nestin	0.132134	0.176083	Intermediate filaments
Q13049	TRIM32	E3 ubiquitin-protein ligase TRIM32	-0.0171784	0.186897	Intermediate filaments
O94819	KBTBD11	Kelch repeat and BTB domain-containing protein 11	-0.603476	0.190722	Intermediate filaments
H3BPF6	PFDN5	Prefoldin subunit 5 (Fragment)	-0.0422293	0.202851	Intermediate filaments
A0A3B3IT47	WDR37	WD repeat-containing protein 37	-0.0516432	0.216081	Intermediate filaments
