# Supplementary material for: TANGO2 binds crystallin alpha B and its loss causes desminopathy
Source: Nat Commun. 2025 Jun 6;16:5261. doi: 10.1038/s41467-025-60563-1 (PMC12144310; doi:10.1038/s41467-025-60563-1)
Supplement: Supplementary file 5 — Supplementary Dataset 3 [file 41467_2025_60563_MOESM5_ESM.xlsx]

## Sheet: Title
Supplementary Data 3. Glycomic profiles of TANGO2-/- cells.

## Sheet: glycomics
Row Labels	likely structure	TANGO2_1	TANGO2_2	TANGO2_3	Control_1	Control_2	Control_3
A2G1S1		0.000484084	0.000759255	0.000550837	0.000514949	0.00107243	0.000779115
A2G2		0.00153602	0.0030372	0.00230434	0.00181656	0.000452893	0.0013564
A2G2F1S2		0.00118997	0.000759866	0.000986294	0.000974763	0.000296234	0.000857146
A2G2S1(2,3)		0.00140974	0.00156929	0.00214103	0.00238451	0.00246174	0.00196925
A2G2S1(2,6)		0.00677941	0.00568647	0.00615226	0.00306609	0.00463723	0.00425039
A2G2S1F1a		0.000609594	0.000375411	0.000554387	0.00034467	0.000368386	0.000186063
A2G2S1F1b		0.000424095	0.000123263	0.000371927	0.000369039	0.000101855	0.000218911
A2G2S2(2,3)(2,3)		0.00408185	0.00428792	0.00363818	0.00328845	0.00649007	0.00521023
A2G2S2(2,3)(2,6)		0.0755632	0.094125	0.0665799	0.0625638	0.0824819	0.0562683
A2G2S2(2,6)(2,6)		0.0297309	0.0252365	0.0319682	0.0346875	0.0270353	0.0342122
A3G3S1a		0.000817419	0.000791889	0.000674346	0.00014591	0.000162574	0.000123212
A3G3S1b		0.000408564	0.000269748	0.000442464	0.000626133	0.000704836	0.000568031
A3G3S2a		0.000699189	0.000353777	0.000632211	4.00567e-05	4.5999e-05	3.46274e-05
A3G3S2b		0.00270522	0.00236619	0.00274045	0.00167705	0.00226801	0.0017341
A3G3S2c		0.00429812	0.00460595	0.0051044	0.00396287	0.00424531	0.00364429
A3G3S2d		0.00130247	0.00284672	0.0020221	0.00238573	0.00162994	0.00228386
A3G3S2e		0.0014276	0.00140008	0.00220933	0.00183286	0.00151928	0.00158076
A3G3S3a		0.0953264	0.095525	0.0849235	0.0934583	0.0945458	0.0871879
A3G3S3b		0.209486	0.180916	0.18157	0.207399	0.19213	0.193525
A3G3S4a		0.0266301	0.0238174	0.0314912	0.0302964	0.0290517	0.0253967
A3G3S4b		0.041959	0.0499974	0.0505392	0.0453164	0.0545074	0.046847
Bi		0.000294605	0.000528252	0.000742079	0.000354722	0.000297022	0.000463793
BiA2G1		0.00348925	0.00298679	0.00334622	0.00257474	0.003339	0.00401179
BiA2G2		0.00161339	0.000118618	0.00223166	0.00205721	0.00473409	0.00241087
BiA2G2S1		0.00248885	0.0025532	0.00248082	7.7981e-05	0.000233018	0.000355286
FA1G1S1(2,3)		0.000147545	0.000273354	0.000631277	0.00025024	0.000308982	0.000464149
FA1G1S1(2,6)		0.00190236	0.00233215	0.00231695	0.000737164	0.000650557	0.000374141
FA2		0.00737706	0.00759151	0.00692284	0.00897345	0.008125	0.00858438
FA2G1		0.00181927	0.0011258	0.00170128	0.00272355	0.00116798	0.00247135
FA2G1S1		0.00109145	0.000949802	0.000710315	0.000763056	0.000455127	0.000482055
FA2G2		0.000883814	0.00133713	0.00140222	0.00458047	0.00463447	0.00587325
FA2G2S1(2,6)		0.00787046	0.0102077	0.00986836	0.00316493	0.00327736	0.00405211
FA2G2S1(2,3)		0.0016561	0.00078755	0.00118342	0.00482401	0.00484724	0.00627182
FA2G2S2(2,3)(2,3)		0.00184577	0.00152334	0.00184413	0.00590478	0.00394855	0.00538503
FA2G2S2(2,3)(2,6)		0.00458215	0.0039221	0.00435914	0.0022153	0.00239445	0.00251973
FA2G2S2(2,6)(2,6)		0.00189275	0.00221653	0.00218205	0.000771281	0.00112211	0.00054799
FA3		0.00118094	0.0012869	0.0015091	0.000800067	0.00128311	0.00116832
FA3G3S1		0.000119395	0.000197758	0.000469183	6.42734e-05	0.0001539	0.000177524
FA3G3S2a		0.000142206	0.000364227	0.00065781	0.000533835	0.000370883	0.000388135
FA3G3S2b		0.000575911	0.000646503	0.000504965	0.000647608	0.000619541	0.000838646
FA3G3S2c		0.0018447	0.00170062	0.00296028	0.00207122	0.00383684	0.00240126
FA3G3S3a		0.00112299	0.000443123	0.000950325	0.00101482	0.000870301	0.00180039
FA3G3S3b		0.00226482	0.00229127	0.0019156	0.00409507	0.00269594	0.00175378
FA4G4S2		0.000644539	0.000618453	0.000655194	0.000528504	0.000532143	0.000698239
FBiA1G1S1		0.00075413	0.00049409	0.000385567	0.000383051	0.000234726	0.000302515
FBiA2		0.000790434	0.00152945	0.00124088	0.000662077	0.00187019	0.00154507
FBiA2G1		0.0048122	0.00412182	0.00503031	0.00536713	0.00558389	0.00769723
FBiA2G1F1		0.000938561	0.000510529	0.000879415	0.000218712	0.000206996	0.000367145
FBiA2G1S1a		0.00189159	0.00151454	0.00196166	0.000745389	0.000445402	0.00090126
FBiA2G1S1b		0.000390315	0.000300854	0.000231695	0.000580288	0.000907626	0.000480988
FBiA2G2		0.00803645	0.00621716	0.00773676	0.00936305	0.00958724	0.0143158
FBiA2G2F1		0.00326152	0.00341903	0.0033551	0.00278873	0.00288348	0.00294487
FBiA2G2F1S1a		0.000782377	0.000766161	0.0011838	0.000232115	0.000106192	0.000104238
FBiA2G2F1S1b		0.000358476	0.000622425	0.00054383	0.000168299	7.50441e-05	1.54163e-06
FBiA2G2S1a		0.00886367	0.011308	0.0117912	0.00103797	0.00113591	0.00141557
FBiA2G2S1b		0.00199001	0.00173032	0.00138111	0.00365764	0.00383908	0.00357539
FBiA2G2S2a		0.0032589	0.00423176	0.00391444	0.000188403	6.43986e-06	0.000168986
FBiA2G2S2b		0.0038154	0.00391624	0.00560507	0.000389144	0.000655289	0.000437941
FBiA2G2S2c		0.000954287	0.00113577	0.000815979	0.0017497	0.00169079	0.00199261
FBiA3G3S1a		0.000504662	0.000379261	0.000888197	6.77765e-05	0.000112238	5.71588e-05
FBiA3G3S1b		0.000592316	0.000788161	0.00118548	0.00197009	0.00229075	0.00225849
FBiA3G3S2c		0.000607264	0.000667648	0.000838401	0.00187352	0.00146711	0.00158005
FBiA3G3S2b		0.00121705	0.00102118	0.00151452	6.13796e-05	0.000127089	3.72363e-05
FBiA3G3S2a		6.1736e-05	0.000286982	0.000248045	0.000117124	0.000158894	0.000270022
Fman4BiA1		0.00086906	0.00177909	0.00161729	0.000887339	0.000604821	0.000863786
Fman4G1S1(2,3)		0.000563972	0.000378772	0.000470772	0.000993801	0.00104286	0.000776032
Fman4G1S1(2,6)		0.00172715	0.00157351	0.00198782	0.00131273	0.00102762	0.00127576
Fman5A1G1S1		0.00112726	0.00126887	0.00105758	0.000525458	0.000320547	0.000388609
man2F		0.0225872	0.0200431	0.0148624	0.00713618	0.00685714	0.0069901
man3		0.00287752	0.00295684	0.00276147	0.0023376	0.00241955	0.00236913
man3F		0.0136004	0.0146794	0.0128636	0.00801697	0.0110946	0.0124332
man4		0.000897889	0.000836989	0.00112578	0.000905463	0.000780932	0.00162666
man5		0.00835163	0.00742993	0.00960228	0.00832523	0.0113942	0.0118768
man5G1S1(2,3)		0.000717535	0.000558319	0.000667059	0.00161247	0.00206352	0.0013481
man5G1S1(2,6)		0.00405477	0.00581804	0.00617964	0.00231141	0.00180172	0.00230533
man6		0.0767067	0.0589957	0.0713047	0.0575037	0.0655168	0.0889664
man6p		0.00350128	0.00200074	0.00211235	0.000989079	0.00143162	0.000936124
man7		0.0620976	0.0775617	0.078476	0.0763612	0.0705846	0.0784866
man7p		0.000954869	0.00129948	0.00106365	0.000267298	0.000329879	0.000761209
man8		0.123171	0.139901	0.129362	0.174114	0.157433	0.132533
man9		0.0720153	0.0642419	0.0781417	0.0704338	0.0680411	0.0843091
man9glu		0.00657847	0.00886209	0.00647094	0.00746455	0.0077649	0.00957268
