# Supplementary material for: TANGO2 binds crystallin alpha B and its loss causes desminopathy
Source: Nat Commun. 2025 Jun 6;16:5261. doi: 10.1038/s41467-025-60563-1 (PMC12144310; doi:10.1038/s41467-025-60563-1)
Supplement: Supplementary file 6 — Supplementary Dataset 4 [file 41467_2025_60563_MOESM6_ESM.xlsx]

## Sheet: Title
Supplementary Data 4. In vivo proteome profiles of heart, brain, liver and skeletal muscle in Tango2-/- mice compared to control mice fed a NCD or HFD.
adjustments were made for multiple comparisons in these data

## Sheet: SM NCD
GeneSymbol	Description	Log2FC	AdjPValue
Ksr2	Kinase suppressor of Ras 2	-0.856674	0.000204988
Fkbp3	Peptidyl-prolyl cis-trans isomerase FKBP3	-1.25325	0.000412267
Prxl2b	Prostamide/prostaglandin F synthase	-1.05006	0.000632072
Hsp90aa1	Heat shock protein HSP 90-alpha	-1.00894	0.000679289
Acta1	Actin, alpha skeletal muscle	0.525584	0.000784727
Blvra	Biliverdin reductase A	-0.996204	0.000796835
Psmd3	26S proteasome non-ATPase regulatory subunit 3	-0.6752	0.000867414
Fyco1	FYVE and coiled-coil domain-containing protein 1	-1.05924	0.00096034
Tuba4a	Tubulin alpha chain (Fragment)	-0.569839	0.00104347
Myh7	Myosin-7	-2.15397	0.00108336
Mfge8	Lactadherin	-1.07522	0.00111251
Ap1g1	AP-1 complex subunit gamma-1	-1.67633	0.00117814
Fgb	Fibrinogen beta chain	-0.609169	0.00122109
Hdhd2	Haloacid dehalogenase-like hydrolase domain-containing protein 2	-1.00072	0.00144651
Pdp1	[Pyruvate dehydrogenase [acetyl-transferring]]-phosphatase 1, mitochondrial	-0.495573	0.00147127
Basp1	Brain acid soluble protein 1	-0.863472	0.0014738
Ykt6	Synaptobrevin homolog YKT6	-1.37525	0.00159621
Aldh7a1	Alpha-aminoadipic semialdehyde dehydrogenase	-1.04149	0.00161303
Slc4a1	Band 3 anion transport protein	-0.960942	0.0017216
Ptma	Prothymosin alpha	-0.973305	0.00231058
Ak3	GTP:AMP phosphotransferase AK3, mitochondrial	-1.39762	0.0023824
Serpina1e	Alpha-1-antitrypsin 1-5	-2.86835	0.00248786
Cand1	Cullin-associated NEDD8-dissociated protein 1	-0.938725	0.00249033
Csad	Cysteine sulfinic acid decarboxylase (Fragment)	-0.950262	0.00250065
Serpina3k	Serine protease inhibitor A3K	-1.425	0.00258753
Hdhd5	Haloacid dehalogenase-like hydrolase domain-containing 5	-0.332627	0.00262329
Gls	Glutaminase kidney isoform, mitochondrial	-1.17957	0.00267109
Abi3bp	ABI gene family, member 3 (NESH)-binding protein	-0.478209	0.00272001
Oat	Ornithine aminotransferase, mitochondrial	-1.32534	0.00279004
Ssbp1	Single-stranded DNA binding protein 1	-1.08474	0.00283499
Rab11a	Ras-related protein Rab-11A	-0.845661	0.00287762
Atp2a2	Sarcoplasmic/endoplasmic reticulum calcium ATPase 2	-0.864042	0.00289116
Taldo1	Transaldolase	-0.3394	0.00300336
Tpi1	Triosephosphate isomerase	-1.22628	0.0030488
Tpt1	Translationally-controlled tumor protein	-0.763712	0.00313702
Dusp23	Dual specificity protein phosphatase 23	-0.852125	0.00335089
Pitpnb	Phosphatidylinositol transfer protein beta isoform	0.615646	0.00335209
Phykpl	5-phosphohydroxy-L-lysine phospho-lyase	-0.937914	0.0033567
Tomm22	Mitochondrial import receptor subunit TOM22 homolog	-1.03984	0.00341567
Ehd1	EH domain-containing protein 1	-0.712391	0.0034906
Pdia3	Protein disulfide-isomerase A3	-0.569295	0.00352162
Ces1c	Carboxylesterase 1C	-1.96021	0.00362719
Hyou1	Hypoxia up-regulated protein 1	-0.749946	0.00367631
Vps36	Vacuolar protein-sorting-associated protein 36	-0.531591	0.00381603
Pnpo	Pyridoxine-5'-phosphate oxidase	-1.48751	0.00409952
Tufm	Elongation factor Tu, mitochondrial	-0.861954	0.00410625
Zswim4	Zinc finger SWIM domain-containing protein 4	-1.06541	0.00412645
Dupd1	Dual specificity phosphatase DUPD1	-1.05597	0.0041278
Rbp4	Retinol-binding protein 4	-0.641969	0.00413748
Got1	Aspartate aminotransferase, cytoplasmic	-1.10424	0.00420387
Cox7a1	Cytochrome c oxidase subunit 7A1, mitochondrial	-2.64856	0.00433573
Lemd2	LEM domain-containing protein 2	-1.46918	0.00437716
Psmc4	26S proteasome regulatory subunit 6B	-1.06043	0.00454414
Fasn	Fatty acid synthase	-0.409531	0.00457496
Slc44a2	Choline transporter-like protein 2	1.15259	0.00457496
Copg1	Coatomer subunit gamma-1	-0.415274	0.00464292
Mpi	Mannose-6-phosphate isomerase	-1.23761	0.00467286
Wars1	Tryptophan--tRNA ligase, cytoplasmic	-0.986212	0.00485425
Glod4	Glyoxalase domain-containing protein 4	-0.968974	0.00486611
Prdx3	Thioredoxin-dependent peroxide reductase, mitochondrial	-1.44184	0.00489122
Ndufb6	NADH dehydrogenase [ubiquinone] 1 beta subcomplex subunit 6	-1.71555	0.00495394
Tpm4	Tropomyosin alpha-4 chain	-0.948104	0.00499107
Fabp1	Fatty acid-binding protein, liver	-2.13947	0.00499307
Plin3	Perilipin-3	-1.30229	0.00517928
Ndufa3	NADH dehydrogenase [ubiquinone] 1 alpha subcomplex subunit 3	-1.02186	0.00524503
Myoz2	Myozenin-2	-2.56388	0.00528206
Sub1	Activated RNA polymerase II transcriptional coactivator p15	-0.738345	0.00564616
Acot13	Acyl-coenzyme A thioesterase 13	-1.24599	0.00586972
Arl8a	ADP-ribosylation factor-like protein 8A (Fragment)	1.69521	0.00603696
Txnrd1	Thioredoxin reductase 1, cytoplasmic	-1.19232	0.00626783
Tomm40	Mitochondrial import receptor subunit TOM40 homolog	-1.29199	0.00655171
Xirp2	Xin actin-binding repeat-containing protein 2	-0.14799	0.00660049
Rps4x	40S ribosomal protein S4, X isoform	-0.831556	0.00664946
Rpn1	Dolichyl-diphosphooligosaccharide--protein glycosyltransferase subunit 1	-0.48644	0.006913
Gys1	Glycogen [starch] synthase	-0.447325	0.00696156
Smc1a	Structural maintenance of chromosomes protein 1A	0.771537	0.00696156
Ppib	Peptidyl-prolyl cis-trans isomerase B	-1.36119	0.0069804
Psma7	Proteasome subunit alpha type-7	-1.00746	0.0069804
Stxbp3	Syntaxin-binding protein 3	-0.509501	0.00701622
Iars2	Isoleucine--tRNA ligase, mitochondrial	-1.49593	0.00714846
Sntb2	Beta-2-syntrophin	0.257435	0.0073665
Cox7b	Cytochrome c oxidase subunit 7B, mitochondrial	-1.88538	0.00738843
Suox	Sulfite oxidase, mitochondrial	-0.994236	0.00753567
Cand2	Cullin-associated NEDD8-dissociated protein 2	-0.394295	0.00764495
Acsl1	Long-chain-fatty-acid--CoA ligase 1	-1.26144	0.00772617
Bckdhb	2-oxoisovalerate dehydrogenase subunit beta, mitochondrial	-0.739973	0.0078988
Rpl17	60S ribosomal protein L17	-1.2437	0.00811187
C3	Complement C3	-0.771916	0.00821623
Eef1a2	Elongation factor 1-alpha 2	-1.08984	0.00822628
Efemp1	EGF-containing fibulin-like extracellular matrix protein 1	0.119601	0.00828584
Stx12	Syntaxin-12	-1.50687	0.00828584
Vamp3	Vesicle-associated membrane protein 3	1.24776	0.00831996
Lum	Lumican	-0.870654	0.00839936
Myo18a	Unconventional myosin-XVIIIa	-0.601072	0.00844331
Smco1	Single-pass membrane and coiled-coil domain-containing protein 1	-1.05888	0.00844741
Slc25a12	Calcium-binding mitochondrial carrier protein Aralar1	-0.665757	0.00852057
Mecr	Enoyl-[acyl-carrier-protein] reductase, mitochondrial	1.03378	0.00856194
Nhej1	Non-homologous end-joining factor 1 (Fragment)	1.60735	0.00859729
Acads	Short-chain specific acyl-CoA dehydrogenase, mitochondrial	-1.42092	0.00866204
Ak4	Adenylate kinase 4, mitochondrial (Fragment)	-0.983329	0.00866936
Fh	Fumarate hydratase, mitochondrial	-0.775061	0.00869005
Aldh4a1	Delta-1-pyrroline-5-carboxylate dehydrogenase, mitochondrial	-0.555212	0.00877335
Ctps1	CTP synthase 1	-0.228958	0.00887494
Rmdn1	Regulator of microtubule dynamics protein 1	-3.21412	0.00891376
Mpz	Myelin protein P0	1.0007	0.00902527
Idh1	Isocitrate dehydrogenase [NADP] cytoplasmic	-0.583903	0.00906278
Clu	Clusterin	-0.343927	0.00912565
Psme1	Proteasome activator complex subunit 1 (Fragment)	-1.26167	0.00918963
Fam49b	Protein FAM49B	-1.0092	0.00919191
Khsrp	Far upstream element-binding protein 2	-0.907382	0.00928471
Idh3b	Isocitrate dehydrogenase [NAD] subunit, mitochondrial	-1.23005	0.00941437
Atp6v1c1	V-type proton ATPase subunit C 1	-1.08701	0.00958868
Glud1	Glutamate dehydrogenase 1, mitochondrial	-0.594875	0.010169
Cd93	Complement component C1q receptor	-0.667885	0.0102683
Sun2	SUN domain-containing protein 2	-1.03203	0.0103813
Lipt2	Putative lipoyltransferase 2, mitochondrial (Fragment)	0.0651974	0.0103968
Rragd	Ras-related GTP-binding protein D	-1.70467	0.0104367
Aldh6a1	Methylmalonate-semialdehyde dehydrogenase [acylating], mitochondrial	-1.06462	0.0105347
Rnpep	Aminopeptidase B	-0.739616	0.0105538
Psmd12	26S proteasome non-ATPase regulatory subunit 12	-1.09664	0.0107356
Dok4	Docking protein 4	-3.53834	0.0108111
Slc25a4	ADP/ATP translocase 1	-1.56814	0.0108984
Map1lc3a	Microtubule-associated proteins 1A/1B light chain 3A	-1.59347	0.010958
Ndufa10	NADH dehydrogenase [ubiquinone] 1 alpha subcomplex subunit 10, mitochondrial	-0.858123	0.0111396
Ttr	Transthyretin	-1.28284	0.0111428
Anxa6	Annexin	-1.11365	0.0111611
Rps25	40S ribosomal protein S25	-2.6159	0.0111866
Olfr1391	Olfactory receptor	-0.839715	0.0113455
Nme1	Nucleoside diphosphate kinase A	1.172	0.0114562
Kifbp	KIF-binding protein	-0.974626	0.0114569
Rabif	Guanine nucleotide exchange factor MSS4	-0.123394	0.011536
Vps35	Vacuolar protein sorting-associated protein 35	-0.625325	0.0116149
Xdh	Xanthine dehydrogenase/oxidase	-1.23672	0.0117332
Rack1	Receptor of activated protein C kinase 1	-0.877255	0.0119679
Tubb4b	Tubulin beta-4B chain	0.220359	0.0120688
Drg2	Developmentally-regulated GTP-binding protein 2	-0.195264	0.0120809
Idh3g	Isocitrate dehydrogenase [NAD] subunit gamma 1, mitochondrial	-0.891266	0.0121422
Clcn1	Chloride channel protein (Fragment)	-1.32397	0.01216
Pdhx	Pyruvate dehydrogenase protein X component, mitochondrial	-0.865461	0.0122051
Coq9	Ubiquinone biosynthesis protein (Fragment)	-0.710819	0.0125791
Pea15	Astrocytic phosphoprotein PEA-15	-0.782889	0.0127641
Masp2	Mannan-binding lectin serine protease 2	-0.701599	0.0127985
Cyp27a1	Sterol 26-hydroxylase, mitochondrial	-0.990168	0.0129408
Gdi1	Rab GDP dissociation inhibitor alpha	-0.824575	0.0131441
Msra	Mitochondrial peptide methionine sulfoxide reductase	-0.564409	0.013164
Entpd2	Ectonucleoside triphosphate diphosphohydrolase 2	0.0810865	0.0131738
Rpl7a	60S ribosomal protein L7a	-0.51095	0.0131756
Atp6v1e1	V-type proton ATPase subunit E 1 (Fragment)	0.73022	0.0131916
Rnf113a2	Ring finger protein 113A2	0.362145	0.0131916
Gnpda1	Glucosamine-6-phosphate isomerase 1	-1.64025	0.0132222
Parp3	Protein mono-ADP-ribosyltransferase PARP3	-0.579579	0.0133196
Ahcyl1	S-adenosylhomocysteine hydrolase-like protein 1	-0.443732	0.0133496
Erap1	Endoplasmic reticulum aminopeptidase 1	-0.559599	0.0133496
Anpep	Aminopeptidase N	-0.201507	0.0135024
Bles03	UPF0696 protein C11orf68 homolog	-0.556837	0.0135024
Asxl3	Putative Polycomb group protein ASXL3	-2.97125	0.0135729
Pdia4	Protein disulfide-isomerase A4	-0.708248	0.0138026
Ppp3ca	Serine/threonine-protein phosphatase 2B catalytic subunit alpha isoform	-0.653219	0.0138309
Vdac3	Voltage-dependent anion-selective channel protein 3	-0.598213	0.0139397
Krt1	Keratin, type II cytoskeletal 1	-1.29041	0.0140556
Echs1	Enoyl-CoA hydratase, mitochondrial	-0.687587	0.014133
Flad1	FAD synthase	0.606822	0.014319
Rps11	40S ribosomal protein S11	-0.334634	0.0143731
Aoc3	Membrane primary amine oxidase	0.432167	0.0144029
St13	Hsc70-interacting protein	-0.492174	0.0144653
Rbm8a	RNA-binding protein 8A	0.66188	0.0146057
Cs	Citrate synthase, mitochondrial	-0.311079	0.0147533
Tmem230	Transmembrane protein 230	0.597719	0.0148245
Dync1li1	Cytoplasmic dynein 1 light intermediate chain 1	-0.792702	0.0149195
Atp5f1e	ATP synthase subunit epsilon, mitochondrial	-1.02813	0.0149957
Atp5mpl	ATP synthase subunit ATP5MPL, mitochondrial	-1.65327	0.0150031
Zc3h11a	Zinc finger CCCH domain-containing protein 11A	0.49751	0.015028
Ago2	Protein argonaute-2	0.180398	0.0150662
Decr1	2,4-dienoyl-CoA reductase, mitochondrial	-0.375241	0.0150662
Coro1c	Coronin-1C	-0.325343	0.0150975
Nt5c1a	Cytosolic 5'-nucleotidase 1A	-0.419022	0.0152237
Hsp90b1	Endoplasmin	-0.408278	0.0152498
Unc45b	Protein unc-45 homolog B	-0.456996	0.015284
Hadha	Trifunctional enzyme subunit alpha, mitochondrial	-0.679515	0.0153325
Olfr951	Olfactory receptor 951	-0.440471	0.0155607
Hnrnpa3	Heterogeneous nuclear ribonucleoprotein A3	-0.562528	0.0155735
Dlst	Dihydrolipoyllysine-residue succinyltransferase component of 2-oxoglutarate dehydrogenase complex, mitochondrial	-0.734558	0.0158522
Col1a1	Collagen alpha-1(I) chain	1.55335	0.0163186
Actl6a	Actin-like protein 6A (Fragment)	-1.69032	0.01644
Ckap4	Cytoskeleton-associated protein 4	-0.554731	0.0165914
Wfs1	Wolframin	-0.543369	0.0166064
Uqcrc1	Cytochrome b-c1 complex subunit 1, mitochondrial	-1.63622	0.0167032
Vdac2	Voltage-dependent anion-selective channel protein 2	-0.281222	0.0170198
Copz2	Coatomer subunit zeta-2	-2.45225	0.0172137
Adprh	[Protein ADP-ribosylarginine] hydrolase	-0.874883	0.0175642
Nudc	Nuclear migration protein nudC	-0.760744	0.0175711
Grpel1	GrpE protein homolog 1, mitochondrial	-0.852868	0.0176691
Cnbp	Cellular nucleic acid-binding protein	0.165709	0.0177244
Cct5	T-complex protein 1 subunit epsilon	-0.274821	0.0177453
Gatd3a	Glutamine amidotransferase-like class 1 domain-containing protein 3A, mitochondrial	-0.592755	0.0180795
Pdlim1	PDZ and LIM domain protein 1	-1.80426	0.0181368
Atp5pb	ATP synthase F(0) complex subunit B1, mitochondrial	-1.13895	0.0181752
Idh2	Isocitrate dehydrogenase [NADP], mitochondrial	-0.959424	0.0182401
Mrpl37	39S ribosomal protein L37, mitochondrial	-1.14986	0.0185908
Gstm1	Glutathione S-transferase Mu 1	-2.01077	0.0188625
Taco1	Translational activator of cytochrome c oxidase 1	-1.02175	0.018971
Snx12	Sorting nexin-12	0.60003	0.0190811
Lactb2	Endoribonuclease LACTB2	-1.11733	0.0194091
Prdx2	Peroxiredoxin-2	-0.761099	0.0194569
Padi2	Protein-arginine deiminase type-2	-0.780711	0.0195136
Tapt1	Transmembrane anterior posterior transformation protein 1	-0.449107	0.0196229
Ak2	Adenylate kinase 2, mitochondrial	-1.01336	0.0196469
Mtnd5	NADH-ubiquinone oxidoreductase chain 5	-0.717933	0.0198435
Psmd1	26S proteasome non-ATPase regulatory subunit 1	-0.647263	0.0198435
Hspd1	60 kDa heat shock protein, mitochondrial	-0.670411	0.0200322
Cox7a2	Cytochrome c oxidase subunit 7A2, mitochondrial	-1.06095	0.0200632
Dglucy	D-glutamate cyclase, mitochondrial	-1.23123	0.0201711
Nif3l1	NIF3-like protein 1	-1.22885	0.0202298
Naa25	N-alpha-acetyltransferase 25, NatB auxiliary subunit	-0.604516	0.0202929
Ppm1a	Protein phosphatase 1A	-0.60215	0.0204123
Cmya5	Cardiomyopathy-associated protein 5	0.537015	0.0206149
Amd1	S-adenosylmethionine decarboxylase proenzyme 1	-1.53511	0.0206293
Myo18a	Unconventional myosin-XVIIIa (Fragment)	-1.13701	0.0212577
Pter	Phosphotriesterase-related protein (Fragment)	-1.56966	0.0213089
Serpinb6b	Serine (or cysteine) peptidase inhibitor, clade B, member 6b	-1.04295	0.0213575
Dpp3	Dipeptidyl peptidase 3	-0.696492	0.0213896
Hspb6	Heat shock protein beta-6	-0.836969	0.0215691
Flii	Protein flightless-1 homolog	-0.291931	0.0216102
Ass1	Argininosuccinate synthase	-0.904268	0.0216665
Cavin1	Caveolae-associated protein 1	-0.442961	0.0217863
Arhgap17	Rho GTPase-activating protein 17	0.26636	0.022479
Ckb	Creatine kinase B-type	0.39519	0.0224884
Asrgl1	Isoaspartyl peptidase/L-asparaginase	-0.417145	0.0225393
Gm10358	Glyceraldehyde-3-phosphate dehydrogenase	-3.78934	0.023023
Acot2	Acyl-coenzyme A thioesterase 2, mitochondrial	-1.04291	0.023023
Cox7c	Cytochrome c oxidase subunit 7C, mitochondrial	-1.06631	0.0230276
Map1a	Microtubule-associated protein 1A	-3.24748	0.0232631
Smoc2	SPARC-related modular calcium-binding protein 2	0.717175	0.0232844
Nid2	Nidogen-2 (Fragment)	0.893528	0.0233985
Fabp3	Fatty acid-binding protein, heart	-0.812206	0.0235926
Rad23b	UV excision repair protein RAD23 homolog B	-1.13686	0.0239312
Nudt16	U8 snoRNA-decapping enzyme (Fragment)	-1.75571	0.0240998
Kcnc4	Potassium voltage-gated channel subfamily C member 4	1.19527	0.0241029
Sec62	Translocation protein SEC62	-1.25334	0.0241159
Usp19	Ubiquitin carboxyl-terminal hydrolase (Fragment)	0.793765	0.0241309
Larp4b	La-related protein 4B	0.287309	0.0241381
Acat1	Acetyl-CoA acetyltransferase, mitochondrial	-0.787862	0.0241572
Acy1	Aminoacylase-1	-0.524353	0.0241586
Oxsr1	Serine/threonine-protein kinase OSR1	-0.849039	0.0242119
Rpl12	60S ribosomal protein L12	-0.637432	0.0242412
Rpn2	Dolichyl-diphosphooligosaccharide--protein glycosyltransferase subunit 2	-0.980908	0.0244686
Cox5a	Cytochrome c oxidase subunit 5A, mitochondrial	-1.29051	0.0245083
Ap2a2	AP-2 complex subunit alpha-2	-0.585448	0.0245254
Serpina1b	Alpha-1-antitrypsin 1-2	-0.533431	0.0245601
Plpbp	Pyridoxal phosphate homeostasis protein (Fragment)	-2.41885	0.0245833
Utrn	Utrophin	-0.554685	0.0245833
Cox6b1	Cytochrome c oxidase subunit 6B1	-1.06009	0.0245833
Gstk1	Glutathione S-transferase kappa 1	-1.42623	0.0248063
Mtatp8	ATP synthase protein 8	-2.16521	0.0248503
Adh5	Alcohol dehydrogenase class-3	-0.41584	0.0248748
Tkt	Transketolase	-0.560651	0.0249074
Mrps26	28S ribosomal protein S26, mitochondrial	1.2932	0.0249074
Bcas3	Breast carcinoma-amplified sequence 3 homolog	-0.00197758	0.0250339
Srl	Sarcalumenin	-0.751464	0.0251781
Adi1	1,2-dihydroxy-3-keto-5-methylthiopentene dioxygenase	-1.11138	0.0251816
Fbn1	Fibrillin-1	1.54889	0.0253145
Cops2	COP9 signalosome complex subunit 2	-0.574798	0.0254387
Ndrg3	Ndrg3 protein	0.346787	0.0254632
Nnt	NAD(P) transhydrogenase, mitochondrial	-1.17468	0.0254655
Ube2f	NEDD8-conjugating enzyme UBE2F (Fragment)	-0.31155	0.0257573
Rabgef1	Rab5 GDP/GTP exchange factor	-0.389724	0.0258096
Tfam	Transcription factor A, mitochondrial	-1.89373	0.0260698
Mesd	LRP chaperone MESD (Fragment)	-1.94287	0.026212
Pcid2	PCI domain-containing protein 2	0.605455	0.0262365
Ppa1	Inorganic pyrophosphatase	-0.871227	0.0264545
Dguok	Deoxyguanosine kinase, mitochondrial (Fragment)	-0.871224	0.026691
Rpl3	60S ribosomal protein L3	-0.260734	0.027013
Hspe1	10 kDa heat shock protein, mitochondrial	1.14521	0.0270761
Rsu1	Ras suppressor protein 1	-1.4511	0.0270826
Rpl35	60S ribosomal protein L35	-2.46894	0.0274439
Scp2	Non-specific lipid-transfer protein	-0.911143	0.0274621
Rad23a	UV excision repair protein RAD23 homolog A	-0.550168	0.0275514
Calr	Calreticulin	-0.51768	0.0277404
Gars1	Glycine--tRNA ligase	-0.331476	0.0277405
Ncl	Nucleolin	-0.330165	0.0278399
Eml2	Echinoderm microtubule-associated protein-like 2	-1.15673	0.0278714
Usp9x	Probable ubiquitin carboxyl-terminal hydrolase FAF-X	-0.480142	0.0278714
Atp6v1a	V-type proton ATPase catalytic subunit A	-0.7231	0.027953
Bgn	Biglycan	-1.28128	0.0279768
Copz1	Coatomer subunit zeta	-0.00844187	0.0280133
Eif4h	Eukaryotic translation initiation factor 4H	-0.14149	0.0280298
Pcca	Propionyl-CoA carboxylase alpha chain, mitochondrial	-0.929044	0.0281167
Arpc1a	Actin-related protein 2/3 complex subunit 1A	-0.698468	0.0281271
Dync1h1	Cytoplasmic dynein 1 heavy chain 1	-0.447037	0.0282236
Oplah	5-oxoprolinase	-0.913696	0.0283343
Got2	Aspartate aminotransferase, mitochondrial	-0.669247	0.0284422
Aqp1	Aquaporin-1	-0.776931	0.0285905
Apobec2	C->U-editing enzyme APOBEC-2	-1.65842	0.0287721
Prmt5	Protein arginine N-methyltransferase 5	-0.666907	0.0288315
Abce1	ATP-binding cassette sub-family E member 1	-0.177136	0.0290394
Chpt1	Cholinephosphotransferase 1	-0.098176	0.0290423
Ogn	Mimecan	-0.778235	0.0290923
Pald1	Paladin	1.13542	0.0291869
Rps6	40S ribosomal protein S6	-0.216464	0.0292897
Serpinb6a	Serine (or cysteine) peptidase inhibitor, clade B, member 6a	-0.430494	0.029579
Wdr61	WD repeat-containing protein 61	-0.894636	0.0297553
Acadm	Medium-chain specific acyl-CoA dehydrogenase, mitochondrial	-0.546239	0.0298504
Acad9	Complex I assembly factor ACAD9, mitochondrial	-1.29768	0.0302024
Bcam	Basal cell adhesion molecule	-0.709067	0.0304117
Rpl24	60S ribosomal protein L24	-1.13413	0.0305379
Rpl28	60S ribosomal protein L28	-1.13256	0.0305513
Dctn3	Dynactin subunit 3	-0.947505	0.0305787
Car2	Carbonic anhydrase 2 (Fragment)	-0.564362	0.0305801
Cr1l	Complement component receptor 1-like protein (Fragment)	-0.282824	0.0305891
Slc25a11	Mitochondrial 2-oxoglutarate/malate carrier protein	-1.21176	0.0305891
Ndufb7	NADH dehydrogenase [ubiquinone] 1 beta subcomplex subunit 7	-1.20357	0.0308496
Efl1	Elongation factor-like GTPase 1	0.378426	0.0309908
Copb1	Coatomer subunit beta	-0.41578	0.0310655
Smim20	Small integral membrane protein 20	-0.664981	0.0310955
Uqcrb	Cytochrome b-c1 complex subunit 7	-0.67597	0.0310997
Prr33	Proline-rich protein 33	0.452433	0.0315116
Lman2	Vesicular integral-membrane protein VIP36	-0.540768	0.0318118
Cacng6	Voltage-dependent calcium channel gamma-6 subunit	0.536704	0.0319541
Nudt5	ADP-sugar pyrophosphatase (Fragment)	0.356836	0.0319541
Rpl31	60S ribosomal protein L31	0.594029	0.0320019
Msrb2	Methionine-R-sulfoxide reductase B2, mitochondrial	-0.499017	0.0320151
Inpp4a	Inositol polyphosphate-4-phosphatase type I A	0.148535	0.0321781
Pgm2l1	Glucose 1,6-bisphosphate synthase	-0.541234	0.0321908
Nln	Neurolysin, mitochondrial	-0.666204	0.0322808
Mrm3	rRNA methyltransferase 3, mitochondrial	0.82806	0.0323916
Eef1a1	Elongation factor 1-alpha 1	-1.40146	0.03241
Setd3	Protein-histidine N-methyltransferase	-0.465332	0.0324916
Slc30a9	Zinc transporter 9	-0.373966	0.0329146
Selenbp1	Methanethiol oxidase	-1.58394	0.033165
Pvalb	Parvalbumin alpha	-1.13459	0.033415
Oxnad1	Oxidoreductase NAD-binding domain-containing protein 1	-0.163378	0.0334774
Timm10	Mitochondrial import inner membrane translocase subunit Tim10	0.381145	0.0335356
Psmc5	26S proteasome regulatory subunit 8	-1.33804	0.0336225
Aldh1a1	Retinal dehydrogenase 1	-0.403628	0.0336733
Ruvbl1	RuvB-like 1	-0.411502	0.0336888
Strn3	Striatin-3	-0.409206	0.0339439
Gpx1	Glutathione peroxidase 1	-0.705793	0.0339439
Comp	Cartilage oligomeric matrix protein	-0.800264	0.0339439
S100a6	Protein S100-A6	-0.310726	0.0340783
Etfa	Electron transfer flavoprotein subunit alpha, mitochondrial	-0.626573	0.0341651
Sqor	Sulfide:quinone oxidoreductase, mitochondrial	-1.37812	0.0342856
Pafah1b1	Platelet-activating factor acetylhydrolase IB subunit alpha	-1.28924	0.0343231
Ola1	Obg-like ATPase 1	-0.569852	0.0343231
Dnaja2	DnaJ homolog subfamily A member 2	-0.610704	0.0343634
Cyb5r3	NADH-cytochrome b5 reductase	-0.852131	0.0344938
Stim2	Stromal interaction molecule 2 (Fragment)	1.11362	0.0344942
Sdf4	45 kDa calcium-binding protein	1.11938	0.0345453
Akr1b1	Aldo-keto reductase family 1 member B1	-1.02712	0.0345493
Sil1	Nucleotide exchange factor SIL1	1.04875	0.034634
Ecm1	Extracellular matrix protein 1	-0.867127	0.034634
Nae1	NEDD8-activating enzyme E1 regulatory subunit	-1.36321	0.0346448
Shc4	SHC-transforming protein 4	-0.92677	0.0347625
Pfn2	Profilin-2	-1.56478	0.0349308
Uqcrc2	Cytochrome b-c1 complex subunit 2, mitochondrial	-0.676084	0.0351473
Sri	Sorcin	-0.30291	0.035575
Glyr1	Putative oxidoreductase GLYR1	-0.395017	0.0359261
Impa1	Inositol monophosphatase 1	-1.78679	0.0360217
Rab5a	Ras-related protein Rab-5A	-1.60202	0.0360965
Psmd5	26S proteasome non-ATPase regulatory subunit 5	-1.02946	0.0363075
Kera	Keratocan	-0.769582	0.0363575
Vcl	Vinculin	-0.315197	0.0364516
Tom1l2	TOM1-like protein 2	-0.949347	0.0364898
Eif2s2	Eukaryotic translation initiation factor 2 subunit 2	-0.811207	0.0365203
Zfp644	Zinc finger protein 644 (Fragment)	0.567176	0.0369037
Dnajb12	DnaJ homolog subfamily B member 12	1.14019	0.0370625
Oxct1	Succinyl-CoA:3-ketoacid coenzyme A transferase 1, mitochondrial	-2.53453	0.0372492
Emc7	ER membrane protein complex subunit 7	-1.31515	0.0373875
Ppme1	Protein phosphatase methylesterase 1	1.28424	0.0374599
Ergic1	Endoplasmic reticulum-Golgi intermediate compartment protein 1	-0.319344	0.0374907
Mstn	Growth/differentiation factor 8	1.03306	0.0374991
Gnai3	Guanine nucleotide-binding protein G(i) subunit alpha	-0.441481	0.0378683
Cops4	COP9 signalosome complex subunit 4	-1.02406	0.0379624
Pramef20	PRAME family member 20	0.726069	0.0381117
Rps2	40S ribosomal protein S2 (Fragment)	-0.439844	0.0381456
Ndufs3	NADH dehydrogenase [ubiquinone] iron-sulfur protein 3, mitochondrial	-0.696975	0.0382957
Ppp1ca	Serine/threonine-protein phosphatase PP1-alpha catalytic subunit	-0.595374	0.0383398
Rpl27a	60S ribosomal protein L27a	-0.829923	0.0384772
Ywhaz	14-3-3 protein zeta/delta	-1.96621	0.0385316
Ldhb	L-lactate dehydrogenase B chain	-1.14308	0.0387815
Niban1	Protein Niban 1	-0.768768	0.0389299
Hsd17b8	Estradiol 17-beta-dehydrogenase 8	-0.528464	0.038973
Lamb1	Laminin subunit beta-1	0.568669	0.0391816
Des	Desmin	-0.203566	0.0392343
Atp5pf	ATP synthase-coupling factor 6, mitochondrial	-0.677832	0.0392949
Garnl3	GTPase-activating Rap/Ran-GAP domain-like protein 3	-0.77454	0.0395633
Dhrs1	Dehydrogenase/reductase SDR family member 1	0.997453	0.039789
Hadhb	Trifunctional enzyme subunit beta, mitochondrial	-0.455076	0.0401964
Srp72	Signal recognition particle subunit SRP72	-0.363587	0.040263
Nras	GTPase NRas (Fragment)	-0.971859	0.0402934
Atl3	Atlastin-3	1.26015	0.0407761
Praf2	PRA1 family protein 2	-0.35569	0.0409559
Rrm2b	Ribonucleoside-diphosphate reductase subunit M2 B (Fragment)	0.174812	0.0410423
Actr10	Actin-related protein 10	0.278225	0.0410471
Eepd1	Endonuclease/exonuclease/phosphatase family domain-containing protein 1	0.479489	0.0413174
Rps8	40S ribosomal protein S8	-0.571256	0.0416226
Rpl8	60S ribosomal protein L8	-0.427934	0.0416772
Nid1	Nidogen-1	0.272511	0.0417295
Lta4h	Leukotriene A-4 hydrolase	-0.639037	0.0418775
Osbpl2	Oxysterol-binding protein-related protein 2	0.413744	0.0419307
Eif3f	Eukaryotic translation initiation factor 3 subunit F	-1.11585	0.0420329
Eno1	Alpha-enolase (Fragment)	-0.786943	0.042136
Coro6	Coronin-6	0.14774	0.0427274
Svil	Supervillin	0.933083	0.042785
Oxsm	3-oxoacyl-[acyl-carrier-protein] synthase, mitochondrial	-2.37445	0.042785
Psmb7	Proteasome subunit beta type-7	-0.188151	0.042833
Ptcd3	Pentatricopeptide repeat domain-containing protein 3, mitochondrial (Fragment)	0.370436	0.0428406
Myl6b	Myosin light chain 6B	-1.10221	0.0428412
Psma3	Proteasome subunit alpha type-3	-0.6024	0.0429314
Aifm2	Ferroptosis suppressor protein 1	-0.798145	0.043004
Rps3	40S ribosomal protein S3	-1.21253	0.0431128
Col4a1	Collagen alpha-1(IV) chain (Fragment)	2.21515	0.0434935
Nubp1	Cytosolic Fe-S cluster assembly factor NUBP1	0.22425	0.0435611
Pnisr	Arginine/serine-rich protein PNISR	1.31962	0.0435675
Cbx1	Chromobox protein homolog 1	-0.621674	0.0436444
Hk2	Hexokinase-2	-0.507658	0.0437115
Pdcd6ip	Programmed cell death 6-interacting protein	-0.582002	0.0437115
Wdr37	WD repeat-containing protein 37	-0.521895	0.0438665
Rpl13a	60S ribosomal protein L13a (Fragment)	-1.52178	0.0441765
Chmp2a	Charged multivesicular body protein 2a	-0.52291	0.0441938
Ppif	Peptidyl-prolyl cis-trans isomerase F, mitochondrial	-1.11402	0.0443551
Pgam5	Serine/threonine-protein phosphatase PGAM5, mitochondrial	1.22482	0.0443719
Bckdha	2-oxoisovalerate dehydrogenase subunit alpha, mitochondrial	-0.650408	0.0444685
Prpsap1	Phosphoribosyl pyrophosphate synthase-associated protein 1	-1.08678	0.0446004
Nsfl1c	NSFL1 cofactor p47	0.498222	0.0446005
Phkg1	Phosphorylase b kinase gamma catalytic chain, skeletal muscle/heart isoform	-1.52696	0.0450929
Romo1	Reactive oxygen species modulator 1	-0.501597	0.0452491
Abcf2	ATP-binding cassette sub-family F member 2	-0.568396	0.0454142
Ltbp4	Latent-transforming growth factor beta-binding protein 4	-0.777027	0.0454646
Igfbp5	Insulin-like growth factor-binding protein 5	0.775764	0.0454646
Rpl35a	60S ribosomal protein L35a	-0.628745	0.0454665
Sacm1l	Phosphatidylinositide phosphatase SAC1	-0.517233	0.045499
Gfm1	Elongation factor G, mitochondrial	-0.788938	0.0455755
Abca9	ATP-binding cassette sub-family A member 9	0.797826	0.0455755
Nfs1	Cysteine desulfurase, mitochondrial	-0.246437	0.0456201
Tgm2	Protein-glutamine gamma-glutamyltransferase 2	0.119302	0.0458865
Pip4p2	Type 2 phosphatidylinositol 4,5-bisphosphate 4-phosphatase	-0.326117	0.0458865
St3gal6	Type 2 lactosamine alpha-2,3-sialyltransferase	0.877707	0.0459751
Rps7	40S ribosomal protein S7	-0.950489	0.0461041
Ube2n	Ubiquitin-conjugating enzyme E2 N	0.212624	0.0461547
Calu	Calumenin	-1.38979	0.0461547
Ftsj3	pre-rRNA 2'-O-ribose RNA methyltransferase FTSJ3	1.49363	0.0462374
Hnrnph1	Heterogeneous nuclear ribonucleoprotein H	-0.578789	0.0466603
Fundc2	FUN14 domain-containing protein 2	-0.392137	0.0466603
Grhpr	Glyoxylate reductase/hydroxypyruvate reductase	-1.12346	0.0466751
Appl1	DCC-interacting protein 13-alpha	-0.328979	0.0470033
Cyc1	Cytochrome c1, heme protein, mitochondrial	-0.626646	0.0471335
Bves	Blood vessel epicardial substance	1.70896	0.0471335
Aars1	Alanine--tRNA ligase, cytoplasmic	-0.320582	0.0474396
Ddb1	DNA damage-binding protein 1	-0.565691	0.0475174
Trip10	Cdc42-interacting protein 4	-0.290267	0.0478239
Zmpste24	CAAX prenyl protease 1 homolog	-0.588285	0.0478333
Capns1	Calpain small subunit 1	-0.951003	0.0479661
Neurl1	E3 ubiquitin-protein ligase NEURL1	0.780026	0.0479912
Fam98c	Family with sequence similarity 98, member C	0.872809	0.0481714
Anxa3	Annexin A3	-1.075	0.0481761
Ttll12	Tubulin--tyrosine ligase-like protein 12	-1.85791	0.0486987
Myom1	Myomesin-1	-1.6052	0.0487343
Phb	Prohibitin	-0.313206	0.0487867
Gmps	GMP synthase [glutamine-hydrolyzing]	-0.510976	0.0487924
Gspt1	Eukaryotic peptide chain release factor GTP-binding subunit ERF3A	-0.228152	0.0488677
Acadl	Long-chain-specific acyl-CoA dehydrogenase, mitochondrial	-0.661686	0.0489849
Ube2d1	Ubiquitin-conjugating enzyme E2 D1	-1.45038	0.0490186
Gyg	Glycogenin	-0.39795	0.0491032
Pzp	Pregnancy zone protein	-0.412108	0.0495463
Ddx1	ATP-dependent RNA helicase DDX1	-0.714214	0.0497084
Celsr2	Cadherin EGF LAG seven-pass G-type receptor 2	0.71815	0.0505355
Dennd4c	DENN domain-containing protein 4C	1.18922	0.0506045
Drg1	Developmentally-regulated GTP-binding protein 1	0.690139	0.0507426
Orm2	Alpha-1-acid glycoprotein 2	-2.72067	0.0508659
Sh3bgrl	SH3 domain-binding glutamic acid-rich-like protein	-0.69857	0.0511761
Ighg2c	Immunoglobulin heavy constant gamma 2C (Fragment)	1.46119	0.0513431
Cd151	Tetraspanin (Fragment)	0.730839	0.0513431
Actn2	Alpha-actinin-2	-0.91395	0.0513928
Poglut1	Protein O-glucosyltransferase 1	-1.46048	0.0514159
Vps26a	Vacuolar protein sorting-associated protein 26A	-0.977298	0.0514527
Sco1	Protein SCO1 homolog, mitochondrial	-1.5249	0.0516491
Arpc4	Actin-related protein 2/3 complex subunit 4	-1.01205	0.0517758
Fahd2a	Fumarylacetoacetate hydrolase domain-containing 2A	-0.38068	0.051861
Trdn	Triadin	0.636763	0.051861
Prps1l3	Phosphoribosyl pyrophosphate synthetase 1-like 3	-2.19757	0.0519645
Tsc22d3	TSC22 domain family protein 3	1.18044	0.0522708
Uap1l1	UDP-N-acetylhexosamine pyrophosphorylase-like protein 1	-0.272752	0.0522708
Olfr935	Olfactory receptor	-1.35998	0.0523981
Npl	N-acetylneuraminate lyase	-1.07025	0.0524079
Atp5h	ATP synthase, H+-transporting, mitochondrial F0 complex, subunit D (Fragment)	-0.765649	0.0528238
Sncg	Gamma-synuclein	1.14789	0.0529881
Hnrnpd	Heterogeneous nuclear ribonucleoprotein D0	-1.07437	0.0531786
Hrc	Histidine-rich calcium-binding protein	-1.49406	0.0532155
Tpp1	Tripeptidyl-peptidase 1	-0.734602	0.0532682
Rilp	Rab-interacting lysosomal protein	-0.304255	0.0532682
Spag7	Sperm-associated antigen 7	1.27632	0.0532682
Mars1	Methionine-tRNA synthetase 1	-0.581162	0.0532748
Pdk1	[Pyruvate dehydrogenase (acetyl-transferring)] kinase isozyme 1, mitochondrial	-0.957623	0.0533028
Odr4	Protein odr-4 homolog	1.11004	0.0533847
Ywhab	14-3-3 protein beta/alpha	-0.63059	0.0533847
Ppp6r1	Serine/threonine-protein phosphatase 6 regulatory subunit 1	0.81511	0.0534489
Dnajb5	DnaJ homolog subfamily B member 5	-0.919208	0.0535957
Smap2	Stromal membrane-associated protein 2	0.592777	0.0538868
Cnbp	Cellular nucleic acid-binding protein	0.422029	0.0539862
Slc25a5	ADP/ATP translocase 2	-1.34192	0.0539962
Rdh11	Retinol dehydrogenase 11	-0.876899	0.054082
Apeh	Acylamino-acid-releasing enzyme (Fragment)	0.578128	0.0541318
Coa7	Cytochrome c oxidase assembly factor 7	-1.01933	0.0541318
Lrrfip1	Leucine-rich repeat flightless-interacting protein 1 (Fragment)	-0.897656	0.0542274
Rps9	40S ribosomal protein S9	-0.930885	0.0544645
Ehd3	EH domain-containing protein 3	-2.40089	0.0544858
Nfu1	NFU1 iron-sulfur cluster scaffold homolog, mitochondrial	-0.894265	0.0545743
Csnk2b	Casein kinase II subunit beta	0.863865	0.054624
Vps29	Vacuolar protein sorting-associated protein 29 (Fragment)	-0.181344	0.0547682
Septin9	Septin-9	-0.642577	0.0547729
Dars1	Aspartate--tRNA ligase, cytoplasmic	-0.878685	0.0548025
Hsp90ab1	Heat shock protein HSP 90-beta	-0.331822	0.0548548
Ddrgk1	DDRGK domain-containing protein 1	0.23737	0.0550052
Prdx6	Peroxiredoxin-6	-0.957563	0.0552321
Rab2a	Ras-related protein Rab-2A	-0.444476	0.0552321
Mecp2	Methyl-CpG-binding protein 2	-0.492174	0.0555301
Mgll	Monoglyceride lipase	0.73379	0.0557759
Lrp1	Prolow-density lipoprotein receptor-related protein 1	0.0317384	0.05581
Mybpc1	Myosin-binding protein C, slow-type	-1.16318	0.0559046
Arhgef37	Rho guanine nucleotide exchange factor 37	0.414205	0.0559934
Clic5	Chloride intracellular channel protein 5	-1.68959	0.0560824
Gnao1	Guanine nucleotide-binding protein G(o) subunit alpha (Fragment)	0.311858	0.0561665
Dlat	Dihydrolipoyllysine-residue acetyltransferase component of pyruvate dehydrogenase complex, mitochondrial	-0.397902	0.0563105
Nckap1	Nck-associated protein 1	-1.19225	0.0563286
Prelp	Prolargin	-1.21775	0.0564348
Rpl21	60S ribosomal protein L21	-0.73463	0.0564501
Rpl11	60S ribosomal protein L11	-0.373016	0.0564512
Hint3	Histidine triad nucleotide-binding protein 3	0.163496	0.0567119
Klhl31	Kelch-like protein 31	-0.890342	0.0570885
Nos3	Nitric oxide synthase	-0.929516	0.0571579
Eif4a1	Eukaryotic initiation factor 4A-I	-0.769649	0.0572353
Srsf1	Serine/arginine-rich-splicing factor 1	0.496398	0.0573673
Acacb	Acetyl-CoA carboxylase 2	-0.551295	0.0574069
Naca	Nascent polypeptide-associated complex subunit alpha, muscle-specific form	0.530599	0.0575426
Pfkfb3	6-phosphofructo-2-kinase/fructose-2,6-biphosphatase 3	0.220945	0.0576072
Plcd1	Phosphoinositide phospholipase C	-0.257585	0.0576866
Cav3	Caveolin-3	0.183532	0.0576867
Ighm	Immunoglobulin heavy constant mu (Fragment)	1.4471	0.0577017
Slc25a20	Mitochondrial carnitine/acylcarnitine carrier protein	-0.900211	0.0579177
Crym	Ketimine reductase mu-crystallin	-0.0992477	0.0584845
Acad8	Isobutyryl-CoA dehydrogenase, mitochondrial	-0.479647	0.0585195
Lsmem2	Leucine-rich single-pass membrane protein 2	-0.222617	0.0587827
Stau1	Double-stranded RNA-binding protein Staufen homolog 1	-0.626489	0.0588355
Ppat	Amidophosphoribosyltransferase	-0.767288	0.0588753
Trap1	Heat shock protein 75 kDa, mitochondrial	-0.840416	0.0589544
Sf3b2	Splicing factor 3b, subunit 2	-0.885253	0.0590196
Rnf123	E3 ubiquitin-protein ligase RNF123 (Fragment)	-1.54361	0.0594002
Nhlrc2	NHL repeat-containing protein 2	0.0866119	0.0595198
Rps20	40S ribosomal protein S20	-0.508702	0.0596814
Ermp1	Endoplasmic reticulum metallopeptidase 1 (Fragment)	0.556482	0.0597462
Myl9	Myosin regulatory light polypeptide 9	-2.23735	0.0598471
Coq5	2-methoxy-6-polyprenyl-1,4-benzoquinol methylase, mitochondrial	-0.998558	0.0601476
Eef1b	Elongation factor 1-beta	1.05402	0.0603183
Klc1	Kinesin light chain 1	-0.865544	0.0604046
Ipo5	Importin-5	-0.634551	0.0604924
Lipe	Hormone-sensitive lipase	0.458231	0.0605213
Rab14	RAB14 protein variant	-0.406848	0.0605376
Atad3	ATPase family AAA domain-containing protein 3	-0.423196	0.0606011
Crip2	Cysteine-rich protein 2	1.37102	0.0608353
Tmem109	Transmembrane protein 109	-2.61176	0.0609116
Sec22b	Vesicle-trafficking protein SEC22b	-0.311317	0.0615237
Cpq	Carboxypeptidase Q (Fragment)	-1.19522	0.061681
Hspb7	Heat shock protein beta-7	-1.14077	0.061937
Wdr1	WD repeat-containing protein 1	-0.457338	0.0620576
Hnrnpll	Heterogeneous nuclear ribonucleoprotein L-like	0.524383	0.0622155
Tars1	Threonine--tRNA ligase 1, cytoplasmic	-0.194101	0.0624313
Vwa8	von Willebrand factor A domain-containing protein 8	-0.537257	0.0625666
Usp2	Ubiquitin carboxyl-terminal hydrolase 2	-1.44432	0.0629095
Cacnb1	Voltage-dependent L-type calcium channel subunit beta-1	1.23996	0.0631097
Lamb2	Laminin subunit beta-2	0.568786	0.0631287
Pkm	Pyruvate kinase PKM	-0.521893	0.0635379
Ybx3	Y-box-binding protein 3	-0.487973	0.0636325
Ppp1r11	E3 ubiquitin-protein ligase PPP1R11	1.14681	0.0638466
Parp1	Poly [ADP-ribose] polymerase	0.352289	0.0640364
Erh	Enhancer of rudimentary homolog	-0.721254	0.0645632
Raly	RNA-binding protein Raly (Fragment)	-1.16388	0.0645632
C7	Complement component 7	-1.30115	0.0645632
Plg	Plasminogen	-0.517487	0.0645632
Ahcy	Adenosylhomocysteinase	-1.01821	0.0647414
Sypl2	Synaptophysin-like protein 2	-0.610559	0.0648096
Phlda3	Pleckstrin homology-like domain family A member 3	-0.71827	0.0648096
Sirt2	NAD-dependent protein deacetylase	-0.491199	0.0649677
Srsf7	Serine/arginine-rich-splicing factor 7	-1.05071	0.0651855
Nadk2	NAD kinase 2, mitochondrial	1.20793	0.0653622
Lrrc2	Leucine-rich repeat-containing protein 2 (Fragment)	-0.215107	0.0655155
Ubqln2	Ubiquilin-2	0.838797	0.065619
Eif2s1	Eukaryotic translation initiation factor 2 subunit 1	0.460519	0.0656916
Ehd2	EH domain-containing protein 2	-1.42366	0.0657395
Ckmt2	Creatine kinase S-type, mitochondrial	-0.594137	0.0658437
Hp	Haptoglobin	1.64167	0.0658726
Mipep	Mitochondrial intermediate peptidase	-0.394565	0.0660033
Vps13c	Vacuolar protein sorting-associated protein 13C	0.449383	0.0660381
Asl	Argininosuccinate lyase (Fragment)	-0.523247	0.0660444
Cyp4f39	Cytochrome P450, family 4, subfamily f, polypeptide 39	-2.23207	0.0660444
Dpysl3	Dihydropyrimidinase-related protein 3	-1.0355	0.0660687
Myl6	Myosin light polypeptide 6	0.437822	0.0660702
Pecam1	Platelet endothelial cell adhesion molecule	0.697651	0.0660702
Uqcrfs1	Cytochrome b-c1 complex subunit Rieske, mitochondrial	-0.342195	0.0661846
Eif5b	Eukaryotic translation initiation factor 5B	-0.72283	0.0663042
Fitm1	Fat storage-inducing transmembrane protein 1	-1.34088	0.0663642
Zfp235	Zinc finger protein 235 (Fragment)	-1.50721	0.0664537
Krt2	Keratin, type II cytoskeletal 2 epidermal	-1.10171	0.0665377
Gm28042	Phospholipase A2	2.15104	0.0666541
Eci1	Enoyl-CoA delta isomerase 1, mitochondrial	0.583273	0.0667151
Sdf2	Stromal cell-derived factor 2	1.25374	0.0670465
Selenot	Thioredoxin reductase-like selenoprotein T	-3.37778	0.0671934
Tmem43	Transmembrane protein 43	-0.679119	0.06723
Angptl7	Angiopoietin-related protein 7	-2.38781	0.0672891
Vwa5b2	von Willebrand factor A domain-containing protein 5B2	0.476139	0.0673585
Bclaf1	Bcl-2-associated transcription factor 1	0.0121723	0.0674257
Banf1	Barrier-to-autointegration factor	0.825466	0.0674257
Eif2b3	Eukaryotic translation initiation factor 2B, subunit 3	0.282393	0.067551
Smndc1	Survival of motor neuron-related-splicing factor 30	0.287028	0.0677762
Chmp4b	Charged multivesicular body protein 4b	0.332536	0.0678411
Ube2v2	Ubiquitin-conjugating enzyme E2 variant 2	3.87473	0.0682354
Eef1g	Elongation factor 1-gamma	-0.371421	0.068353
Strip1	Striatin-interacting protein 1	0.698531	0.0683643
H1-1	Histone H1.1	-1.3497	0.0683672
Hspb3	Heat shock protein beta-3	-0.235666	0.0683672
Rheb	GTP-binding protein Rheb	-0.97287	0.0683695
Bckdk	Protein-serine/threonine kinase	1.05975	0.0684541
Hspa14	Heat shock 70 kDa protein 14	1.91004	0.0684819
Rbm17	Splicing factor 45	1.28593	0.0685726
Jph1	Junctophilin-1	0.482067	0.0688464
Map4	Microtubule-associated protein (Fragment)	0.303856	0.0689189
Ccar2	Cell cycle and apoptosis regulator protein 2	1.09413	0.0689563
Akr1c21	Aldo-keto reductase family 1 member C21	-1.634	0.0690312
Hspa1b	Heat shock 70 kDa protein 1B	-0.41093	0.0691933
Dcaf8	DDB1- and CUL4-associated factor 8	-0.95348	0.0693044
Atox1	Copper transport protein ATOX1	-0.763073	0.0693192
Wbp2	WW domain-binding protein 2	-0.117193	0.0693211
Cd36	Platelet glycoprotein 4	-0.995486	0.0693709
Copb2	Coatomer subunit beta'	-0.304316	0.0695651
Myom3	Myomesin-3	-1.67157	0.0696562
Rtcb	RNA-splicing ligase RtcB homolog	-0.22239	0.0698363
Apoa1	Apolipoprotein A-I	-1.57557	0.0700369
Atic	Bifunctional purine biosynthesis protein PURH	-0.421468	0.0700369
Skp1	S-phase kinase-associated protein 1	-1.1613	0.0700369
Coq7	5-demethoxyubiquinone hydroxylase, mitochondrial	-0.281027	0.0700617
Sec61b	Protein transport protein Sec61 subunit beta	0.675646	0.0701605
Tpm2	Tropomyosin beta chain	-0.42285	0.0701713
Adh1	Alcohol dehydrogenase 1	-0.942354	0.0703626
Gtf2i	General transcription factor II-I	1.62705	0.0703955
Agpat3	1-acyl-sn-glycerol-3-phosphate acyltransferase gamma	0.26339	0.0704685
Xpo7	Exportin-7	-0.271447	0.0704816
Oard1	ADP-ribose glycohydrolase OARD1	1.13856	0.0706317
Nek7	Serine/threonine-protein kinase Nek7	-0.514744	0.0708282
Psmb6	Proteasome subunit beta type-6	0.222772	0.0709593
Sgcb	Beta-sarcoglycan	-0.30209	0.0711169
Hnrnpa1	Heterogeneous nuclear ribonucleoprotein A1	-0.285808	0.0714682
Chmp1a	Charged multivesicular body protein 1a	-0.346235	0.0716147
Glo1	Lactoylglutathione lyase	-0.698846	0.0717948
Parp4	Protein mono-ADP-ribosyltransferase PARP4	0.357765	0.0718214
Arpc1b	Actin-related protein 2/3 complex subunit 1B (Fragment)	-1.06776	0.071963
Chmp3	Charged multivesicular body protein 3 (Fragment)	-1.21534	0.072078
Hibadh	3-hydroxyisobutyrate dehydrogenase, mitochondrial	-0.33919	0.072296
Lpp	Lipoma-preferred partner homolog	0.887303	0.0723886
Fgf1	Multifunctional fusion protein	-0.502933	0.0724871
Sccpdh	Saccharopine dehydrogenase-like oxidoreductase	-1.06607	0.0724871
Pfkfb1	6-phosphofructo-2-kinase/fructose-2,6-bisphosphatase 1	-0.526601	0.0725916
Atg5	Autophagy protein 5	-0.738419	0.0725916
Pacsin3	Protein kinase C and casein kinase II substrate protein 3	-0.399713	0.072728
Pdk2	[Pyruvate dehydrogenase (acetyl-transferring)] kinase isozyme 2, mitochondrial	-0.669211	0.0727988
Myorg	Myogenesis-regulating glycosidase	0.117095	0.0728049
Opa1	Dynamin-like 120 kDa protein, mitochondrial	-0.70437	0.0728598
Sf3b4	Splicing factor 3B subunit 4	0.711487	0.0730448
Cct7	T-complex protein 1 subunit eta	-0.457536	0.0731103
Hpx	Hemopexin	-0.61504	0.0731162
Prkcd	Protein kinase C delta type	-0.224917	0.0734583
Eif3g	Eukaryotic translation initiation factor 3 subunit G	0.729875	0.0737103
Tsfm	Elongation factor Ts, mitochondrial	-2.09133	0.0737103
Kpna3	Importin subunit alpha-4	-1.35187	0.073952
Comt	Catechol O-methyltransferase	1.20761	0.07398
Sel1l	Protein sel-1 homolog 1	0.458195	0.0740996
Afg3l1	AFG3-like protein 1	-1.62294	0.0742144
Ehd4	EH domain-containing protein 4	-0.522407	0.0742144
Dmd	Dystrophin	-0.599931	0.0742224
Lamc1	Laminin subunit gamma-1	0.730906	0.0742349
Col4a2	Collagen alpha-2(IV) chain	1.55693	0.0743423
Cbr2	Carbonyl reductase [NADPH] 2	-0.600892	0.0744021
Rars1	Arginine--tRNA ligase, cytoplasmic	-0.230798	0.0744469
Cox20	Cytochrome c oxidase assembly protein COX20, mitochondrial	-1.80665	0.0746442
Stim1	Stromal interaction molecule 1	2.86677	0.0746861
Srprb	Signal recognition particle receptor subunit beta	1.6843	0.0748168
Emc8	ER membrane protein complex subunit 8 (Fragment)	0.193342	0.0752389
Pcyt2	Ethanolamine-phosphate cytidylyltransferase	-0.267953	0.0752968
Crat	Carnitine O-acetyltransferase	-0.370814	0.0753065
Plp2	Proteolipid protein 2	0.58955	0.0753065
Mapre2	Microtubule-associated protein RP/EB family member 2 (Fragment)	-0.804667	0.0753395
Bsg	Basigin	-2.07663	0.0753434
Poc5	Centrosomal protein POC5	-2.2784	0.0755963
Rcn3	Reticulocalbin-3 (Fragment)	-1.63976	0.0756333
Ndufv2	NADH dehydrogenase [ubiquinone] flavoprotein 2, mitochondrial	-0.0452601	0.0756823
Znf706	Zinc finger protein 706	-0.907555	0.0757133
Dmac1	Distal membrane-arm assembly complex protein 1	1.33343	0.0761541
Ndufaf1	Complex I intermediate-associated protein 30, mitochondrial	0.398325	0.0761798
Pdha1	Pyruvate dehydrogenase E1 component subunit alpha, somatic form, mitochondrial	-0.354622	0.0761798
Gphn	Molybdopterin molybdenumtransferase	0.638482	0.0762752
Ddx5	Probable ATP-dependent RNA helicase DDX5	0.228676	0.076304
Rpl29	60S ribosomal protein L29	0.26982	0.0769095
Fhl3	Four and a half LIM domains protein 3	-0.920641	0.0771636
Hspg2	Basement membrane-specific heparan sulfate proteoglycan core protein	0.952546	0.0774083
Dpysl2	Dihydropyrimidinase-related protein 2	-0.541992	0.0776919
Tmsb4x	Thymosin beta-4	0.660482	0.0776919
Hbs1l	HBS1-like protein	0.484957	0.0776919
Wwp1	NEDD4-like E3 ubiquitin-protein ligase WWP1	-0.628526	0.0776919
Ndufb3	NADH dehydrogenase [ubiquinone] 1 beta subcomplex subunit 3	-0.465453	0.0777254
Smpx	Small muscular protein	0.528296	0.0777254
Aldh1l2	Mitochondrial 10-formyltetrahydrofolate dehydrogenase	0.254445	0.0780757
Cpt2	Carnitine O-palmitoyltransferase 2, mitochondrial	-0.744856	0.0780877
Atad1	ATPase family AAA domain-containing protein 1	-1.9803	0.0785794
Sdhb	Succinate dehydrogenase [ubiquinone] iron-sulfur subunit, mitochondrial	-0.589382	0.0786241
Actr2	Actin-related protein 2	0.70075	0.0787837
Uqcc3	Ubiquinol-cytochrome-c reductase complex assembly factor 3	-0.181531	0.078862
Fen1	Flap endonuclease 1	-0.930064	0.0788877
Ecpas	Proteasome adapter and scaffold protein ECM29	-0.404269	0.0790134
Eml1	Echinoderm microtubule-associated protein-like 1	-0.734914	0.0790677
Tnfrsf9	Tumor necrosis factor receptor superfamily member 9 (Fragment)	-1.21358	0.0791007
Atp5md	ATP synthase membrane subunit DAPIT, mitochondrial	-1.18417	0.0792368
Dctn2	Dynactin subunit 2	0.644701	0.0793015
Trim54	Tripartite motif-containing protein 54	0.128932	0.0794417
Hpd	4-hydroxyphenylpyruvate dioxygenase	-1.54452	0.0794549
Naalad2	N-acetylated-alpha-linked acidic dipeptidase 2	0.21179	0.0795691
Gbf1	Golgi-specific brefeldin A-resistance factor 1	-0.319416	0.0795955
Acaa2	3-ketoacyl-CoA thiolase, mitochondrial	-0.57087	0.0797238
Timm23	Mitochondrial import inner membrane translocase subunit Tim23	-1.86425	0.0798412
Col1a2	Collagen alpha-2(I) chain	1.47038	0.0798841
Stac3	SH3 and cysteine-rich domain-containing protein 3	-0.555034	0.0799851
Pnpla7	Patatin-like phospholipase domain-containing protein 7	-1.98095	0.0800023
Otc	Ornithine carbamoyltransferase, mitochondrial	-1.53636	0.0800099
Akr1c6	Estradiol 17 beta-dehydrogenase 5 (Fragment)	-0.777593	0.0801082
Psma2	Proteasome subunit alpha type-2	0.63833	0.0806797
Ndufs5	NADH dehydrogenase [ubiquinone] iron-sulfur protein 5	-2.01524	0.0806797
Itgb1bp2	Integrin beta-1-binding protein 2	1.08549	0.0806797
Ndufs6	NADH dehydrogenase [ubiquinone] iron-sulfur protein 6, mitochondrial	-1.39909	0.0809992
Rpl14	60S ribosomal protein L14	0.565838	0.0813233
Cln5	Ceroid-lipofuscinosis neuronal protein 5 homolog	0.0635071	0.0813967
Stmn1	Stathmin (Fragment)	0.206013	0.0814865
H4c1	Histone H4	-0.730257	0.0815967
Rpl6	60S ribosomal protein L6	0.465857	0.0818002
Magt1	Magnesium transporter protein 1	-1.36811	0.0818694
Krt10	Keratin, type I cytoskeletal 10	-1.64745	0.0822621
Hadh	Hydroxyacyl-coenzyme A dehydrogenase, mitochondrial	-0.40376	0.08239
Usp13	Ubiquitinyl hydrolase 1	-0.61649	0.0825067
Emilin2	EMILIN-2 (Fragment)	2.30845	0.0827359
Ppp2r1a	Serine/threonine-protein phosphatase 2A 65 kDa regulatory subunit A alpha isoform	-0.811622	0.0828258
Cdc42	Cell division control protein 42 homolog	-0.324624	0.0829207
Tcap	Telethonin	0.481392	0.0830246
Nucb2	Nucleobindin-2	-0.872365	0.0830574
Pgp	Glycerol-3-phosphate phosphatase	-0.2017	0.083172
Eva1c	Protein eva-1 homolog C	-1.46773	0.0832233
Capza2	F-actin-capping protein subunit alpha-2	-1.02981	0.0832916
Mthfd1	C-1-tetrahydrofolate synthase, cytoplasmic	-0.563446	0.0832936
Ighg1	Ig gamma-1 chain C region secreted form (Fragment)	1.30383	0.0833364
Srsf6	Serine/arginine-rich splicing factor 6	1.80824	0.0836138
Abcf1	ATP-binding cassette sub-family F member 1	0.990731	0.0836533
Fam241b	Protein FAM241B (Fragment)	-0.917413	0.0837454
Klhl41	Kelch-like protein 41	-1.1148	0.0838432
Tsr2	Pre-rRNA-processing protein TSR2 homolog	0.502498	0.0841209
Atp2a1	Sarcoplasmic/endoplasmic reticulum calcium ATPase 1 (Fragment)	-1.44686	0.0841906
Synpo	Synaptopodin	0.829565	0.0843188
Fabp4	Fatty acid-binding protein, adipocyte	-0.420952	0.0843236
Sbk2	Serine/threonine-protein kinase SBK2	-1.14628	0.0843236
Atp1a1	Sodium/potassium-transporting ATPase subunit alpha-1	0.173235	0.0843236
Cavin3	Caveolae-associated protein 3	0.338609	0.0843236
Snrnp200	U5 small nuclear ribonucleoprotein 200 kDa helicase	-0.188942	0.0843807
Phb2	Prohibitin-2	-0.338232	0.0843838
Ndufab1	Acyl carrier protein (Fragment)	-2.59384	0.0844638
Pi4ka	Phosphatidylinositol 4-kinase alpha	0.733172	0.0847888
Ccdc93	Coiled-coil domain-containing protein 93	0.854774	0.0848405
Cct2	T-complex protein 1 subunit beta	-0.74849	0.0848501
Lamp1	Lysosome-associated membrane glycoprotein 1	-0.120325	0.0848831
Lcmt1	Leucine carboxyl methyltransferase 1	0.137602	0.0849032
Nqo2	Ribosyldihydronicotinamide dehydrogenase [quinone] (Fragment)	-0.0724452	0.0849634
Snx1	Sorting nexin-1 (Fragment)	0.639147	0.0851953
Limd1	LIM domain-containing protein 1	-0.837447	0.0852748
Rps24	40S ribosomal protein S24	0.393444	0.0852787
Krt6a	Keratin, type II cytoskeletal 6A	-1.91074	0.0856191
Mre11	Double-strand break repair protein MRE11	2.23016	0.0856673
Lypla1	Acyl-protein thioesterase 1	-1.74266	0.0857563
Acadsb	Short/branched chain specific acyl-CoA dehydrogenase, mitochondrial	-0.621436	0.0860909
Eif6	Eukaryotic translation initiation factor 6	-0.342275	0.0860971
Obscn	Obscurin	1.0105	0.086126
FAM120A	Constitutive coactivator of PPAR-gamma-like protein 1	0.594857	0.086126
Cav1	Caveolin (Fragment)	2.78664	0.0861907
Gmppa	Mannose-1-phosphate guanyltransferase alpha	-0.825106	0.0862269
Ndufa6	NADH dehydrogenase [ubiquinone] 1 alpha subcomplex subunit 6	-1.64068	0.0862776
Rad21	Double-strand-break repair protein rad21 homolog (Fragment)	-1.18694	0.0866612
Clybl	Citramalyl-CoA lyase, mitochondrial	-0.38942	0.0866612
Ssr3	Translocon-associated protein subunit gamma	0.886725	0.0869352
Itga7	Integrin alpha-7	-0.237071	0.0870407
H1-3	Histone H1.3	3.66542	0.0870407
Ca14	Carbonic anhydrase 14	-0.465513	0.0870523
Vps4b	Vacuolar protein sorting-associated protein 4B	1.24613	0.0871168
Snx27	Sorting nexin-27	0.173112	0.0873237
Slc25a3	Phosphate carrier protein, mitochondrial	-0.370501	0.0875821
Afdn	Afadin	1.03735	0.0877179
Alpk2	Alpha-protein kinase 2	-0.612161	0.0877179
Arpc5	Actin-related protein 2/3 complex subunit 5	-0.549769	0.0883808
Actr3	Actin-related protein 3	-0.428001	0.0887853
Arpin	Arpin	-0.28377	0.088929
Ube2z	Ubiquitin-conjugating enzyme E2 Z	0.110929	0.0889335
Ccdc102a	Coiled-coil domain-containing protein 102A	-2.83097	0.0889697
Myh2	Myosin, heavy polypeptide 2, skeletal muscle, adult	-1.28447	0.0892403
Coq10a	Coenzyme Q10A	-0.452208	0.0894092
C4b	Complement C4-B	0.0774039	0.08944
Mrpl43	39S ribosomal protein L43, mitochondrial	-1.69716	0.089598
Ndufb2	NADH dehydrogenase [ubiquinone] 1 beta subcomplex subunit 2, mitochondrial	-0.536853	0.0900884
Arf3	ADP-ribosylation factor 3	-1.30166	0.0903187
Eef2	Elongation factor 2	-0.480274	0.0908882
Cmc2	COX assembly mitochondrial protein	0.28131	0.0910627
Trak1	Trafficking kinesin-binding protein 1 (Fragment)	0.0352859	0.0910633
Pgam1	Phosphoglycerate mutase 1	0.679346	0.0912125
Pip4k2b	Phosphatidylinositol 5-phosphate 4-kinase type-2 beta	-0.250997	0.0912171
Osbp	Oxysterol-binding protein 1	-0.439491	0.0912953
Gar1	H/ACA ribonucleoprotein complex subunit (Fragment)	0.68526	0.0913262
Eif2a	Eukaryotic translation initiation factor 2A	-0.761313	0.0914419
Rpl22	60S ribosomal protein L22	-1.28529	0.0914931
Anxa11	Annexin A11	-1.28948	0.0916382
Bin1	Myc box-dependent-interacting protein 1	0.157673	0.091674
Nono	Non-POU domain-containing octamer-binding protein	-1.26702	0.0918208
Bpgm	Bisphosphoglycerate mutase	-1.11301	0.0920844
Spryd4	SPRY domain-containing protein 4	-0.415399	0.0920854
Cbr4	Carbonyl reductase family member 4	-0.437528	0.0924519
Ubxn6	UBX domain-containing protein 6	0.642753	0.0927838
Ppp1r1a	Protein phosphatase 1 regulatory subunit 1A	0.0902251	0.0929668
Srsf2	Serine/arginine-rich splicing factor 2	-0.479453	0.0930261
Cars1	Cysteine--tRNA ligase, cytoplasmic	-0.644501	0.0930676
Lrrc57	Leucine-rich repeat-containing protein 57 (Fragment)	-1.47541	0.0933593
Nans	Sialic acid synthase	-0.86225	0.0938072
Pgm5	Phosphoglucomutase-like protein 5	-0.718105	0.0938566
Rnf141	RING finger protein 141	-0.0498095	0.0943441
Cpe	Carboxypeptidase E	-0.406201	0.0943441
Lrpprc	Leucine-rich PPR motif-containing protein, mitochondrial	-0.39276	0.0944043
Rras	Ras-related protein R-Ras	-0.251454	0.0946219
Rtn4	Reticulon-4	-0.797014	0.0946219
Smox	Spermine oxidase	-2.25572	0.09474
Mtch1	Mitochondrial carrier homolog 1	0.373383	0.0951023
Spcs3	Signal peptidase complex subunit 3	-0.421457	0.0952149
Eif3b	Eukaryotic translation initiation factor 3 subunit B	-0.279349	0.0952668
Pfkm	ATP-dependent 6-phosphofructokinase, muscle type	-0.894208	0.0953506
Otub1	Ubiquitin thioesterase OTUB1	1.48295	0.0955486
Pura	Transcriptional activator protein Pur-alpha	-0.000444906	0.095566
Pfdn5	Prefoldin subunit 5	-1.13573	0.0962693
Mrpl13	39S ribosomal protein L13, mitochondrial (Fragment)	-0.057559	0.0963966
Sec23ip	SEC23-interacting protein	-0.326807	0.0964175
Fxyd1	Phospholemman	0.763271	0.0966865
Abcc9	ATP-binding cassette sub-family C member 9	-0.273668	0.0966865
Fbxo3	F-box only protein 3	-1.12604	0.0966887
Col6a6	Collagen alpha-6(VI) chain	0.0191527	0.0967732
Fam136a	Protein FAM136A	0.899754	0.0967732
Timm50	Mitochondrial import inner membrane translocase subunit TIM50	-0.180523	0.096839
Cdk16	Cyclin-dependent kinase 16	1.33082	0.0974909
Scn4a	Sodium channel protein	-0.34337	0.0975385
Acadvl	Very long-chain specific acyl-CoA dehydrogenase, mitochondrial	-0.479716	0.0975986
Scpep1	Retinoid-inducible serine carboxypeptidase	-0.338993	0.0978986
Prpf19	Pre-mRNA-processing factor 19	-1.4436	0.0980536
Txlnb	Beta-taxilin	-0.331113	0.0981576
Stxbp1	Syntaxin-binding protein 1	0.296951	0.0981576
Ywhae	14-3-3 protein epsilon	0.243389	0.0982426
Scrn3	Secernin-3	-0.17963	0.0982426
Ppic	Peptidyl-prolyl cis-trans isomerase C	-1.39484	0.0984279
Lgals9	Galectin	1.37646	0.0986957
Lmod3	Leiomodin-3	-0.423138	0.0987016
Pelo	Protein pelota homolog	-1.30505	0.0988132
Hmox1	Heme oxygenase 1	1.03361	0.0989167
Itih4	Inter alpha-trypsin inhibitor, heavy chain 4	0.547202	0.0989709
Hspa12b	Heat shock 70 kDa protein 12B	-0.553703	0.0991467
Rnmt	mRNA cap guanine-N7 methyltransferase (Fragment)	0.916115	0.099359
Dad1	Dolichyl-diphosphooligosaccharide--protein glycosyltransferase subunit DAD1	-0.633667	0.0997642
Elavl1	ELAV-like protein 1	-0.305569	0.0997706
Rragb	Ras-related GTP-binding protein B	-0.877493	0.0997706
Tagln2	Transgelin-2	-0.159809	0.0998149
Afm	Afamin	1.15667	0.100213
Szrd1	SUZ domain-containing protein 1 (Fragment)	0.0646227	0.100233
Tapbp	Tapasin	1.34373	0.100233
Glul	Glutamine synthetase	-3.1437	0.100233
Sec61a2	Protein transport protein Sec61 subunit alpha isoform 2	-0.704108	0.100378
Polr2b	DNA-directed RNA polymerase II subunit RPB2	0.430184	0.100567
Ndufa13	NADH dehydrogenase [ubiquinone] 1 alpha subcomplex subunit 13	-0.478604	0.100567
Atxn2l	Ataxin-2-like protein	0.780923	0.100591
Sltm	SAFB-like transcription modulator	1.52931	0.100619
Raf1	RAF proto-oncogene serine/threonine-protein kinase	1.32505	0.100652
Akap17b	A-kinase anchor protein 17B	-0.765442	0.100677
Fhod3	FH1/FH2 domain-containing protein 3	1.88647	0.100677
Myh7b	Myosin-7B	-2.66247	0.100768
Vwa5a	von Willebrand factor A domain-containing protein 5A	-0.57953	0.10082
Actn3	Alpha-actinin-3	-0.334649	0.100867
Krt5	Keratin, type II cytoskeletal 5	-0.353135	0.101053
Vps16	Vacuolar protein sorting-associated protein 16 homolog	-0.680728	0.101294
Slmap	Sarcolemmal membrane-associated protein	-1.54249	0.101349
Hcfc1	Host cell factor 1	0.478393	0.101353
Naa50	N-alpha-acetyltransferase 50	0.3038	0.101596
Ndufs2	NADH dehydrogenase [ubiquinone] iron-sulfur protein 2, mitochondrial	-0.596987	0.101738
Retreg1	Reticulophagy regulator 1 (Fragment)	-1.66319	0.101788
Myom2	Myomesin 2	-0.320699	0.101813
Mrps5	28S ribosomal protein S5, mitochondrial	0.307535	0.101856
Vdac1	Voltage-dependent anion-selective channel protein 1	-0.299773	0.101955
Vamp5	Vesicle-associated membrane protein 5	0.830984	0.102169
Abcb7	ATP-binding cassette sub-family B member 7, mitochondrial	-0.0767507	0.102231
Cap2	Adenylyl cyclase-associated protein	-1.38578	0.102394
Coro7	Coronin-7	-0.541088	0.102433
Lmna	Prelamin-A/C	-0.302101	0.102553
Canx	Calnexin	-0.577294	0.102827
Atp6v1f	V-type proton ATPase subunit F	-1.57072	0.10298
Dnaja3	DnaJ homolog subfamily A member 3, mitochondrial	-0.260933	0.103365
Samm50	Sorting and assembly machinery component 50 homolog	-1.2991	0.103384
Sptb	Spectrin beta chain	-1.18503	0.103573
Npm1	Nucleophosmin	-0.0248681	0.103639
Ndufs8	NADH dehydrogenase [ubiquinone] iron-sulfur protein 8, mitochondrial	-0.141194	0.103738
Vim	Vimentin	-0.341018	0.103757
Ppcs	Phosphopantothenate--cysteine ligase	-1.97367	0.104038
Paics	Multifunctional protein ADE2	-0.692626	0.104038
Ccz1	Vacuolar fusion protein CCZ1 homolog	-0.439475	0.104038
Hhatl	Protein-cysteine N-palmitoyltransferase HHAT-like protein	-0.833843	0.104328
Ethe1	Persulfide dioxygenase ETHE1, mitochondrial	-1.12869	0.104328
Mlip	Muscular LMNA-interacting protein	0.411154	0.104722
Ate1	Arginyl-tRNA--protein transferase 1 (Fragment)	0.315342	0.104842
Mylk2	Myosin light chain kinase 2, skeletal/cardiac muscle	0.0887087	0.105273
Nmnat1	Nicotinamide/nicotinic acid mononucleotide adenylyltransferase 1	1.19239	0.105315
Sephs2	Selenide, water dikinase 2	1.10116	0.105492
Crppa	D-ribitol-5-phosphate cytidylyltransferase	-0.192449	0.105646
Rpa1	Replication protein A subunit	1.00333	0.106004
Psma1	Proteasome subunit alpha type-1	0.994404	0.106476
Mef2d	Myocyte-specific enhancer factor 2D	1.16423	0.107099
Yme1l1	ATP-dependent zinc metalloprotease YME1L1	-0.201519	0.107103
Ddx42	ATP-dependent RNA helicase DDX42	0.686458	0.107132
Wipi1	WD repeat domain phosphoinositide-interacting protein 1	-0.550506	0.107291
Lrrc59	Leucine-rich repeat-containing protein 59	1.08731	0.107411
Ptges2	Prostaglandin E synthase 2	0.0507555	0.107447
Uba5	Ubiquitin-like modifier-activating enzyme 5 (Fragment)	0.283049	0.107521
Hip1	Huntingtin-interacting protein 1 (Fragment)	1.24098	0.108182
Iars1	Isoleucine--tRNA ligase, cytoplasmic	-0.514082	0.108201
Snta1	Alpha-1-syntrophin	0.47037	0.108439
Prkcsh	Glucosidase 2 subunit beta	0.744792	0.108504
Pdxk	Pyridoxal kinase	0.629318	0.108526
Myadm	Myeloid-associated differentiation marker	0.245837	0.10876
Septin4	Septin-4	0.0817613	0.108809
Abcf3	ATP-binding cassette sub-family F member 3 (Fragment)	-1.15864	0.109141
Fmo2	Dimethylaniline monooxygenase [N-oxide-forming] 2	0.915307	0.109283
Hba	Hemoglobin subunit alpha	-0.43002	0.109318
Ano6	Anoctamin	-0.96783	0.109397
Rpl9	60S ribosomal protein L9 (Fragment)	-1.33243	0.109397
Igkv6-13	Immunoglobulin kappa variable 6-13	0.60745	0.10955
Msn	Moesin	-0.265071	0.109776
Chac2	Putative glutathione-specific gamma-glutamylcyclotransferase 2	-2.33382	0.109796
Dvl3	Segment polarity protein dishevelled homolog DVL-3	0.375572	0.109973
Mrpl21	39S ribosomal protein L21, mitochondrial	-0.402068	0.110044
Nufip2	Nuclear fragile X mental retardation-interacting protein 2	0.858423	0.110307
Septin11	Septin-11	-3.04126	0.110417
Casq1	Calsequestrin-1	-0.744907	0.1105
Wipf1	WAS/WASL-interacting protein family member 1	1.3499	0.110653
Ufd1	Ubiquitin recognition factor in ER-associated degradation protein 1	-0.431189	0.111646
Txn	Thioredoxin	-0.268755	0.111676
Setd7	Histone-lysine N-methyltransferase SETD7	-0.170792	0.111825
Mcat	Malonyl-CoA-acyl carrier protein transacylase, mitochondrial (Fragment)	0.329558	0.111909
Nek9	Serine/threonine-protein kinase Nek9	0.362993	0.111909
Rsl1d1	Ribosomal L1 domain-containing protein 1	2.07847	0.112215
Mapt	Microtubule-associated protein	0.63873	0.112234
Mtfr1l	Mitochondrial fission regulator 1-like (Fragment)	-0.556038	0.112234
Sumo2	Small ubiquitin-related modifier 2	0.329399	0.112813
Cad	CAD protein	-0.516091	0.112816
Atp2b1	Plasma membrane calcium-transporting ATPase 1	1.81666	0.113264
Obscn	Obscurin (Fragment)	-0.273494	0.113354
Sorbs3	Vinexin	1.06747	0.113644
Tigar	Fructose-2,6-bisphosphatase TIGAR	-0.0776475	0.113648
Farsa	Phenylalanine--tRNA ligase alpha subunit	-0.200174	0.113676
Gnai2	Guanine nucleotide-binding protein G(i) subunit alpha-2 (Fragment)	-0.301986	0.113952
Sorbs1	Sorbin and SH3 domain-containing protein 1 (Fragment)	-1.11532	0.114138
Nt5c3a	Cytosolic 5'-nucleotidase 3A	0.40657	0.114138
Pcm1	Pericentriolar material 1 protein	1.15693	0.114218
Itgb4	Integrin beta-4	0.33974	0.114528
Skt	Sickle tail protein	0.818603	0.114551
Bub3	Mitotic checkpoint protein BUB3	-0.994328	0.114727
Slc2a4	Solute carrier family 2, facilitated glucose transporter member 4	-1.6455	0.114743
Nudcd2	NudC domain-containing protein 2	0.391233	0.114997
Ppp1r2	Protein phosphatase inhibitor 2	1.68528	0.114997
CEFIP	Cardiac-enriched FHL2-interacting protein	0.641368	0.115007
Mdh2	Malate dehydrogenase, mitochondrial	-0.254413	0.115009
Mydgf	Myeloid-derived growth factor	-0.162544	0.115248
Rock2	Rho-associated protein kinase 2 (Fragment)	0.870712	0.115598
Fadd	FAS-associated death domain protein	0.39565	0.115729
Rabgap1	Rab GTPase-activating protein 1	0.23866	0.11576
Psmb4	Proteasome subunit beta type-4	-0.693323	0.116107
Eif2b1	Translation initiation factor eIF-2B subunit alpha	0.224055	0.116174
Gatad2b	Gatad2b protein	1.01409	0.116608
Csrp3	Cysteine and glycine-rich protein 3	-2.2794	0.116806
Hspb2	Heat shock protein beta-2	-0.643924	0.116895
Txndc17	Thioredoxin domain-containing protein 17	-0.487225	0.117048
Naprt	Nicotinate phosphoribosyltransferase	1.19056	0.117075
Rpsa	40S ribosomal protein SA	-0.805835	0.117097
Trim72	Tripartite motif-containing protein 72	0.184653	0.117097
Eif3j1	Eukaryotic translation initiation factor 3 subunit J-A	-0.622455	0.117162
Sucla2	Succinate--CoA ligase [ADP-forming] subunit beta, mitochondrial	-0.235939	0.117274
Nos1	Nitric oxide synthase, brain	-0.672124	0.11758
Gpx7	Glutathione peroxidase 7	-2.33293	0.117618
Fbxo6	F-box only protein 6	0.497986	0.117749
L2hgdh	L-2-hydroxyglutarate dehydrogenase, mitochondrial	0.189888	0.117791
Mtm1	Myotubularin	-0.672417	0.117917
G3bp2	Ras GTPase-activating protein-binding protein 2	0.549018	0.11839
Upf1	Regulator of nonsense transcripts 1	0.858051	0.118541
Endog	Endonuclease G, mitochondrial	0.812653	0.118599
Hsd17b4	Peroxisomal multifunctional enzyme type 2	-0.0566249	0.118966
Prkag3	5'-AMP-activated protein kinase subunit gamma-3	0.809353	0.119037
Fxr1	Fragile X mental retardation syndrome-related protein 1	1.28354	0.119356
Snf8	Vacuolar-sorting protein SNF8	-0.576835	0.11952
Tmem223	Transmembrane protein 223	-0.573986	0.119628
Apoo	MICOS complex subunit Mic26	0.0233211	0.119628
NaN	Uncharacterized protein C4orf54 homolog	0.321237	0.119748
Ncoa5	Nuclear receptor coactivator 5	0.481955	0.119792
Aco1	Cytoplasmic aconitate hydratase	0.301719	0.12002
Eif5	Eukaryotic translation initiation factor 5	0.269636	0.12002
Actbl2	Beta-actin-like protein 2	0.102172	0.120556
Twf2	Twinfilin-2	0.812532	0.120727
Itga7	Integrin alpha-7 (Fragment)	-0.0311872	0.120727
H1-2	Histone H1.2	1.23598	0.12075
Cops7b	COP9 signalosome complex subunit 7b	1.33049	0.120804
Stoml2	Stomatin-like protein 2, mitochondrial (Fragment)	0.535929	0.121127
Gpd1	Glycerol-3-phosphate dehydrogenase [NAD(+)]	-0.485664	0.12155
Xrcc5	X-ray repair cross-complementing protein 5	2.91613	0.122375
Fam3c	Protein FAM3C (Fragment)	0.292637	0.122578
Ank1	Ankyrin-1	1.75388	0.122899
Ciao2b	Cytosolic iron-sulfur assembly component 2B	1.75243	0.122947
Tat	Tyrosine aminotransferase (Fragment)	0.844801	0.123446
Hnrnpdl	Heterogeneous nuclear ribonucleoprotein D-like	-0.733778	0.123492
Lin7c	Protein lin-7 homolog C	0.917365	0.123543
Scoc	Short coiled-coil protein	-0.62221	0.123684
Hist2h2bb	Histone H2B type 2-B	1.79677	0.123926
Gsr	Glutathione reductase, mitochondrial	-0.852125	0.124155
Brox	BRO1 domain-containing protein BROX	-0.71643	0.124155
Tmpo	Lamina-associated polypeptide 2, isoforms beta/delta/epsilon/gamma	0.479386	0.124278
Pdia6	Protein disulfide-isomerase A6	-0.179484	0.124327
Mvp	Major vault protein	-0.703815	0.124331
Gm27029	Predicted gene, 27029	0.306874	0.125236
Naxd	ATP-dependent (S)-NAD(P)H-hydrate dehydratase	1.0768	0.125549
Eif4b	Eukaryotic translation initiation factor 4B	0.454055	0.125549
Suclg2	Succinate--CoA ligase [GDP-forming] subunit beta, mitochondrial	0.319012	0.125549
Kif13a	Kinesin-like protein KIF13A	-1.42248	0.125993
Mrpl14	39S ribosomal protein L14, mitochondrial	-0.698905	0.126235
Rpl15	60S ribosomal protein L15	-0.747568	0.126371
Asb2	Ankyrin repeat and SOCS box protein 2	-0.571735	0.126474
Apoa4	Apolipoprotein A-IV	0.514529	0.126922
Snx9	Sorting nexin-9	-1.23372	0.12695
Bcap29	B-cell receptor-associated protein 29	-0.792638	0.127419
Dhcr7	7-dehydrocholesterol reductase	-0.558796	0.127969
Dysf	Dysferlin	-0.403352	0.128153
Plaa	Phospholipase A-2-activating protein	-0.290068	0.128366
Nploc4	Nuclear protein localization protein 4 homolog	-0.107928	0.128649
Aup1	Ancient ubiquitous protein 1	0.483157	0.12891
Myoz3	Myozenin-3	0.447163	0.128946
Ranbp3	Ran-binding protein 3	1.37289	0.12919
Ankrd17	Ankyrin repeat domain-containing protein 17	2.31661	0.129407
Nup205	Nucleoporin 205	0.278889	0.129923
Zfyve19	Abscission/NoCut checkpoint regulator	1.32587	0.130014
Tln1	Talin-1	-0.321474	0.130021
Rpl4	60S ribosomal protein L4	-0.177518	0.130055
Tnik	Tnik protein	0.521765	0.130295
Slc16a3	Monocarboxylate transporter 4	-0.858173	0.130337
Ndufb5	NADH dehydrogenase [ubiquinone] 1 beta subcomplex subunit 5, mitochondrial	2.34809	0.130412
Copa	Coatomer subunit alpha	-0.930205	0.130933
Impad1	Golgi-resident adenosine 3',5'-bisphosphate 3'-phosphatase	-1.70518	0.131096
Col5a3	Collagen type V alpha 3 chain	0.815185	0.131109
Pptc7	Protein phosphatase PTC7 homolog	-0.714097	0.131141
Krt76	Keratin, type II cytoskeletal 2 oral	-0.63787	0.131405
Mtfp1	Mitochondrial fission process protein 1	-0.366427	0.131645
Abcb8	Mitochondrial potassium channel ATP-binding subunit	-0.227973	0.131996
Spast	Spastin	0.191844	0.132484
Igha	Immunoglobulin heavy constant alpha (Fragment)	0.440325	0.132545
Nbas	Neuroblastoma-amplified sequence	0.614913	0.132574
Reps1	RalBP1-associated Eps domain-containing protein 1	0.361155	0.132635
Dis3l2	DIS3-like exonuclease 2	-0.740768	0.132939
Selenop	Selenoprotein P	-1.99312	0.133125
Ddah1	N(G),N(G)-dimethylarginine dimethylaminohydrolase 1	0.809313	0.133246
Tgfbi	Transforming growth factor-beta-induced protein ig-h3	-0.0106721	0.133405
Mcu	Calcium uniporter protein, mitochondrial	-0.664912	0.13344
Atg9a	Autophagy-related protein 9 (Fragment)	0.685492	0.133721
Ppp2ca	Serine/threonine-protein phosphatase 2A catalytic subunit alpha isoform	1.64361	0.133949
Ptpn2	Tyrosine-protein phosphatase non-receptor type	-1.08943	0.133981
Lrrc38	Leucine-rich repeat-containing protein 38	-1.06501	0.134414
Smarcc2	SWI/SNF complex subunit SMARCC2	0.757437	0.134429
Cpox	Oxygen-dependent coproporphyrinogen-III oxidase, mitochondrial	-0.54786	0.134506
Zc3h15	Zinc finger CCCH domain-containing protein 15	-0.825039	0.134614
Mob2	MOB kinase activator 2	-0.458016	0.134678
Pex14	Peroxisomal membrane protein PEX14	0.581922	0.134744
Ivd	Isovaleryl-CoA dehydrogenase, mitochondrial	-0.387339	0.134889
Tmem259	Membralin (Fragment)	1.83435	0.134993
Myh4	Myosin-4	0.301868	0.135482
Cavin2	Caveolae-associated protein 2	-0.179917	0.135482
S100a10	Protein S100-A10	-5.09574	0.135828
Rnf14	RBR-type E3 ubiquitin transferase	-1.68699	0.135908
Rps21	40S ribosomal protein S21	-0.404165	0.136315
Otud6b	Deubiquitinase OTUD6B	-0.688502	0.136376
Synpo2l	Synaptopodin 2-like protein	-0.572399	0.136376
Uggt1	UDP-glucose:glycoprotein glucosyltransferase 1	-0.193206	0.136467
Ppp2r5a	Serine/threonine-protein phosphatase 2A 56 kDa regulatory subunit alpha isoform	0.898088	0.136586
Armt1	Damage-control phosphatase ARMT1	-0.740553	0.136665
Gna11	Guanine nucleotide-binding protein subunit alpha-11	-0.046907	0.136665
Uso1	General vesicular transport factor p115	-0.148503	0.13708
St7l	Suppressor of tumorigenicity 7 protein-like (Fragment)	-0.967128	0.137114
Stbd1	Starch-binding domain-containing protein 1	-0.242755	0.137256
F13a1	Coagulation factor XIII A chain	-0.560971	0.137701
Cfl2	Cofilin-2	-0.419974	0.137823
Dnm1l	Dynamin-1-like protein	0.414539	0.137823
Cst3	Cystatin-C (Fragment)	0.769257	0.137965
Nutf2	Nuclear transport factor 2	-1.03129	0.138039
Psmd4	26S proteasome non-ATPase regulatory subunit 4	-0.260256	0.138482
Atp5mf	ATP synthase subunit f, mitochondrial	3.7591	0.138504
Vwa1	von Willebrand factor A domain-containing protein 1	1.06624	0.13851
D3Ertd751e	UPF0462 protein C4orf33 homolog	0.73652	0.138654
Actg1	Actin, cytoplasmic 2 (Fragment)	0.558089	0.139244
Mrps36	28S ribosomal protein S36, mitochondrial	1.15178	0.139244
Rtn4ip1	Reticulon-4-interacting protein 1, mitochondrial	0.065973	0.139301
Fmo1	Dimethylaniline monooxygenase [N-oxide-forming] 1	-0.570449	0.139301
Fto	Alpha-ketoglutarate-dependent dioxygenase FTO (Fragment)	0.279011	0.139427
Sec23a	Protein transport protein SEC23	-1.26057	0.139427
Pde8a	High affinity cAMP-specific and IBMX-insensitive 3',5'-cyclic phosphodiesterase 8A	-1.01519	0.139456
Prkar2a	cAMP-dependent protein kinase type II-alpha regulatory subunit	-0.0911116	0.139526
Ap1b1	AP-1 complex subunit beta-1	0.101932	0.139573
Cpt1b	Carnitine O-palmitoyltransferase 1, muscle isoform	-0.038378	0.139843
Ca1	Carbonic anhydrase 1	-0.360871	0.139975
Nup153	Nucleoporin 153	0.566521	0.140064
Tra2b	Transformer-2 protein homolog beta	0.942442	0.140413
Myo18b	Myosin XVIIIb	0.161409	0.140438
Apool	MICOS complex subunit Mic27	-0.207617	0.140666
Prkaa1	Non-specific serine/threonine protein kinase	-0.0677499	0.140745
Mylk4	Myosin light chain kinase family member 4	-0.902004	0.141153
Dop1b	Protein dopey-2 (Fragment)	1.21622	0.14119
Uqcrq	Cytochrome b-c1 complex subunit 8	-0.369665	0.141237
Ap3s2	AP-3 complex subunit sigma-2	0.540964	0.141257
Mccc2	Methylcrotonoyl-CoA carboxylase beta chain, mitochondrial	-0.143554	0.141332
Zranb2	Zinc finger Ran-binding domain-containing protein 2 (Fragment)	0.387973	0.141805
Ubxn1	UBX domain-containing protein 1	0.108831	0.14183
Sra1	Steroid receptor RNA activator 1 (Fragment)	-0.334986	0.141885
Klkb1	Plasma kallikrein	-0.313764	0.141971
Mat2b	Methionine adenosyltransferase 2 subunit beta	-0.115471	0.141971
Mettl3	N6-adenosine-methyltransferase subunit METTL3	0.342466	0.141981
Pon3	Serum paraoxonase/lactonase 3	-0.150562	0.14202
Anxa7	Annexin	-0.10808	0.142388
Sdha	Succinate dehydrogenase [ubiquinone] flavoprotein subunit, mitochondrial	-0.243294	0.142388
Amy1	Alpha-amylase 1 (Fragment)	0.393991	0.142461
Jsrp1	Junctional sarcoplasmic reticulum protein 1	0.467963	0.142461
Tmem126a	Transmembrane protein 126A	0.077538	0.142864
Eif3l	Eukaryotic translation initiation factor 3 subunit L	-0.700407	0.143059
Ttc38	Tetratricopeptide repeat protein 38	-0.157215	0.143123
Cct6a	T-complex protein 1 subunit zeta	-0.280406	0.143123
Itgb1	Integrin beta-1	0.183051	0.143382
Mical3	[F-actin]-monooxygenase MICAL3 (Fragment)	1.64936	0.143698
Otud4	OTU domain-containing protein 4	0.376912	0.143968
Lhpp	Phospholysine phosphohistidine inorganic pyrophosphate phosphatase	-1.0816	0.143968
Capn1	Calpain-1 catalytic subunit (Fragment)	-0.59619	0.144136
Bola2	BolA-like protein 2	0.613214	0.144173
Rab10	Ras-related protein Rab-10	-0.695135	0.144285
Apoh	Beta-2-glycoprotein 1	-0.621208	0.144285
Jmy	Junction-mediating and -regulatory protein	-0.948123	0.144285
Ak6	Adenylate kinase isoenzyme 6	0.824658	0.144319
Samhd1	Deoxynucleoside triphosphate triphosphohydrolase SAMHD1	-1.5936	0.144464
Ppp1cb	Serine/threonine-protein phosphatase PP1-beta catalytic subunit	-0.865022	0.144536
Dnajc13	DnaJ heat shock protein family (Hsp40) member C13	1.6292	0.144831
Adprhl2	ADP-ribose glycohydrolase ARH3	-1.42218	0.145005
Hspb8	Heat shock protein beta-8	-0.143727	0.145073
N6amt1	Methyltransferase N6AMT1	1.20465	0.145451
Lmnb1	Lamin-B1	0.203478	0.145455
Thy1	Thy-1 membrane glycoprotein (Fragment)	0.171429	0.145558
Pccb	Propionyl-CoA carboxylase beta chain, mitochondrial	-0.182748	0.14573
Rps23	40S ribosomal protein S23	-0.890487	0.146241
Abhd16a	Phosphatidylserine lipase ABHD16A	-0.420917	0.146241
Fabp5	Fatty acid-binding protein 5	-1.35708	0.146582
Psmb1	Proteasome subunit beta type-1	-0.905758	0.146872
Itga6	Integrin alpha-6	0.723136	0.146876
Lrrc47	Leucine-rich repeat-containing protein 47	0.495451	0.146885
Ampd1	AMP deaminase 1 (Fragment)	-0.438254	0.147027
Cdc5l	Cell division cycle 5-like protein	-0.626484	0.147602
Ttn	Titin	0.745741	0.147738
Tmem38a	Trimeric intracellular cation channel type A	0.582304	0.147738
Plxnb2	Plexin-B2	-0.630736	0.147833
Cryab	Alpha-crystallin B chain	1.12792	0.147837
Col14a1	Collagen alpha-1(XIV) chain	-0.487601	0.148192
Glrx3	Glutaredoxin-3	-2.06861	0.148198
Sun1	SUN domain-containing protein 1	1.79937	0.148282
Sptbn1	Spectrin beta chain, non-erythrocytic 1	1.05923	0.148484
Kpna1	Importin subunit alpha-5	-1.23799	0.148606
Map4	Microtubule-associated protein 4	-0.0225778	0.148682
Als2	Alsin	-0.842808	0.148773
Zfp867	Zinc finger protein 867	-0.636201	0.148925
Sarnp	SAP domain-containing ribonucleoprotein	1.92687	0.149021
Asna1	ATPase Asna1	-0.545094	0.149021
Cert1	Ceramide transfer protein	-0.339631	0.149865
Napa	Alpha-soluble NSF attachment protein	-0.373533	0.149938
Atxn10	Ataxin-10	0.728183	0.150142
Selenos	Selenoprotein S	1.11474	0.150159
Aimp2	Aminoacyl tRNA synthase complex-interacting multifunctional protein 2	0.0861167	0.15018
Sypl1	Synaptophysin-like protein 1	-0.986349	0.150264
Fstl5	Follistatin-related protein 5	0.0844524	0.150425
Clpb	Caseinolytic peptidase B protein homolog	-0.22551	0.150459
Cap1	Adenylyl cyclase-associated protein 1	-0.212223	0.150624
Usp5	Ubiquitin carboxyl-terminal hydrolase 5	0.454745	0.150624
Rida	2-iminobutanoate/2-iminopropanoate deaminase	-0.177841	0.150692
Uqcr10	Cytochrome b-c1 complex subunit 9	-2.43302	0.150866
Lgals1	Galectin-1	-1.48052	0.150989
H1-4	Histone H1.4	0.250464	0.150989
Mospd1	Motile sperm domain-containing protein 1	-1.13967	0.150989
Prorsd1	Prolyl-tRNA synthetase associated domain-containing protein 1	1.23218	0.151029
Eif3d	Eukaryotic translation initiation factor 3 subunit D	-0.819699	0.151362
Dag1	Dystroglycan	-0.751834	0.151362
Alb	Serum albumin	0.181704	0.151559
Akap1	A-kinase anchor protein 1, mitochondrial	0.504872	0.15198
Plcl2	Inactive phospholipase C-like protein 2	1.03642	0.152022
Rbbp9	Putative hydrolase RBBP9	0.524147	0.152324
Gpd2	Glycerol-3-phosphate dehydrogenase, mitochondrial	-0.450819	0.152324
Tmed7	Transmembrane p24-trafficking protein 7	-0.619772	0.152328
Actn4	Alpha-actinin-4	-2.33657	0.152468
Rabggta	Geranylgeranyl transferase type-2 subunit alpha	-0.0240982	0.152547
Rps6ka3	Ribosomal protein S6 kinase alpha-3	0.999161	0.152619
Tspan8	Tetraspanin-8	0.558771	0.153498
Rdh13	Retinol dehydrogenase 13	-0.366433	0.153825
Thbs1	Thrombospondin-1	-0.433166	0.154093
Ddost	Dolichyl-diphosphooligosaccharide--protein glycosyltransferase 48 kDa subunit	-0.339175	0.154259
Jph2	Junctophilin-2	0.220295	0.15426
Gsn	Gelsolin (Fragment)	1.49502	0.1543
Lsmem1	Leucine-rich single-pass membrane protein 1	0.296999	0.154468
Ncln	Nicalin	0.402294	0.154575
Mtmr6	Myotubularin-related protein 6	1.45489	0.154575
Map3k20	Mitogen-activated protein kinase kinase kinase 20	-0.821645	0.154762
Creld1	Protein disulfide isomerase Creld1	-0.579707	0.154773
H13	Histocompatibility 13 (Fragment)	-0.035591	0.154889
Mcts1	Malignant T-cell-amplified sequence 1	-0.60789	0.155322
Hnrnpul1	Heterogeneous nuclear ribonucleoprotein U-like protein 1	0.962008	0.155436
Sf3b3	Splicing factor 3B subunit 3	-0.58403	0.155474
Lman1	Protein ERGIC-53	-0.04219	0.155474
Fam160b2	Protein FAM160B2	1.33002	0.155727
Smtnl1	Smoothelin-like protein 1	-1.23186	0.155873
Prkaa2	5'-AMP-activated protein kinase catalytic subunit alpha-2	0.576499	0.155972
Igtp	Interferon gamma-induced GTPase	-0.491368	0.156108
Nucks1	Nuclear ubiquitous casein and cyclin-dependent kinase substrate 1	1.47073	0.156132
Phgdh	D-3-phosphoglycerate dehydrogenase	1.33719	0.156132
B2m	Beta-2-microglobulin	-0.352982	0.156459
Tnnc2	Troponin C, skeletal muscle	-0.767282	0.156828
Mtap	S-methyl-5'-thioadenosine phosphorylase	-0.357836	0.156867
Fbxo40	F-box only protein 40	0.285458	0.157128
Gnpat	Dihydroxyacetone phosphate acyltransferase	0.668705	0.157128
Ace	Angiotensin-converting enzyme	-1.76806	0.157205
Adk	Adenosine kinase	0.219812	0.157221
Eif2b5	Translation initiation factor eIF-2B subunit epsilon	0.551063	0.157406
Plpp3	Phospholipid phosphatase 3	-0.488844	0.157407
Thbs4	Thrombospondin-4	0.583814	0.157407
Capn3	Calpain-3	0.651767	0.157877
Dars2	Aspartate--tRNA ligase, mitochondrial	-0.972434	0.157931
Dock8	Dedicator of cytokinesis protein 8	-0.441262	0.158118
Cltc	Clathrin heavy chain	0.0197183	0.158261
Spaca1	Sperm acrosome membrane-associated protein 1	0.110235	0.158639
Nudt4	Diphosphoinositol polyphosphate phosphohydrolase 2	-0.0687368	0.158721
Snx6	Sorting nexin-6	0.453106	0.15884
Spata7	SPATA7 isoform	-1.74058	0.158974
Cd44	CD44 antigen	2.21322	0.158978
Cdc34	Ubiquitin-conjugating enzyme E2 R1	0.840902	0.159188
Cdc14a	Dual-specificity protein phosphatase CDC14A	0.62065	0.159188
Sparcl1	SPARC-like protein 1	0.61586	0.159544
Syngr1	Synaptogyrin-1	0.7287	0.159644
Rtca	RNA 3'-terminal phosphate cyclase (Fragment)	0.373496	0.159645
Dnajc11	DnaJ homolog subfamily C member 11	-0.429106	0.159645
Ndrg1	Protein NDRG1	0.599963	0.159745
Acaca	Acetyl-CoA carboxylase 1	-0.460359	0.160425
Mknk1	MAP kinase-interacting serine/threonine-protein kinase 1	0.748709	0.161248
Gna13	Guanine nucleotide-binding protein subunit alpha-13	-0.969884	0.161255
Tomm34	Mitochondrial import receptor subunit TOM34	0.694191	0.161346
Cc2d1b	Coiled-coil and C2 domain-containing protein 1B (Fragment)	-0.319772	0.161585
Rrp12	RRP12-like protein	-0.385028	0.161771
Gpi	Glucose-6-phosphate isomerase	-0.839284	0.161777
Ucp3	Mitochondrial uncoupling protein 3	-0.538245	0.161777
H2-Ab1	H-2 class II histocompatibility antigen, A-F beta chain (Fragment)	-1.38194	0.16196
Mogs	Mannosyl-oligosaccharide glucosidase	-0.658648	0.161961
Pgrmc1	Membrane-associated progesterone receptor component 1	-0.161891	0.162136
Stard7	StAR-related lipid transfer protein 7, mitochondrial (Fragment)	0.584844	0.162286
Pgm3	Phosphoacetylglucosamine mutase	0.00558991	0.162522
Btf3l4	Transcription factor BTF3 homolog 4	-0.525754	0.162808
Mapk12	Mitogen-activated protein kinase 12	-0.271913	0.162878
Map3k7cl	MAP3K7 C-terminal-like protein	1.10896	0.163123
Hmga1	High mobility group protein HMG-I/HMG-Y	1.9627	0.163147
Fn3k	Fructosamine-3-kinase	0.133739	0.163233
Tbc1d22a	TBC1 domain family member 22A (Fragment)	1.26316	0.163724
Ccdc91	Coiled-coil domain-containing protein 91	-0.15628	0.163862
Sae1	SUMO-activating enzyme subunit 1	0.409099	0.163874
Nup85	Nuclear pore complex protein Nup85	0.13038	0.164081
Tbcd	Tubulin-specific chaperone D	1.17853	0.164187
Them6	Protein THEM6	0.73175	0.164878
F13b	Coagulation factor XIII B chain	0.861323	0.164904
Bag6	Large proline-rich protein BAG6	0.872138	0.165005
Cops3	COP9 signalosome complex subunit 3	0.538979	0.165241
Mrpl12	39S ribosomal protein L12, mitochondrial	-0.391076	0.16534
Bnip3	BCL2/adenovirus E1B 19 kDa protein-interacting protein 3	0.128843	0.165397
Fyn	Tyrosine-protein kinase	1.58088	0.165938
Sec24c	Sec24-related gene family, member C (S. cerevisiae)	0.712454	0.166114
Ywhah	14-3-3 protein eta	-0.22626	0.166114
Babam1	BRISC and BRCA1-A complex member 1	0.697371	0.166135
Ublcp1	Ubiquitin-like domain-containing CTD phosphatase 1	1.32832	0.166139
Dstn	Destrin	-0.631896	0.166139
Stil	SCL-interrupting locus protein homolog	-0.304284	0.166813
Mpst	3-mercaptopyruvate sulfurtransferase	0.54562	0.166813
Capn2	Calpain-2 catalytic subunit	-0.256271	0.16684
Obsl1	Obscurin-like protein 1 (Fragment)	0.477418	0.166858
Irs1	Insulin receptor substrate 1	0.196007	0.166858
Ivns1abp	Influenza virus NS1A-binding protein homolog	0.376243	0.166866
Clip1	CAP-Gly domain-containing linker protein 1	-0.600104	0.167049
Tpr	Nucleoprotein TPR	-0.390253	0.167148
Hectd1	E3 ubiquitin-protein ligase HECTD1	-0.453994	0.167196
Psmd14	26S proteasome non-ATPase regulatory subunit 14	-1.22079	0.167323
Dcaf6	DDB1- and CUL4-associated factor 6 (Fragment)	0.94164	0.167373
Idh3a	Isocitrate dehydrogenase [NAD] subunit, mitochondrial	-0.3127	0.167373
Pfkl	ATP-dependent 6-phosphofructokinase, liver type	-0.533206	0.167373
Mybbp1a	Myb-binding protein 1A	0.124289	0.167586
Lama2	Laminin subunit alpha-2	0.482825	0.167683
Washc4	WASH complex subunit 4	-0.489423	0.167732
Fbln2	Fibulin-2	0.672778	0.168146
Ubac1	Ubiquitin-associated domain-containing protein 1	-0.244077	0.168258
Borcs5	BLOC-1-related complex subunit 5	-1.01878	0.168453
Srm	Spermidine synthase	-2.41548	0.168531
Gbe1	1,4-alpha-glucan-branching enzyme	-0.33116	0.168644
Kti12	Protein KTI12 homolog	-0.56566	0.168921
Usp39	U4/U6.U5 tri-snRNP-associated protein 2	0.201633	0.169359
Prkag1	5'-AMP-activated protein kinase subunit gamma-1	-0.668454	0.169525
Igbp1	Immunoglobulin-binding protein 1	1.93413	0.169735
Agpat5	1-acyl-sn-glycerol-3-phosphate acyltransferase epsilon	-1.82602	0.169884
C2cd2	C2 domain-containing protein 2	-0.115291	0.170051
Pmm2	Phosphomannomutase 2	-1.46065	0.170119
Cyb5b	Cytochrome b5 type B	-0.398493	0.170161
Cuta	Protein CutA	-3.50871	0.170177
Mycbp	c-Myc-binding protein	1.80009	0.17051
Diaph1	Protein diaphanous homolog 1	-0.494472	0.170799
Elmod2	ELMO domain-containing protein 2 (Fragment)	-0.165363	0.171065
Ccs	Superoxide dismutase [Cu-Zn]	0.443775	0.171266
Cers2	Ceramide synthase 2 (Fragment)	0.45863	0.171283
Mapk9	Mitogen-activated protein kinase 9	-0.833667	0.171358
Slain2	SLAIN motif-containing protein 2	1.20278	0.171484
Nup107	Nuclear pore complex protein	-0.153432	0.171764
Dnajb4	DnaJ homolog subfamily B member 4	-0.342103	0.171915
Adamts1	A disintegrin and metalloproteinase with thrombospondin motifs 1	2.13902	0.172018
Cep170	Centrosomal protein of 170 kDa	-0.936202	0.17206
Ttc37	Tetratricopeptide repeat domain 37 (Fragment)	-0.452715	0.172202
Park7	Protein/nucleic acid deglycase DJ-1	0.503057	0.172202
S100a4	Protein S100-A4 (Fragment)	-0.892709	0.17271
Psmd8	26S proteasome non-ATPase regulatory subunit 8	0.770936	0.173192
Pak2	Serine/threonine-protein kinase PAK 2	2.94162	0.173197
Epm2a	Laforin	-1.34794	0.173442
Cox7a2l	Cytochrome c oxidase subunit 7A-related protein, mitochondrial	-1.13379	0.173604
Nxf1	Nuclear RNA export factor 1	-0.50365	0.174065
Cat	Catalase	0.399662	0.174274
Hddc2	HD domain-containing protein 2	-0.319125	0.174618
Steap4	Metalloreductase STEAP4	-0.6141	0.174618
Gsk3b	Glycogen synthase kinase-3 beta	0.332665	0.174715
Anxa5	Annexin A5	0.385071	0.174915
Ahsa2	Activator of 90 kDa heat shock protein ATPase homolog 2 (Fragment)	0.965324	0.174918
Fetub	Fetuin-B	-1.24105	0.174918
Metap1	Methionine aminopeptidase 1	-1.40104	0.174956
Tbl2	Transducin beta-like protein 2	-2.16776	0.175292
Fth1	Ferritin heavy chain	-1.56296	0.175328
Lrpap1	Alpha-2-macroglobulin receptor-associated protein	-1.23158	0.175438
Ndufb4	NADH dehydrogenase [ubiquinone] 1 beta subcomplex subunit 4	0.605144	0.175628
Tmod4	Tropomodulin-4	-0.320323	0.175757
Efhd2	EF-hand domain-containing protein D2	0.505085	0.176294
Parvb	Beta-parvin	0.169308	0.176371
Plpp1	Phospholipid phosphatase 1	-0.860194	0.176381
Pfdn4	Prefoldin subunit 4	0.860409	0.176715
Chmp5	Charged multivesicular body protein 5	0.434027	0.176827
Tent5b	Terminal nucleotidyltransferase 5B	-0.820521	0.176956
Tnnt3	Troponin T, fast skeletal muscle	0.439653	0.177011
Acsl3	Long-chain-fatty-acid--CoA ligase 3	0.572563	0.177176
Hnrnph3	Heterogeneous nuclear ribonucleoprotein H3	0.320308	0.177206
Bag1	BAG family molecular chaperone regulator 1	1.77845	0.177425
Apip	Methylthioribulose-1-phosphate dehydratase	-0.545957	0.177425
Fam3a	Novel protein	-0.218798	0.177486
Mrpl19	39S ribosomal protein L19, mitochondrial	-0.836541	0.177486
Itsn1	Intersectin-1	0.297457	0.177532
Tpm2	Tropomyosin beta chain	-0.16416	0.177861
Tbca	Tubulin-specific chaperone A	0.700363	0.178052
Ric8a	Synembryn-A (Fragment)	-0.674535	0.178335
Clpp	ATP-dependent Clp protease proteolytic subunit, mitochondrial	0.21644	0.178412
Gng11	Guanine nucleotide-binding protein G(I)/G(S)/G(O) subunit gamma-11	1.07341	0.178617
Rbm3	RNA-binding protein 3	-0.208114	0.178651
Rpl23	60S ribosomal protein L23	-0.421002	0.178846
Myh10	Myosin-10	-0.642699	0.179246
Igkc	Immunoglobulin kappa constant (Fragment)	0.304112	0.179282
Mat2a	S-adenosylmethionine synthase isoform type-2	-0.346751	0.179329
Vps11	Vacuolar protein sorting-associated protein 11 homolog	0.599132	0.17963
Ufc1	Ubiquitin-fold modifier-conjugating enzyme 1	0.565174	0.180049
Ywhag	14-3-3 protein gamma	-0.0600946	0.180988
Slc25a15	Mitochondrial ornithine transporter 1	-0.798071	0.181014
Gnaq	Guanine nucleotide-binding protein G(q) subunit alpha	0.357665	0.181399
Sms	Spermine synthase	-0.737332	0.181759
Bola1	BolA-like protein 1	-0.268959	0.181821
Pdcd5	Programmed cell death protein 5	-0.616776	0.181852
Itga1	Integrin alpha-1	-1.58048	0.182111
Cul3	Cullin-3	0.556256	0.182142
Rps16	40S ribosomal protein S16	-0.598207	0.18273
Rbbp7	Histone-binding protein RBBP7	-0.983196	0.182765
Psmb10	Proteasome subunit beta type-10	0.579204	0.182873
Snx2	Sorting nexin-2	0.222939	0.183047
Dbnl	Drebrin-like protein	-0.0589187	0.183315
Hrg	Histidine-rich glycoprotein	0.0209467	0.183364
Hdlbp	Vigilin	-1.23517	0.183608
Raph1	Ras association (RalGDS/AF-6) and pleckstrin homology domains 1	-0.755954	0.183638
Flnb	Filamin-B	0.434859	0.183847
Sgca	Alpha-sarcoglycan	0.415161	0.183983
Fndc1	Fibronectin type III domain-containing 1	0.255798	0.184011
Fsd2	Fibronectin type III and SPRY domain-containing protein 2	-0.227781	0.184355
Scfd1	Sec1 family domain-containing protein 1 (Fragment)	0.657648	0.18482
Cps1	Carbamoyl-phosphate synthase [ammonia], mitochondrial	-0.146344	0.184955
Gda	Guanine deaminase	-1.40422	0.184956
Lsm6	U6 snRNA-associated Sm-like protein LSm6	-1.07256	0.18517
Txndc12	Thioredoxin domain-containing protein 12	0.212089	0.185245
Map7d1	MAP7 domain-containing protein 1	1.29233	0.185287
Sh3glb1	Endophilin-B1	-1.24164	0.185505
Arhgap1	Rho GTPase-activating protein 1	-0.685704	0.18583
Atg3	Ubiquitin-like-conjugating enzyme ATG3	0.579992	0.185982
Gcdh	Glutaryl-CoA dehydrogenase, mitochondrial	-0.123363	0.185991
Me1	NADP-dependent malic enzyme	-0.251682	0.185991
Hmgcl	Hydroxymethylglutaryl-CoA lyase, mitochondrial	0.325866	0.186013
Mylk4	Myosin light chain kinase family member 4 (Fragment)	-0.0174834	0.186091
Sumo3	Small ubiquitin-related modifier 3	0.353901	0.186091
Serpinf1	Pigment epithelium-derived factor	0.256682	0.186343
Pdlim5	PDZ and LIM domain protein 5	-0.57148	0.186357
Arfgap2	ADP-ribosylation factor GTPase-activating protein 2	0.383299	0.186407
Cnpy2	Protein canopy homolog 2 (Fragment)	1.68826	0.18656
Cdipt	CDP-diacylglycerol--inositol 3-phosphatidyltransferase	0.625584	0.186718
Ddi2	Protein DDI1 homolog 2	0.659279	0.187264
G3bp1	Ras GTPase-activating protein-binding protein 1	0.753311	0.187865
Rbbp4	Histone-binding protein RBBP4	3.64815	0.187865
Rpl30	60S ribosomal protein L30	0.338344	0.188516
Art1	GPI-linked NAD(P)(+)--arginine ADP-ribosyltransferase 1	-0.241374	0.188556
Hmgb2	High mobility group protein B2	-0.840379	0.188571
Cdh13	Cadherin-13	0.516112	0.189058
Sec24a	Protein transport protein Sec24A	-1.53709	0.18917
Mavs	Mitochondrial antiviral-signaling protein	0.33888	0.189238
Psmg3	Proteasome assembly chaperone 3	1.56582	0.189506
Echdc3	Enoyl-CoA hydratase domain-containing protein 3, mitochondrial	-0.74769	0.189796
Armc8	Armadillo repeat-containing protein 8	-0.645402	0.190222
Rplp0	60S acidic ribosomal protein P0 (Fragment)	-0.823575	0.190824
Lamp2	Lysosome-associated membrane glycoprotein 2	-2.22799	0.190824
Dnajb11	DnaJ homolog subfamily B member 11	0.70717	0.19122
Srp54c	Signal recognition particle 54 kDa protein	-1.08277	0.19128
Bag2	BAG family molecular chaperone regulator 2	0.574012	0.191281
Ndufv3	NADH dehydrogenase [ubiquinone] flavoprotein 3, mitochondrial	-0.154313	0.191392
Cenpv	Centromere protein V	0.988002	0.191669
Uchl5	Ubiquitin carboxyl-terminal hydrolase isozyme L5 (Fragment)	-0.776046	0.191677
Neb	Nebulin	1.54024	0.192349
Tmem233	Transmembrane protein 233	0.876579	0.192404
Gopc	Golgi-associated PDZ and coiled-coil motif-containing protein (Fragment)	-0.450383	0.192404
Prob1	Proline-rich basic protein 1	0.522742	0.192711
Babam2	BRISC and BRCA1-A complex member 2 (Fragment)	-0.294625	0.193488
Lpl	Lipoprotein lipase	-0.494386	0.193488
Ddo	D-aspartate oxidase	-0.303655	0.193488
Ddx21	Nucleolar RNA helicase 2	0.45037	0.193498
Pde12	2',5'-phosphodiesterase 12	0.204824	0.193539
Micu3	Calcium uptake protein 3, mitochondrial	0.800905	0.193787
Lars1	Leucine--tRNA ligase, cytoplasmic	-0.0523604	0.193809
Nudt21	Cleavage and polyadenylation specificity factor subunit 5	-2.2392	0.193972
Lsm3	U6 snRNA-associated Sm-like protein LSm3	-0.727048	0.194306
Usp14	Ubiquitin carboxyl-terminal hydrolase	0.577804	0.194559
Fhod1	FH1/FH2 domain-containing protein 1	0.642252	0.194579
Mtnd4	NADH-ubiquinone oxidoreductase chain 4	-2.29459	0.194937
Pcbp1	Poly(rC)-binding protein 1	0.381506	0.195046
Ndufa4	Cytochrome c oxidase subunit NDUFA4	-2.04411	0.195046
Aip	AH receptor-interacting protein (Fragment)	0.0457406	0.195325
Hdgfl3	Hepatoma-derived growth factor-related protein 3	0.213952	0.195589
Sod3	Extracellular superoxide dismutase [Cu-Zn]	0.908946	0.195919
Hspa12a	Heat shock 70 kDa protein 12A	0.220078	0.196255
Cryl1	Lambda-crystallin homolog	-0.434509	0.196769
Ppp2r5d	Serine/threonine-protein phosphatase 2A 56 kDa regulatory subunit	-0.824491	0.196773
Ptgr2	Prostaglandin reductase 2	-1.07903	0.196942
Luc7l2	Putative RNA-binding protein Luc7-like 2	0.0712256	0.196987
Tnxb	Tenascin XB	0.388882	0.197071
Tmem258	Transmembrane protein 258	0.242228	0.197157
Dcn	Decorin	-0.246001	0.197434
Abcd4	ATP-binding cassette sub-family D member 4	0.0703029	0.197611
Hmox2	Heme oxygenase 2 (Fragment)	-0.553379	0.197706
Mcl1	Induced myeloid leukemia cell differentiation protein Mcl-1 homolog	1.24177	0.197901
Serpinh1	Serpin H1	-0.854271	0.197901
Api5	Apoptosis inhibitor 5	-8.18485e-05	0.198039
Ube2v1	Ubiquitin-conjugating enzyme E2 variant 1	0.88071	0.198648
Pa2g4	Proliferation-associated protein 2G4	-0.229811	0.198894
Map2k6	Dual specificity mitogen-activated protein kinase kinase 6	-0.0463225	0.198946
Dld	Dihydrolipoyl dehydrogenase, mitochondrial	-0.148347	0.199186
Sap18	Histone deacetylase complex subunit SAP18	0.663949	0.19963
Tbx15	T-box transcription factor TBX15	0.147961	0.19981
Srrm2	Serine/arginine repetitive matrix protein 2	0.280038	0.200105
Ndufs4	NADH dehydrogenase [ubiquinone] iron-sulfur protein 4, mitochondrial	-0.201684	0.200141
Mapre1	Microtubule-associated protein RP/EB family member 1	-0.489696	0.200141
Hnrnpab	Heterogeneous nuclear ribonucleoprotein A/B	-1.04336	0.200141
Hnrnpul2	Heterogeneous nuclear ribonucleoprotein U-like protein 2	0.0355435	0.200292
Ubap2	Ubiquitin-associated protein 2	0.557719	0.20061
Ebpl	Emopamil-binding protein-like	-0.760352	0.20061
Odf3l2	Outer dense fiber protein 3-like protein 2	2.71142	0.200704
Arhgdia	Rho GDP-dissociation inhibitor 1	-0.442535	0.200764
Vtn	Vitronectin	-0.276805	0.201028
Apmap	Adipocyte plasma membrane-associated protein	-0.0624668	0.201067
Psmb2	Proteasome subunit beta type-2	-0.614179	0.201148
Ppp2r3a	Protein phosphatase 2, regulatory subunit B'', alpha	-1.63805	0.20121
Ssu72	RNA polymerase II subunit A C-terminal domain phosphatase SSU72	1.31892	0.201996
Rpl13	60S ribosomal protein L13	0.0595282	0.202342
Huwe1	E3 ubiquitin-protein ligase HUWE1	0.0293032	0.202358
Ppp1r3d	Protein phosphatase 1, regulatory subunit 3D	1.09847	0.202451
Slc41a3	Solute carrier family 41 member 3	0.290366	0.202804
Gc	Vitamin D-binding protein	0.433611	0.202909
Lnpep	Leucyl-cystinyl aminopeptidase	-0.64007	0.20299
Cox15	Cytochrome c oxidase assembly protein COX15 homolog	2.42696	0.203042
Ppp2cb	Serine/threonine-protein phosphatase 2A catalytic subunit beta isoform	1.09735	0.203274
Suclg1	Succinate--CoA ligase [ADP/GDP-forming] subunit alpha, mitochondrial	0.155107	0.20346
Rab18	Ras-related protein Rab-18	-0.0679132	0.203485
Slc27a1	Long-chain fatty acid transport protein 1	-0.249825	0.203696
Prkar1a	cAMP-dependent protein kinase type I-alpha regulatory subunit	-0.585784	0.203943
Caprin1	Caprin-1	-0.221005	0.203951
Bcap31	B-cell receptor-associated protein 31	0.106339	0.204542
Pip4p1	Phosphatidylinositol-4,5-bisphosphate 4-phosphatase (Fragment)	-0.164833	0.204544
Polr2m	DNA-directed RNA polymerase II subunit GRINL1A	1.61476	0.204607
Uba1	Ubiquitin-like modifier-activating enzyme 1	0.306739	0.205065
Lrrc20	Leucine-rich repeat-containing protein 20	-0.200881	0.205124
Adipoq	Adiponectin (Fragment)	-0.326476	0.205878
Sugp2	SURP and G-patch domain-containing protein 2	0.388429	0.206079
H6pd	GDH/6PGL endoplasmic bifunctional protein	-0.755913	0.206144
Plekhf1	Pleckstrin homology domain-containing family F member 1	0.704024	0.206169
Acyp2	Acylphosphatase-2	-0.169354	0.206378
Fkbp1a	Peptidyl-prolyl cis-trans isomerase FKBP1A	0.381859	0.20647
Kpnb1	Importin subunit beta-1	-0.486816	0.206545
Ndufs1	NADH-ubiquinone oxidoreductase 75 kDa subunit, mitochondrial	-0.203585	0.206545
Cd200	OX-2 membrane glycoprotein	0.0781202	0.206784
Sf3a1	Splicing factor 3A subunit 1	0.354278	0.206784
Usp49	Ubiquitin carboxyl-terminal hydrolase 49	0.964218	0.207707
Gm4788	Predicted gene 4788	1.04289	0.207899
Tppp	Tubulin polymerization-promoting protein	0.484867	0.207899
Gfer	Sulfhydryl oxidase	0.159292	0.20845
Psmd7	26S proteasome non-ATPase regulatory subunit 7	-1.1276	0.20857
Txndc5	Thioredoxin domain-containing protein 5	-0.998646	0.208702
Flot2	Flotillin	-0.16942	0.208758
Myo18a	Unconventional myosin-XVIIIa (Fragment)	0.535701	0.208824
Mtr	Methionine synthase	0.91531	0.208831
Pygb	Glycogen phosphorylase, brain form	-0.551289	0.208831
Uckl1	Uridine-cytidine kinase	0.89317	0.209094
Aamp	Angio-associated migratory protein	-0.13731	0.209494
Bag3	BAG family molecular chaperone regulator 3	0.121909	0.209494
Slk	STE20-like serine/threonine-protein kinase	-0.805167	0.209654
Shmt1	Serine hydroxymethyltransferase, cytosolic	0.680032	0.209669
Crkl	Crk-like protein (Fragment)	-0.723482	0.209772
Nipsnap2	Protein NipSnap homolog 2	-0.302111	0.20992
Stx7	Syntaxin-7	-0.676812	0.210158
Nedd8	NEDD8	0.64675	0.210411
Atp6v1b2	V-type proton ATPase subunit B, brain isoform	-0.109685	0.210416
Saraf	Store-operated calcium entry-associated regulatory factor	0.110134	0.210495
Arl6ip5	PRA1 family protein 3	-0.190565	0.210788
Dgkz	Diacylglycerol kinase	1.079	0.211151
Srp19	Signal recognition particle 19 kDa protein	0.434171	0.212083
Eif3c	Eukaryotic translation initiation factor 3 subunit C	0.386275	0.212083
Vapa	Vesicle-associated membrane protein-associated protein A	-0.267577	0.212365
Cd9	CD9 antigen	-2.44635	0.21263
Pfn1	Profilin-1	-3.47822	0.213058
Tmem38b	Trimeric intracellular cation channel type B	-0.520342	0.213058
Tubb2a	Tubulin beta-2A chain	-1.52849	0.21352
Galm	Aldose 1-epimerase	-2.16776	0.213968
Hlcs	Biotin--protein ligase	0.473115	0.21401
Gstz1	Maleylacetoacetate isomerase	0.923836	0.214025
Ube3c	Ubiquitin-protein ligase E3C	0.300083	0.214136
Ctbp1	C-terminal-binding protein 1	-0.353907	0.214213
Osbpl1a	Oxysterol-binding protein	0.133389	0.21459
Ephx1	Epoxide hydrolase	-1.14673	0.214599
Eftud2	116 kDa U5 small nuclear ribonucleoprotein component	-0.288098	0.214983
Cycs	Cytochrome c, somatic	-0.296962	0.215304
Hsdl2	Hydroxysteroid dehydrogenase-like protein 2	-0.541602	0.215685
Yif1a	Protein YIF1A	0.900224	0.215969
Rab12	Ras-related protein Rab-12	0.163703	0.216118
Jcad	Junctional protein associated with coronary artery disease	-0.0237354	0.216249
Nomo1	Nodal modulator 1	0.084679	0.216373
Rps14	40S ribosomal protein S14	1.02188	0.216799
Clec3b	Tetranectin	-0.0668973	0.217002
Ndufa5	NADH dehydrogenase [ubiquinone] 1 alpha subcomplex subunit 5	0.822361	0.21717
Thbd	Thrombomodulin	1.24951	0.217225
Rps3	40S ribosomal protein S3	1.47944	0.217252
Elp1	Elongator complex protein 1	-0.388724	0.217264
Nell2	Protein kinase C-binding protein NELL2	-3.50087	0.217341
Grb2	Growth factor receptor-bound protein 2	0.333858	0.217781
Chm	Rab proteins geranylgeranyltransferase component A	0.302527	0.217831
Vta1	Vacuolar protein sorting-associated protein VTA1 homolog (Fragment)	0.558942	0.217889
Fn3krp	Ketosamine-3-kinase	0.729209	0.217923
Kif2b	Kinesin-like protein KIF2B	-3.04561	0.218052
Rab8b	Ras-related protein Rab-8B	-0.380473	0.218131
Atp2b3	Calcium-transporting ATPase	-0.0216708	0.218239
Psma6	Proteasome subunit alpha type-6	-0.64181	0.218289
Aspn	Asporin	-0.147873	0.218401
Hk1	Hexokinase-1	-0.0264378	0.218622
Dctn6	Dynactin subunit 6	0.367121	0.219182
Nsf	Vesicle-fusing ATPase	-0.10275	0.219182
Prrc2a	Protein PRRC2A	-0.357852	0.219343
Zyx	Zyxin	0.256166	0.219503
Mrc1	Macrophage mannose receptor 1	-0.0821203	0.220353
Mrps2	28S ribosomal protein S2, mitochondrial	0.584212	0.220378
Tex264	Testis-expressed gene 264	0.0817609	0.220561
Iba57	Putative transferase CAF17 homolog, mitochondrial	-0.100293	0.220596
Bcs1l	Mitochondrial chaperone BCS1	0.0190721	0.220622
Brcc3	Lys-63-specific deubiquitinase BRCC36	0.331299	0.220927
Fbln5	Fibulin-5	0.265361	0.221413
Grsf1	G-rich sequence factor 1 (Fragment)	0.522502	0.222057
Tbc1d10b	TBC1 domain family member 10B	-0.287727	0.222057
Hspa5	Endoplasmic reticulum chaperone BiP	0.00130089	0.222137
Ppp1r14b	Protein phosphatase 1 regulatory subunit 14B (Fragment)	0.144795	0.222242
Apoe	Apolipoprotein E (Fragment)	0.523177	0.222439
Kars1	Lysine--tRNA ligase	0.517877	0.222482
Tcea3	Transcription elongation factor A protein 3	0.07334	0.222726
Ndufb11	NADH dehydrogenase [ubiquinone] 1 beta subcomplex subunit 11, mitochondrial	0.520481	0.222999
Gaa	Lysosomal alpha-glucosidase	0.766101	0.223024
Atp8a1	Phospholipid-transporting ATPase	-0.106974	0.223359
Nqo1	NAD(P)H dehydrogenase [quinone] 1	0.20098	0.223511
Eea1	Early endosome antigen 1	0.274665	0.223721
Timmdc1	Complex I assembly factor TIMMDC1, mitochondrial	-0.570571	0.223721
Mtarc2	Mitochondrial amidoxime reducing component 2	-0.372211	0.223762
Plin5	Perilipin-5	0.324694	0.224414
Myl4	Myosin light chain 4 (Fragment)	-1.1136	0.225022
Fkbp5	Peptidylprolyl isomerase	0.438109	0.225379
Eif3a	Eukaryotic translation initiation factor 3 subunit A	0.00542868	0.225379
Mrpl45	39S ribosomal protein L45, mitochondrial	-0.398163	0.225486
Isca2	Iron-sulfur cluster assembly 2 homolog, mitochondrial (Fragment)	-0.521513	0.225692
Glipr2	Golgi-associated plant pathogenesis-related protein 1	0.376848	0.225773
H1-0	Histone H1.0	-0.523481	0.225773
Sppl2a	Signal peptide peptidase-like 2A	-0.117345	0.225773
1600014C10Rik	RIKEN cDNA 1600014C10 gene	-1.13332	0.225776
Man2a2	Alpha-mannosidase 2x	0.569398	0.225776
Cotl1	Coactosin-like protein	-1.01573	0.225776
Naa10	N-alpha-acetyltransferase 10	-0.573758	0.225801
Ggct	Gamma-glutamylcyclotransferase	0.00422545	0.225801
Egfr	Epidermal growth factor receptor	0.167117	0.225844
Myh13	Myosin, heavy polypeptide 13, skeletal muscle	-1.11655	0.225867
Dnajb2	DnaJ homolog subfamily B member 2	0.720301	0.225972
Zadh2	Prostaglandin reductase-3	-0.121593	0.226026
Cisd2	CDGSH iron-sulfur domain-containing protein 2	0.195372	0.226506
Sord	Sorbitol dehydrogenase	0.018131	0.226622
Hibch	3-hydroxyisobutyryl-CoA hydrolase, mitochondrial	0.46739	0.226699
Mrps35	28S ribosomal protein S35, mitochondrial	0.0876786	0.226905
Afap1l2	Actin filament-associated protein 1-like 2	0.13622	0.226905
Ckm	Creatine kinase M-type	-0.190013	0.226905
Ppp1r10	Serine/threonine-protein phosphatase 1 regulatory subunit 10	2.05552	0.226905
Dhx29	ATP-dependent RNA helicase DHX29	-1.2377	0.227017
Psma5	Proteasome subunit alpha type-5	0.0768108	0.227054
Gorasp2	Golgi reassembly-stacking protein 2	0.98675	0.227074
Ugp2	UTP--glucose-1-phosphate uridylyltransferase	-0.092305	0.227207
Atp2a1	Sarcoplasmic/endoplasmic reticulum calcium ATPase 1	-0.120637	0.227322
Mlec	Malectin	-0.290511	0.227582
Tfrc	Transferrin receptor protein 1	0.386519	0.227631
Col6a1	Collagen alpha-1(VI) chain	0.217352	0.227873
Osbpl6	Oxysterol-binding protein	0.71635	0.228003
Xirp1	Xin actin-binding repeat-containing protein 1	0.726957	0.228043
Cdc37	Hsp90 co-chaperone Cdc37	-1.20453	0.228057
Cnot11	CCR4-NOT transcription complex subunit 11	-0.348387	0.228433
Cep68	Centrosomal protein of 68 kDa	1.49583	0.228517
Esyt1	Extended synaptotagmin-1	0.154468	0.228591
Ube2i	SUMO-conjugating enzyme UBC9 (Fragment)	-1.70459	0.229001
Gpx4	Phospholipid hydroperoxide glutathione peroxidase	-0.218251	0.229582
Ehbp1l1	EH domain-binding protein 1-like protein 1	0.162525	0.229635
Hdgf	Hepatoma-derived growth factor	0.059042	0.230136
Gde1	Glycerophosphodiester phosphodiesterase 1 (Fragment)	0.70431	0.230269
Sptan1	Spectrin alpha chain, non-erythrocytic 1	-0.0577151	0.230312
Nefm	Neurofilament medium polypeptide	-1.65189	0.230474
Myh14	Myosin-14	0.0497896	0.230722
Ccdc88a	Girdin (Fragment)	0.587273	0.231302
Nmt1	Glycylpeptide N-tetradecanoyltransferase 1	-0.651884	0.231363
Pitrm1	Presequence protease, mitochondrial	-0.270766	0.231363
Psap	Prosaposin	-0.454844	0.231664
As3mt	Arsenite methyltransferase	-0.567083	0.231723
Usp24	Ubiquitin carboxyl-terminal hydrolase 24	-0.0109037	0.231728
Cluh	Clustered mitochondria protein homolog	0.205271	0.232113
Arl8b	ADP-ribosylation factor-like protein 8B	0.665185	0.23222
Gemin5	Gem-associated protein 5	0.1994	0.23232
Prmt3	Protein arginine N-methyltransferase 3	-1.79181	0.232346
Hnrnpc	Heterogeneous nuclear ribonucleoproteins C1/C2	0.296987	0.232852
Nap1l4	Nap1l4 protein	0.135221	0.233217
Snx17	Sorting nexin-17	-0.218569	0.233228
Slc44a2	Choline transporter-like protein 2	1.11714	0.233228
Camk2a	Calcium/calmodulin-dependent protein kinase type II subunit alpha	0.427516	0.233483
Obscn	Obscurin (Fragment)	-0.5511	0.234037
Pla2g7	Platelet-activating factor acetylhydrolase	-0.624	0.234141
Cops8	COP9 signalosome complex subunit 8	0.553086	0.23425
Rgn	Regucalcin	-1.00361	0.234357
Qrsl1	Glutamyl-tRNA(Gln) amidotransferase subunit A, mitochondrial	-0.136533	0.234376
Cstf2	Cleavage stimulation factor subunit 2 (Fragment)	0.861885	0.234539
Psmd9	26S proteasome non-ATPase regulatory subunit 9	-0.421188	0.234765
Carm1	Histone-arginine methyltransferase CARM1	0.633228	0.234802
Gsk3a	Glycogen synthase kinase-3 alpha	0.711693	0.234872
Slc37a4	Solute carrier family 37 (glucose-6-phosphate transporter), member 4	-0.283433	0.235582
Ap3s1	AP-3 complex subunit sigma-1	-1.02943	0.235599
Fn1	Fibronectin	0.736697	0.235698
Tst	Thiosulfate sulfurtransferase	-0.772686	0.235851
Lars2	Probable leucine--tRNA ligase, mitochondrial	-0.495248	0.236865
Eif1b	Eukaryotic translation initiation factor 1b (Fragment)	-1.27452	0.236869
Dnaja1	DnaJ homolog subfamily A member 1 (Fragment)	0.469002	0.237198
Thrap3	Thyroid hormone receptor-associated protein 3	0.56357	0.237446
Rbm28	RNA-binding protein 28	0.594469	0.237508
Tubb6	Tubulin beta-6 chain	-0.216499	0.237634
Vldlr	Very low-density lipoprotein receptor	1.26087	0.237634
Irgm1	Immunity-related GTPase family M protein 1	0.169042	0.237692
Kras	GTPase KRas	-0.0906306	0.237767
Prpf8	Pre-mRNA-processing-splicing factor 8	0.177569	0.238215
Psma4	Proteasome subunit alpha type-4	-1.21513	0.238457
Vapa	Vesicle-associated membrane protein-associated protein A (Fragment)	0.727399	0.238565
Tmsb10	Thymosin beta-10	1.84547	0.238565
Impdh2	Inosine-5'-monophosphate dehydrogenase 2	-0.67163	0.238769
Dcxr	L-xylulose reductase	-0.589291	0.239188
Micos10	MICOS complex subunit Mic10	0.542142	0.239235
Sec16a	Protein transport protein Sec16A	-0.2076	0.239385
Rab5c	Ras-related protein Rab-5C	-0.571085	0.239895
Sgcd	Delta-sarcoglycan	0.112297	0.239895
Kng2	Kininogen 2 (Fragment)	0.848596	0.239919
Saysd1	SAYSvFN domain-containing protein 1	-0.00955999	0.239919
Vbp1	Prefoldin subunit 3	0.272133	0.24067
Agk	Acylglycerol kinase, mitochondrial	-1.25331	0.24071
Ak1	Adenylate kinase isoenzyme 1	-0.221574	0.241184
Gcsh	Glycine cleavage system H protein, mitochondrial	0.0735092	0.241354
Pgm1	Phosphoglucomutase-1	-0.528159	0.241561
Gmpr	GMP reductase 1	0.412493	0.241561
Sod2	Superoxide dismutase [Mn], mitochondrial	-1.9767	0.241679
Cndp2	Cytosolic non-specific dipeptidase	0.00712351	0.242029
Dync1i2	Cytoplasmic dynein 1 intermediate chain 2	0.128656	0.242185
Dpp7	Dipeptidyl peptidase 2	0.550904	0.242265
Grn	Progranulin	2.6782	0.242492
Fscn1	Fascin	0.222857	0.242652
Ganab	Neutral alpha-glucosidase AB	-1.07658	0.242681
Sars1	Serine--tRNA ligase, cytoplasmic	-0.744608	0.242923
Macroh2a1	Core histone macro-H2A.1	0.0894176	0.242923
Cmpk1	UMP-CMP kinase	0.182595	0.243114
Ankle2	Ankyrin repeat and LEM domain-containing protein 2	0.396072	0.243415
Prep	Prolyl endopeptidase	-0.416688	0.243706
Ahsa1	Activator of 90 kDa heat shock protein ATPase homolog 1	-0.310127	0.243842
C2cd6	C2 calcium dependent domain containing 6	0.56023	0.243875
Strn	Striatin (Fragment)	2.09109	0.243875
Dnajc25	DnaJ homolog subfamily C member 25	0.114848	0.243882
Ilf3	Interleukin enhancer-binding factor 3	0.464419	0.24391
Hook3	Protein Hook homolog 3	0.501728	0.244057
Mrps9	28S ribosomal protein S9, mitochondrial	-0.628507	0.244057
Hikeshi	Protein Hikeshi	-1.67321	0.24407
Egln1	Egl nine homolog 1	0.47827	0.244666
Sync	Syncoilin	0.443962	0.244962
Cwc15	Spliceosome-associated protein CWC15 homolog (Fragment)	0.366532	0.245495
Ndufa12	NADH dehydrogenase [ubiquinone] 1 alpha subcomplex subunit 12	-0.495344	0.245637
Rhot2	Mitochondrial Rho GTPase 2	-1.28159	0.24586
Ddx19a	ATP-dependent RNA helicase DDX19A	-0.331899	0.245996
Arrb1	Beta-arrestin-1	0.14882	0.246046
Trappc8	Trafficking protein particle complex 8	-0.429406	0.24648
Pdap1	28 kDa heat- and acid-stable phosphoprotein	-0.413827	0.247293
Fbl	rRNA 2'-O-methyltransferase fibrillarin	-0.395567	0.247713
Tubgcp6	Gamma-tubulin complex component 6	0.306171	0.24781
Pfdn2	Prefoldin subunit 2	-0.20381	0.247857
Cbr1	Carbonyl reductase [NADPH] 1	-0.450572	0.24787
Mdga1	MAM domain-containing glycosylphosphatidylinositol anchor protein 1	0.298264	0.247949
Cnnm2	Metal transporter CNNM2	0.389858	0.248212
Cdkn2aip	CDKN2A-interacting protein	1.25466	0.248212
Dhodh	Dihydroorotate dehydrogenase (quinone), mitochondrial	0.445447	0.248342
Cul1	Cullin-1 (Fragment)	-0.635333	0.24864
Pin1	Peptidyl-prolyl cis-trans isomerase NIMA-interacting 1	0.766418	0.248652
Tuba8	Tubulin alpha-8 chain	0.256428	0.248898
Sema3c	Semaphorin-3C	0.644562	0.249009
Plin1	Perilipin-1	1.26556	0.250106
Ppp1r7	Protein phosphatase 1 regulatory subunit 7	0.24507	0.250188
Cd163	Scavenger receptor cysteine-rich type 1 protein M130	0.675033	0.25047
Ccpg1	Cell cycle progression protein 1	-0.546871	0.250584
Aebp1	Adipocyte enhancer-binding protein 1	0.322225	0.250638
Sugt1	Protein SGT1 homolog	0.197619	0.250811
Myoz1	Myozenin-1	0.027595	0.251322
Stip1	Stress-induced-phosphoprotein 1	-0.189465	0.252378
Ca3	Carbonic anhydrase 3	-0.249814	0.252439
Cdv3	Protein CDV3	0.509129	0.252673
Krt42	Keratin, type I cytoskeletal 42	0.198114	0.252728
Mtpn	Myotrophin	-0.853912	0.252794
Kif5b	Kinesin-1 heavy chain	-0.455649	0.252992
Dhrs7	Dehydrogenase/reductase SDR family member 7 (Fragment)	0.300139	0.253015
Ddx19b	DEAD (Asp-Glu-Ala-Asp) box polypeptide 19b	0.903418	0.253104
Me3	NADP-dependent malic enzyme, mitochondrial	-0.154296	0.25315
Arfgap3	ADP-ribosylation factor GTPase-activating protein 3	-0.574661	0.253279
Cilp	Cartilage intermediate layer protein 1	-0.0584338	0.253316
Sart1	U4/U6.U5 tri-snRNP-associated protein 1	1.47168	0.253316
Rps19	40S ribosomal protein S19	0.274136	0.253426
Eif4g2	Eukaryotic translation initiation factor 4 gamma 2	0.334097	0.253489
Mapre3	Microtubule-associated protein RP/EB family member 3	0.409284	0.253739
Ubtd2	Ubiquitin domain-containing protein 2	0.200076	0.253778
Prpsap2	Phosphoribosyl pyrophosphate synthase-associated protein 2	-0.547218	0.253778
Ddx39b	Spliceosome RNA helicase Ddx39b	0.0306035	0.254016
Spon1	Spondin-1	-0.45955	0.254173
Anapc1	Anaphase-promoting complex subunit 1	1.6558	0.254343
Cnot1	CCR4-NOT transcription complex subunit 1	0.730472	0.254778
Napg	Gamma-soluble NSF attachment protein (Fragment)	0.576355	0.254889
Tbc1d1	TBC1 domain family member 1	-1.18504	0.254889
Rasip1	Ras-interacting protein 1	0.231851	0.255
Sar1b	GTP-binding protein SAR1b	-0.405388	0.255034
Cul2	Cullin-2	-0.321325	0.255162
Hs1bp3	HCLS1-binding protein 3	0.307466	0.255546
Ei24	Etoposide-induced protein 2.4	-0.967634	0.255675
Wars2	Tryptophan--tRNA ligase, mitochondrial	-0.264508	0.255795
Mmut	Methylmalonyl-CoA mutase, mitochondrial	-0.460407	0.255858
Lysmd2	LysM and putative peptidoglycan-binding domain-containing protein 2	0.00972383	0.256073
Ndufaf8	NADH dehydrogenase [ubiquinone] 1 alpha subcomplex assembly factor 8	0.00436336	0.256111
Hspa4	Heat shock 70 kDa protein 4	-0.119107	0.256224
Ap4s1	AP-4 complex subunit sigma-1 (Fragment)	-0.619436	0.256282
Ist1	IST1 homolog	-0.451259	0.256349
Smarce1	SWI/SNF-related matrix-associated actin-dependent regulator of chromatin subfamily E member 1	1.72267	0.256467
Rbfox2	RNA-binding protein fox-1 homolog 2 (Fragment)	-1.09653	0.256468
Vps26b	Vacuolar protein sorting-associated protein 26B	0.0407547	0.256705
Deptor	DEP domain-containing mTOR-interacting protein	-0.137471	0.256803
Ckap5	Cytoskeleton-associated protein 5	-0.709568	0.257151
Rufy3	Protein RUFY3	0.49189	0.257949
Phkb	Phosphorylase b kinase regulatory subunit (Fragment)	0.48404	0.258237
Col12a1	Collagen alpha-1(XII) chain	-0.207868	0.258237
Psmf1	Proteasome inhibitor PI31 subunit	0.600064	0.25848
Acat2	Acetyl-CoA acetyltransferase, cytosolic	-0.30755	0.258514
4931406P16Rik	RIKEN cDNA 4931406P16 gene	-0.53829	0.2586
Atp6v0d1	V-type proton ATPase subunit d 1	-0.33132	0.258869
Neb	Nebulin (Fragment)	-0.157915	0.258929
Csnk1e	Casein kinase I isoform epsilon	1.63456	0.259071
Gm7324	Predicted gene 7324	-0.462394	0.259094
Trappc5	Trafficking protein particle complex subunit 5	-0.454966	0.259103
Rpl37a	60S ribosomal protein L37a (Fragment)	-0.506317	0.25917
Robo4	Roundabout homolog 4	-0.688765	0.260112
Nes	Nestin	-0.00780208	0.261448
Tdrkh	Tudor and KH domain-containing protein	0.620751	0.261518
Pdlim7	PDZ and LIM domain protein 7	0.367685	0.261609
Dhx15	Pre-mRNA-splicing factor ATP-dependent RNA helicase DHX15	0.293601	0.261762
Psmd4	26S proteasome non-ATPase regulatory subunit 4 (Fragment)	-2.23015	0.262046
Glg1	Golgi apparatus protein 1 (Fragment)	0.342287	0.262246
Pigt	GPI transamidase component PIG-T	-0.442819	0.262291
Akap12	A-kinase anchor protein 12	0.466415	0.262788
Nhlrc1	E3 ubiquitin-protein ligase NHLRC1	0.12603	0.262792
Clns1a	Chloride channel, nucleotide-sensitive, 1A	-1.4744	0.262793
Pm20d2	Peptidase M20 domain-containing protein 2	0.143865	0.262884
Cpsf7	Cleavage and polyadenylation specificity factor subunit 7	0.394532	0.263102
NaN	Uncharacterized protein C6orf226 homolog	0.917903	0.263147
Vps25	Vacuolar protein-sorting-associated protein 25	-0.208833	0.263559
Trappc3	Trafficking protein particle complex subunit 3	-0.320342	0.263559
Mrpl38	39S ribosomal protein L38, mitochondrial	0.271115	0.263692
Nit1	Deaminated glutathione amidase	-0.984701	0.263729
Sorbs2	Sorbin and SH3 domain-containing protein 2 (Fragment)	-0.416476	0.263758
Perm1	PGC-1 and ERR-induced regulator in muscle protein 1	-0.353104	0.264075
Fbxw5	F-box/WD repeat-containing protein 5 (Fragment)	-0.559561	0.264216
Cox6a2	Cytochrome c oxidase subunit 6A2, mitochondrial	-1.88788	0.264342
Tex45	Testis-expressed 45	-0.48654	0.264462
Eno3	Beta-enolase	0.282021	0.264541
Tars2	Threonine--tRNA ligase, mitochondrial	0.192806	0.264687
Ndufb9	NADH dehydrogenase [ubiquinone] 1 beta subcomplex subunit 9	-0.0816695	0.26488
Dbt	Lipoamide acyltransferase component of branched-chain alpha-keto acid dehydrogenase complex, mitochondrial	-0.753232	0.265139
Pmpcb	Mitochondrial-processing peptidase subunit beta	-0.279714	0.26525
Psmb3	Proteasome subunit beta type-3	-1.00927	0.265331
Adprhl1	[Protein ADP-ribosylarginine] hydrolase-like protein 1	1.24153	0.265411
Jagn1	Protein jagunal homolog 1	-0.22332	0.265568
Usp47	Ubiquitin carboxyl-terminal hydrolase 47	-0.259251	0.266414
Serpina3n	Serine protease inhibitor A3N	0.00562627	0.266973
Aldh1l1	Cytosolic 10-formyltetrahydrofolate dehydrogenase	0.198207	0.267165
Ncdn	Neurochondrin	-2.20791	0.267165
Qars	Glutamine--tRNA ligase	0.0421305	0.267224
Hspb1	Heat shock protein beta-1	0.431643	0.267224
Copg2	Coatomer subunit gamma-2	0.380042	0.267474
Pym1	Partner of Y14 and mago	-0.586135	0.267563
Golga3	Golgin subfamily A member 3	0.0589187	0.267659
Tns2	Tensin-2	0.617261	0.267659
Dhdh	Trans-1,2-dihydrobenzene-1,2-diol dehydrogenase	-0.372918	0.267663
Serping1	Plasma protease C1 inhibitor	-0.984811	0.267771
Ppl	Periplakin	-0.109248	0.267867
Smtn	Smoothelin	-1.09145	0.268491
Ctsc	Dipeptidyl peptidase 1 (Fragment)	0.0427219	0.268708
Ccar1	Cell division cycle and apoptosis regulator protein 1	0.294084	0.268776
Eif2s3y	Eukaryotic translation initiation factor 2 subunit 3, Y-linked	0.600794	0.268894
Hnrnpl	Heterogeneous nuclear ribonucleoprotein L (Fragment)	-0.725396	0.268981
Pcx	Pyruvate carboxylase	-0.0969052	0.269316
Pcyt1a	Choline-phosphate cytidylyltransferase A	0.262947	0.269514
Atp1b2	Sodium/potassium-transporting ATPase subunit beta-2	-0.0694874	0.269894
Smtnl2	Smoothelin-like protein 2	-0.0915811	0.269894
Decr2	Peroxisomal 2,4-dienoyl-CoA reductase	-1.11905	0.270311
Thnsl2	Threonine synthase-like 2 (Fragment)	0.310141	0.270995
Plcd4	1-phosphatidylinositol 4,5-bisphosphate phosphodiesterase delta-4	-0.148841	0.271235
Samhd1	Deoxynucleoside triphosphate triphosphohydrolase SAMHD1	3.71454	0.271344
Trim28	Transcription intermediary factor 1-beta	-0.412175	0.271344
Tomm70	Mitochondrial import receptor subunit TOM70	-0.221111	0.271432
Sspn	Sarcospan	-0.599253	0.271814
Tmem177	Transmembrane protein 177	-0.03513	0.271998
Abcd3	ATP-binding cassette sub-family D member 3	0.688876	0.272087
Traf6	TNF receptor-associated factor 6	0.336233	0.272087
Cyfip1	Cytoplasmic FMR1-interacting protein	0.184545	0.272196
Inppl1	Phosphatidylinositol 3,4,5-trisphosphate 5-phosphatase 2 (Fragment)	0.0781119	0.27224
Stat5b	Signal transducer and activator of transcription 5B	0.231238	0.272337
Tbc1d17	TBC1 domain family member 17	0.162526	0.272373
Bud31	Protein BUD31 homolog	1.00903	0.27242
Fnta	Protein farnesyltransferase/geranylgeranyltransferase type-1 subunit alpha	-0.497385	0.272774
Tnks1bp1	182 kDa tankyrase-1-binding protein	0.76814	0.272906
Apex1	DNA-(apurinic or apyrimidinic site) lyase (Fragment)	-0.370003	0.273102
St3gal5	Lactosylceramide alpha-2,3-sialyltransferase	0.786526	0.273268
Atp5c1	ATP synthase, H+-transporting, mitochondrial F1 complex, gamma polypeptide 1 (Fragment)	0.512747	0.273738
Mtmr1	Myotubularin-related protein 1 (Fragment)	-0.289306	0.273939
Pls3	Plastin-3 (Fragment)	-0.0553345	0.274237
Sardh	Sarcosine dehydrogenase, mitochondrial	-0.848855	0.274271
Cspg4	Chondroitin sulfate proteoglycan 4	-0.317694	0.274697
Serpinf2	Alpha-2-antiplasmin	-0.143704	0.274747
Retn	Resistin	0.0697547	0.275076
Dnajc3	DnaJ homolog subfamily C member 3	-0.197848	0.275322
Map2k7	Dual-specificity mitogen-activated protein kinase kinase 7 (Fragment)	0.79106	0.275345
Lmcd1	LIM and cysteine-rich domains protein 1	-0.325143	0.276345
Hist1h2bb	Histone H2B type 1-B	3.37967	0.276438
Gmppb	Mannose-1-phosphate guanyltransferase beta	-0.243521	0.276438
2610301B20Rik	RIKEN cDNA 2610301B20 gene	0.833547	0.2765
Eif3i	Eukaryotic translation initiation factor 3 subunit I	0.381653	0.276848
Atp2b4	Calcium-transporting ATPase	1.13275	0.277311
Kcnj11	ATP-sensitive inward rectifier potassium channel 11	0.751495	0.277396
Pomgnt2	Protein O-linked-mannose beta-1,4-N-acetylglucosaminyltransferase 2	0.359358	0.277703
Gm20696	Predicted gene 20696	0.448634	0.277905
Smdt1	Essential MCU regulator, mitochondrial	-0.423848	0.278197
Erlin2	Erlin-2 (Fragment)	-1.70808	0.278462
Ppcdc	Phosphopantothenoylcysteine decarboxylase (Fragment)	-0.35246	0.278718
Ephx2	Bifunctional epoxide hydrolase 2	-0.217289	0.278718
Prdx1	Peroxiredoxin-1	-0.370657	0.278741
Pycr2	Pyrroline-5-carboxylate reductase 2	-3.15812	0.279612
Scrib	Protein scribble homolog	1.31379	0.279839
Ppp6c	Serine/threonine-protein phosphatase	-3.37972	0.27985
Rps17	40S ribosomal protein S17	-0.642172	0.280008
Cfi	Complement factor I	0.0910474	0.280199
Akr7a2	Aflatoxin B1 aldehyde reductase member 2	-0.35146	0.280319
Marcks	Myristoylated alanine-rich C-kinase substrate	-0.425306	0.280489
Lpin1	Phosphatidate phosphatase LPIN1	-0.0981863	0.280577
Acin1	Apoptotic chromatin condensation inducer in the nucleus (Fragment)	2.36736	0.280697
Tnnt3	Troponin T, fast skeletal muscle	-0.157017	0.281133
Papln	Papilin	-0.0924646	0.28114
Pttg1ip	Pituitary tumor-transforming gene 1 protein-interacting protein (Fragment)	-0.318056	0.281224
Gcn1	eIF-2-alpha kinase activator GCN1	-0.240185	0.281436
Plxna1	Plexin-A1	-0.492755	0.281469
Tmem256	Transmembrane protein 256	-0.427527	0.281564
Atp6v1d	V-type proton ATPase subunit D	-0.485202	0.28163
Atg4a-ps	Cysteine protease	-0.55217	0.281649
Cped1	Cadherin-like and PC-esterase domain-containing 1	-0.266038	0.281649
Ggt5	Glutathione hydrolase 5 proenzyme	-0.160034	0.281649
Ascc3	Activating signal cointegrator 1 complex subunit 3	0.579215	0.281661
Inmt	Indolethylamine N-methyltransferase	-0.450424	0.281777
Ube2m	NEDD8-conjugating enzyme Ubc12	0.303871	0.281974
Aldh3b2	Aldehyde dehydrogenase family 3 member B2	0.52016	0.282315
Sfpq	Splicing factor, proline- and glutamine-rich	0.00964702	0.282315
Svip	Small VCP/p97-interacting protein	2.60416	0.282603
Ctsl	Cathepsin L1 (Fragment)	-1.40918	0.282644
Myo1b	Unconventional myosin-Ib	-0.416476	0.282679
Rab3a	Ras-related protein Rab-3A	-1.93581	0.282722
Wdr5	WD repeat-containing protein 5 (Fragment)	0.53227	0.283022
Ctnnd1	Catenin delta-1	0.942421	0.283035
Kpna4	Importin subunit alpha-3	0.436587	0.283062
Timm44	Mitochondrial import inner membrane translocase subunit TIM44	0.0229823	0.283253
Aspscr1	Tether containing UBX domain for GLUT4	2.95262	0.283284
Prph	Peripherin	1.24005	0.283348
Irgq	Immunity-related GTPase family Q protein	-0.74808	0.28353
Opa3	Optic atrophy 3 protein homolog	-0.967096	0.283667
Purb	Transcriptional activator protein Pur-beta	0.558915	0.283667
Hsd17b10	3-hydroxyacyl-CoA dehydrogenase type-2	0.15936	0.283891
Xrcc6	X-ray repair cross-complementing protein 6	-0.333408	0.284168
Bphl	Valacyclovir hydrolase	0.0315624	0.284195
Jpt2	Jupiter microtubule associated homolog 2	0.348016	0.284234
Tsnax	Translin-associated protein X	-0.0522096	0.284402
Ndufa7	NADH dehydrogenase [ubiquinone] 1 alpha subcomplex subunit 7	0.363721	0.284455
Capza1	F-actin-capping protein subunit alpha-1	-1.2401	0.284603
Il1rap	Interleukin-1 receptor accessory protein	0.116479	0.285904
Pkia	cAMP-dependent protein kinase inhibitor alpha	-0.242235	0.285952
Tollip	Toll-interacting protein	0.00767724	0.286297
Ppih	Peptidyl-prolyl cis-trans isomerase (Fragment)	0.979454	0.287088
Syne1	Nesprin-1	0.25991	0.28729
Srpx	Sushi-repeat-containing protein SRPX	0.577697	0.288513
Map3k7	Mitogen-activated protein kinase kinase kinase 7	0.723914	0.288773
Tiprl	TIP41-like protein	-2.96433	0.288773
Matn2	Matrilin-2	-0.792307	0.289533
Cpped1	Serine/threonine-protein phosphatase CPPED1	-0.11477	0.289879
Eif4ebp2	Eukaryotic translation initiation factor 4E-binding protein 2	-0.356709	0.290047
Nit2	Omega-amidase NIT2	0.049758	0.290089
Tcof1	Treacle protein	0.180638	0.290197
Serpinb1a	Leukocyte elastase inhibitor A	-0.347242	0.290449
Coq3	Ubiquinone biosynthesis O-methyltransferase, mitochondrial	0.352406	0.290775
Gm28036	Predicted gene, 28036 (Fragment)	0.621678	0.291507
Safb	Scaffold attachment factor B1	0.31589	0.291694
Cops5	COP9 signalosome complex subunit 5	-0.819685	0.291993
Rbm25	RNA-binding protein 25	0.748866	0.292164
Jup	Junction plakoglobin	0.588659	0.292172
Igfn1	Immunoglobulin-like and fibronectin type III domain-containing protein 1	-0.239452	0.292172
Dpt	Dermatopontin	-0.00554916	0.292172
Strap	Serine-threonine kinase receptor-associated protein	-0.0521738	0.292172
H3c14	H3 clustered histone 14	-0.714442	0.292367
Gabarapl2	Gamma-aminobutyric acid receptor-associated protein-like 2	-0.499826	0.292799
Map4k5	Mitogen-activated protein kinase kinase kinase kinase 5	0.885216	0.293299
Macrod1	ADP-ribose glycohydrolase MACROD1	0.174887	0.293668
Mrpl24	39S ribosomal protein L24, mitochondrial	0.245258	0.293879
Myh1	Myosin-1	-0.218402	0.294252
Frmpd4	FERM and PDZ domain-containing protein 4	2.39363	0.294641
Ostf1	Osteoclast-stimulating factor 1	-0.0332269	0.294794
Insig2	Insulin-induced gene protein (Fragment)	0.859753	0.295002
Phldb1	Pleckstrin homology-like domain family B member 1	1.05772	0.29522
Lgals3bp	Galectin-3-binding protein (Fragment)	0.93102	0.295327
C8a	Complement component C8 alpha chain	-0.904433	0.296175
Map2k3	Dual specificity mitogen-activated protein kinase kinase 3	0.279833	0.296254
Rps3a	40S ribosomal protein S3a	-0.247433	0.296326
Cacybp	Calcyclin-binding protein	0.475619	0.296532
Mia2	Melanoma inhibitory activity protein 2	0.613504	0.297296
Mrps27	28S ribosomal protein S27, mitochondrial	-0.134849	0.297296
Mmaa	Methylmalonic aciduria type A homolog, mitochondrial	0.250995	0.297339
Lama4	Laminin subunit alpha-4	0.0187545	0.297549
Phkb	Phosphorylase b kinase regulatory subunit beta	-0.0994711	0.298034
Cc2d1a	Coiled-coil and C2 domain-containing protein 1A	-0.710578	0.29823
Pxn	Paxillin	-0.0766917	0.298235
Trmu	Mitochondrial tRNA-specific 2-thiouridylase 1	0.46236	0.298759
Erp44	Endoplasmic reticulum resident protein 44	-0.199333	0.29911
[truncated: 718 more rows]

## Sheet: SM HFD
GeneSymbol	Description	Log2FC	AdjPValue
Shmt1	Serine hydroxymethyltransferase, cytosolic	2.22184	1.72672e-05
Cacnb1	Voltage-dependent L-type calcium channel subunit beta-1	-2.16874	2.39501e-05
Mesd	LRP chaperone MESD (Fragment);LRP chaperone MESD	2.83045	3.01339e-05
Rab2a	Ras-related protein Rab-2A	1.57129	3.01339e-05
Ccdc88a	Girdin (Fragment);Girdin	-1.22109	3.12698e-05
Lrrc20	Leucine-rich repeat-containing protein 20	0.845778	4.42849e-05
Rps20	40S ribosomal protein S20	1.51791	4.88461e-05
Bckdha	2-oxoisovalerate dehydrogenase subunit alpha, mitochondrial;2-oxoisovalerate dehydrogenase subunit alpha	1.24883	6.07364e-05
Ufc1	Ubiquitin-fold modifier-conjugating enzyme 1	-1.10351	6.27817e-05
Eno3	Beta-enolase	2.82034	6.27817e-05
Ttn	Titin	2.45024	6.50617e-05
Mlip	Muscular LMNA-interacting protein	-0.97006	6.50617e-05
Obscn	Obscurin	-0.807577	6.78711e-05
Gbe1	1,4-alpha-glucan-branching enzyme;1,4-alpha-glucan-branching enzyme	2.33678	6.78711e-05
Cox7a1	Cytochrome c oxidase subunit 7A1, mitochondrial;Cytochrome c oxidase subunit 7A1, mitochondrial	1.76745	7.83872e-05
Klc2	Kinesin light chain 2	-0.691447	9.32113e-05
Gpx4	Phospholipid hydroperoxide glutathione peroxidase	1.9776	0.000101206
Cryz	Quinone oxidoreductase	1.65714	0.000101206
Rps26	40S ribosomal protein S26	1.90078	0.000105337
Dnajb5	DnaJ homolog subfamily B member 5	2.0719	0.000105667
Akap1	A-kinase anchor protein 1, mitochondrial	-1.47562	0.000105667
Rps27a	Ubiquitin-40S ribosomal protein S27a	2.86877	0.000105667
Fyn	Tyrosine-protein kinase;Tyrosine-protein kinase Fyn;Tyrosine-protein kinase Yes	-0.987713	0.000117557
Ndufb4	NADH dehydrogenase [ubiquinone] 1 beta subcomplex subunit 4	1.64708	0.000127402
Rpl21	60S ribosomal protein L21	1.24165	0.000128075
Dad1	Dolichyl-diphosphooligosaccharide--protein glycosyltransferase subunit DAD1	0.991115	0.000128075
Olfr935	Olfactory receptor	1.01138	0.000128075
Plin3	Perilipin-3	2.15951	0.00014142
Pfdn4	Prefoldin subunit 4	-1.41677	0.000146129
Adck1	AarF domain-containing protein kinase 1	2.09781	0.000146129
H1-0	Histone H1.0	1.14975	0.000161945
Timm50	Mitochondrial import inner membrane translocase subunit TIM50	-0.634011	0.000161945
Arl8b	ADP-ribosylation factor-like protein 8B	-1.42035	0.000162128
Agpat3	1-acyl-sn-glycerol-3-phosphate acyltransferase gamma	-1.32498	0.000181775
Bcap29	B-cell receptor-associated protein 29	1.29641	0.000195586
Tmed7	Transmembrane p24-trafficking protein 7	1.47767	0.000204988
2010300C02Rik	RIKEN cDNA 2010300C02 gene	3.99004	0.000204988
Nqo1	NAD(P)H dehydrogenase [quinone] 1	-1.10003	0.000204988
Akr1e2	1,5-anhydro-D-fructose reductase	0.878162	0.000204988
Cox6c	Cytochrome c oxidase subunit 6C	1.16854	0.000224279
Smim13	Small integral membrane protein 13	-1.72483	0.000238779
Stac3	SH3 and cysteine-rich domain-containing protein 3	0.699616	0.000285847
Ndufs2	NADH dehydrogenase [ubiquinone] iron-sulfur protein 2, mitochondrial	2.79637	0.000302039
Coq5	2-methoxy-6-polyprenyl-1,4-benzoquinol methylase, mitochondrial	0.0273542	0.000302039
Gars1	Glycine--tRNA ligase	0.799662	0.000302039
Edf1	Endothelial differentiation-related factor 1	1.2508	0.000307085
Hspa8	Heat shock cognate 71 kDa protein	1.33229	0.000309186
Surf4	Surfeit locus protein 4	2.30454	0.000309186
St3gal6	Type 2 lactosamine alpha-2,3-sialyltransferase	1.05905	0.000309186
Eif2b2	Translation initiation factor eIF-2B subunit beta	2.93933	0.000309186
Pfn2	Profilin-2	2.16835	0.000309186
Mybpc2	Myosin-binding protein C, fast-type	0.530959	0.000309385
Slc16a3	Monocarboxylate transporter 4	2.53282	0.000324095
Hacd1	Very-long-chain (3R)-3-hydroxyacyl-CoA dehydratase;Very-long-chain (3R)-3-hydroxyacyl-CoA dehydratase 1	1.90409	0.000327577
Neb	Nebulin (Fragment)	1.20844	0.000327577
Tln1	Talin-1	0.745761	0.000327577
Vps4a	Vacuolar protein sorting-associated protein 4A	1.90067	0.000327577
Ttc37	Tetratricopeptide repeat domain 37 (Fragment);Tetratricopeptide repeat domain 37	0.515346	0.000332001
Pgm2	Phosphoglucomutase-2	3.15685	0.000336746
Myoz3	Myozenin-3	1.02428	0.000357535
Gpaa1	Glycosylphosphatidylinositol anchor attachment 1 protein	1.77913	0.000377055
Mbnl1	Muscleblind-like protein 1;Muscleblind-like protein 1;Muscleblind-like protein 1;Muscleblind-like protein 1 (Fragment);Muscleblind-like protein 1;Muscleblind-like protein 1	-1.34383	0.000393833
Gys1	Glycogen [starch] synthase;Glycogen [starch] synthase, muscle	0.516063	0.000393833
Farsa	Phenylalanine--tRNA ligase alpha subunit	0.721164	0.000393833
Cct5	T-complex protein 1 subunit epsilon	1.07032	0.000393833
Itih5	Inter-alpha-trypsin inhibitor heavy chain H5	1.38446	0.000393833
Uqcr10	Cytochrome b-c1 complex subunit 9	3.8841	0.000393833
Tent5b	Terminal nucleotidyltransferase 5B	3.53409	0.000397922
Magt1	Magnesium transporter protein 1	1.71924	0.000400274
Rpn2	Dolichyl-diphosphooligosaccharide--protein glycosyltransferase subunit 2	1.16891	0.00040179
Nif3l1	NIF3-like protein 1	1.63051	0.00040179
Ppp1r11	E3 ubiquitin-protein ligase PPP1R11;E3 ubiquitin-protein ligase PPP1R11 (Fragment);E3 ubiquitin-protein ligase PPP1R11	2.85623	0.000405975
Gsn	Gelsolin	0.559431	0.000412267
Fhl3	Four and a half LIM domains protein 3	2.11542	0.000412267
Lnpk	Endoplasmic reticulum junction formation protein lunapark;Endoplasmic reticulum junction formation protein lunapark (Fragment);Endoplasmic reticulum junction formation protein lunapark	-1.17509	0.000417515
Serpina1d	Alpha-1-antitrypsin 1-4	2.03878	0.000429204
Mrpl47	39S ribosomal protein L47, mitochondrial	-1.70344	0.000429204
Got1	Aspartate aminotransferase, cytoplasmic	1.1003	0.000443575
Crat	Carnitine O-acetyltransferase	-0.835902	0.000446866
Rpl8	60S ribosomal protein L8	1.26885	0.000461575
Pfkm	ATP-dependent 6-phosphofructokinase, muscle type	1.67063	0.000469725
Gcdh	Glutaryl-CoA dehydrogenase, mitochondrial;Glutaryl-CoA dehydrogenase, mitochondrial	1.2232	0.00047373
Bcl2l13	Bcl-2-like protein 13	-0.323229	0.00047373
Ehd2	EH domain-containing protein 2	2.00161	0.00047373
Ndufs8	NADH dehydrogenase [ubiquinone] iron-sulfur protein 8, mitochondrial	-0.752825	0.00047373
Mtap	S-methyl-5'-thioadenosine phosphorylase	1.11763	0.00047373
Psmb4	Proteasome subunit beta type-4	0.797951	0.000512977
Aldh6a1	Methylmalonate-semialdehyde dehydrogenase [acylating], mitochondrial	0.822735	0.000535172
Pgm1	Phosphoglucomutase-1	1.14063	0.000551291
Ndufa12	NADH dehydrogenase [ubiquinone] 1 alpha subcomplex subunit 12	2.17875	0.000559232
Gstm1	Glutathione S-transferase Mu 1	0.6984	0.000559232
Hnrnpdl	Heterogeneous nuclear ribonucleoprotein D-like;Heterogeneous nuclear ribonucleoprotein D-like (Fragment);Heterogeneous nuclear ribonucleoprotein D-like	1.1901	0.000559232
Rpl35a	60S ribosomal protein L35a	1.0374	0.000559232
Pde8a	High affinity cAMP-specific and IBMX-insensitive 3',5'-cyclic phosphodiesterase 8A	-0.777958	0.000559232
Ndufv3	NADH dehydrogenase [ubiquinone] flavoprotein 3, mitochondrial	-1.6524	0.000559232
Atp5f1d	ATP synthase subunit delta, mitochondrial	-0.771866	0.000559232
Fabp1	Fatty acid-binding protein, liver	2.88119	0.000559232
Plcd1	Phosphoinositide phospholipase C;1-phosphatidylinositol 4,5-bisphosphate phosphodiesterase delta-1	1.45094	0.000568123
Eif6	Eukaryotic translation initiation factor 6	0.478739	0.000568123
Cd36	Platelet glycoprotein 4	1.07991	0.000569322
Pin4	Peptidyl-prolyl cis-trans isomerase NIMA-interacting 4	2.28595	0.000569322
Obscn	Obscurin (Fragment)	1.33938	0.000575464
Cox7b	Cytochrome c oxidase subunit 7B, mitochondrial	1.13965	0.000575464
Cbr4	Carbonyl reductase family member 4	1.48784	0.000575464
Sh3bgrl	SH3 domain-binding glutamic acid-rich-like protein	1.66138	0.000575464
Adipoq	Adiponectin (Fragment);Adiponectin	1.40494	0.000577897
Dhdh	Trans-1,2-dihydrobenzene-1,2-diol dehydrogenase	1.54889	0.000605771
Ldb3	LIM domain-binding protein 3	0.812707	0.000622467
Fam98b	Protein FAM98B	1.08445	0.000626254
Rtn4	Reticulon-4	0.839959	0.000626254
Ddt	D-dopachrome decarboxylase	1.50271	0.00063024
Mmab	Corrinoid adenosyltransferase	3.07628	0.000632072
Rab11a	Ras-related protein Rab-11A;Ras-related protein Rab-11A (Fragment);Ras-related protein Rab-11B;Ras-related protein Rab-11B;Ras-related protein Rab-11A	0.582741	0.000632072
Pgam2	Phosphoglycerate mutase 2	1.56476	0.000632072
Ahcy	Adenosylhomocysteinase	1.43014	0.000632072
Idh3g	Isocitrate dehydrogenase [NAD] subunit gamma 1, mitochondrial	1.06926	0.000632072
Ppif	Peptidyl-prolyl cis-trans isomerase F, mitochondrial	0.86243	0.000632072
Rps23	40S ribosomal protein S23	4.18567	0.000632866
Anxa11	Annexin A11	2.94709	0.000651002
Smox	Spermine oxidase	3.50302	0.00065398
Lgals1	Galectin-1	2.53841	0.000657312
Snx6	Sorting nexin-6	1.80631	0.000670634
Coq6	Ubiquinone biosynthesis monooxygenase COQ6, mitochondrial	3.37691	0.000679289
Stradb	STE20-related kinase adapter protein beta	1.16009	0.000716284
Slc2a4	Solute carrier family 2, facilitated glucose transporter member 4	2.98955	0.000722992
Mapre3	Microtubule-associated protein RP/EB family member 3	-1.30812	0.000722992
Ptcd3	Pentatricopeptide repeat domain-containing protein 3, mitochondrial (Fragment);Pentatricopeptide repeat domain-containing protein 3, mitochondrial;Pentatricopeptide repeat domain-containing protein 3, mitochondrial	1.28614	0.000723997
Dysf	Dysferlin	-2.12529	0.000724677
Calu	Calumenin	1.45698	0.000734515
Txndc17	Thioredoxin domain-containing protein 17	0.733863	0.000739202
Thop1	Thimet oligopeptidase	1.22099	0.000756354
Gpi	Glucose-6-phosphate isomerase	2.10622	0.000756354
Ndufa8	NADH dehydrogenase [ubiquinone] 1 alpha subcomplex subunit 8	2.00757	0.00076617
Igf2r	Cation-independent mannose-6-phosphate receptor	0.665921	0.000766803
Emc1	ER membrane protein complex subunit 1	0.730571	0.000790623
Mapre2	Microtubule-associated protein RP/EB family member 2 (Fragment);Microtubule-associated protein RP/EB family member 2;Microtubule-associated protein RP/EB family member 2	1.1724	0.000798808
Synpo2l	Synaptopodin 2-like protein	0.868629	0.000818451
Nutf2	Nuclear transport factor 2	2.06275	0.000823993
H4c1	Histone H4	1.57859	0.000824977
Aldh4a1	Delta-1-pyrroline-5-carboxylate dehydrogenase, mitochondrial	0.902459	0.000825716
Fth1	Ferritin heavy chain	6.22071	0.000827166
Myom2	Myomesin 2	0.533883	0.000828571
Lypla1	Acyl-protein thioesterase 1	2.42812	0.000849439
Mtco2	Cytochrome c oxidase subunit 2	1.04503	0.000851792
Arpc5	Actin-related protein 2/3 complex subunit 5	1.426	0.000855677
Glo1	Lactoylglutathione lyase	0.922412	0.000862251
Gsr	Glutathione reductase, mitochondrial	1.48094	0.000866047
Dag1	Dystroglycan	0.851061	0.000866994
Selenbp1	Methanethiol oxidase	1.44849	0.00087204
Micos13	MICOS complex subunit MIC13	3.61181	0.000887156
Ckm	Creatine kinase M-type	1.06052	0.000887804
Tcof1	Treacle protein;Treacle protein (Fragment);Treacle protein;Treacle protein	-0.739953	0.000906754
Cpped1	Serine/threonine-protein phosphatase CPPED1	1.39745	0.000906754
Sbf1	Myotubularin-related protein 5	-1.50123	0.000922564
Rad23a	UV excision repair protein RAD23 homolog A;UV excision repair protein RAD23 homolog A (Fragment);Rad23a protein	-1.02902	0.000935884
Ndufa4	Cytochrome c oxidase subunit NDUFA4	1.55363	0.000937534
Cand2	Cullin-associated NEDD8-dissociated protein 2	0.713723	0.000945107
Maoa	Amine oxidase [flavin-containing] A	0.600228	0.000949764
Tf	Serotransferrin	1.47007	0.000952767
Fam45a	Family with sequence similarity 45, member A (Fragment);Family with sequence similarity 45, member A;DENN domain-containing protein 10	1.11836	0.000954855
Pccb	Propionyl-CoA carboxylase beta chain, mitochondrial;Propionyl-CoA carboxylase beta chain, mitochondrial	1.4558	0.000969164
Mrpl45	39S ribosomal protein L45, mitochondrial	1.65047	0.000982036
Ube2m	NEDD8-conjugating enzyme Ubc12	-1.27874	0.00101808
Efhd2	EF-hand domain-containing protein D2	0.739577	0.00103436
Kpnb1	Importin subunit beta-1	1.19036	0.00104347
Eef2	Elongation factor 2	0.706992	0.00105522
Tfam	Transcription factor A, mitochondrial;Transcription factor A, mitochondrial	3.12744	0.0010832
Col6a2	Collagen alpha-2(VI) chain	1.04837	0.0010925
Pla2g7	Platelet-activating factor acetylhydrolase	1.24133	0.0010925
Pebp1	Phosphatidylethanolamine-binding protein 1	2.37688	0.00115597
Atp5f1b	ATP synthase subunit beta, mitochondrial	1.11154	0.00117814
Pgam1	Phosphoglycerate mutase 1	1.55068	0.00117814
Plpbp	Pyridoxal phosphate homeostasis protein (Fragment);Pyridoxal phosphate homeostasis protein	2.35319	0.00122358
Cap2	Adenylyl cyclase-associated protein;Adenylyl cyclase-associated protein 2	2.44905	0.00122358
Eif3d	Eukaryotic translation initiation factor 3 subunit D	1.45541	0.00122358
Rap1a	Ras-related protein Rap-1A	1.18399	0.00123627
Mapk8	Mitogen-activated protein kinase;Mitogen-activated protein kinase;Mitogen-activated protein kinase;Mitogen-activated protein kinase 8	1.24314	0.0012467
Lmod3	Leiomodin-3	0.504793	0.00125408
Fen1	Flap endonuclease 1	2.05962	0.0012559
Vcl	Vinculin	0.586432	0.0012559
Snx2	Sorting nexin-2	1.22302	0.0012559
Ndufs5	NADH dehydrogenase [ubiquinone] iron-sulfur protein 5	5.30993	0.00128687
Cbr1	Carbonyl reductase [NADPH] 1	1.22445	0.00130427
Pgrmc2	Membrane-associated progesterone receptor component 2	1.66926	0.00130427
Anxa7	Annexin;Annexin A7	0.43818	0.00130806
Atp5md	ATP synthase membrane subunit DAPIT, mitochondrial	2.2139	0.00131077
Agfg1	Arf-GAP domain and FG repeat-containing protein 1;Arf-GAP domain and FG repeat-containing protein 1 (Fragment);Arf-GAP domain and FG repeat-containing protein 1;Arf-GAP domain and FG repeat-containing protein 1	-0.444865	0.00135717
Pars2	Probable proline--tRNA ligase, mitochondrial;Probable proline--tRNA ligase, mitochondrial	-0.773432	0.00136287
Ano6	Anoctamin;Anoctamin;Anoctamin-6	1.31402	0.00140008
Eprs1	Bifunctional glutamate/proline--tRNA ligase	0.397192	0.00142057
Slc4a1	Band 3 anion transport protein	1.58165	0.00142327
Pkm	Pyruvate kinase PKM	1.06036	0.00143131
Dhrs7c	Dehydrogenase/reductase SDR family member 7C	0.723502	0.00143545
Hp	Haptoglobin	-1.8265	0.00143921
Serpina1b	Alpha-1-antitrypsin 1-2	1.46598	0.00144651
Rab10	Ras-related protein Rab-10	0.550389	0.00144651
Tra2b	Transformer-2 protein homolog beta	1.4807	0.00145305
Stard7	StAR-related lipid transfer protein 7, mitochondrial (Fragment);StAR-related lipid transfer protein 7, mitochondrial	-1.6963	0.00147125
Tom1	Target of Myb protein 1	-0.585546	0.00149405
Hccs	Cytochrome c-type heme lyase	3.38345	0.00151933
Ndufa3	NADH dehydrogenase [ubiquinone] 1 alpha subcomplex subunit 3	-1.15092	0.001524
Mcu	Calcium uniporter protein, mitochondrial	-0.559454	0.00152916
Rad23b	UV excision repair protein RAD23 homolog B	0.954105	0.00154702
Rpsa	40S ribosomal protein SA	-0.719518	0.00156958
Srsf2	Serine/arginine-rich splicing factor 2	0.245215	0.0015877
Atp5pb	ATP synthase F(0) complex subunit B1, mitochondrial	1.12514	0.00159621
Rpn1	Dolichyl-diphosphooligosaccharide--protein glycosyltransferase subunit 1	0.435236	0.00160693
Ppme1	Protein phosphatase methylesterase 1	-0.884679	0.00163491
Pdf	Peptide deformylase	1.93757	0.00163491
Hsdl2	Hydroxysteroid dehydrogenase-like protein 2	-1.367	0.00165966
Gmppb	Mannose-1-phosphate guanyltransferase beta	-1.09668	0.00168639
Stoml2	Stomatin-like protein 2, mitochondrial (Fragment);Stomatin-like protein 2, mitochondrial (Fragment);Stomatin-like protein 2, mitochondrial	-1.0752	0.00170286
Bag2	BAG family molecular chaperone regulator 2	1.75078	0.00172161
Ivd	Isovaleryl-CoA dehydrogenase, mitochondrial	0.492006	0.00174118
Cdc42	Cell division control protein 42 homolog	-0.495228	0.0017548
Kars1	Lysine--tRNA ligase	-1.41134	0.0017548
Eno1	Alpha-enolase (Fragment)	0.520049	0.00176344
Pvalb	Parvalbumin alpha	0.651789	0.00176344
Ldhd	Probable D-lactate dehydrogenase, mitochondrial	2.68421	0.00177859
Myh8	Myosin-8	-1.07546	0.0017867
Cops8	COP9 signalosome complex subunit 8	2.76152	0.00179364
Pdia6	Protein disulfide-isomerase A6	1.54198	0.00181
Strn3	Striatin-3	-0.817893	0.00183687
Tst	Thiosulfate sulfurtransferase	1.50177	0.00186714
Pdlim5	PDZ and LIM domain protein 5	0.652756	0.00186878
Prpsap2	Phosphoribosyl pyrophosphate synthase-associated protein 2	0.703403	0.00190268
Rps3a	40S ribosomal protein S3a	1.12542	0.00190287
Fus	RNA-binding protein FUS (Fragment);RNA-binding protein FUS;Fusion, derived from t(1216) malignant liposarcoma (Human)	1.02147	0.00190287
Eif3f	Eukaryotic translation initiation factor 3 subunit F	1.16616	0.00190936
Acaa2	3-ketoacyl-CoA thiolase, mitochondrial	-0.946872	0.00192089
Eif2s2	Eukaryotic translation initiation factor 2 subunit 2	1.05412	0.00193354
Ptpn11	Tyrosine-protein phosphatase non-receptor type 11	0.898427	0.00193547
Cc2d1a	Coiled-coil and C2 domain-containing protein 1A	3.53594	0.00193589
Psmg3	Proteasome assembly chaperone 3;Predicted gene, 26938 (Fragment)	-0.916436	0.00195144
Mrps23	28S ribosomal protein S23, mitochondrial (Fragment);28S ribosomal protein S23, mitochondrial;28S ribosomal protein S23, mitochondrial	-0.811185	0.00196666
Rras	Ras-related protein R-Ras	2.25996	0.00196666
Fitm1	Fat storage-inducing transmembrane protein 1	0.568647	0.00196666
Mff	Mitochondrial fission factor;Mitochondrial fission factor (Fragment);Mitochondrial fission factor	2.4189	0.00198642
Hmgcl	Hydroxymethylglutaryl-CoA lyase, mitochondrial	-0.953857	0.00198642
Saysd1	SAYSvFN domain-containing protein 1	-0.748213	0.00198642
Ppib	Peptidyl-prolyl cis-trans isomerase B	1.37752	0.00198844
Ankle2	Ankyrin repeat and LEM domain-containing protein 2	-0.568078	0.00200514
Mrpl39	39S ribosomal protein L39, mitochondrial	-2.09752	0.00203032
Mavs	Mitochondrial antiviral-signaling protein	-1.9744	0.00203271
Acot2	Acyl-coenzyme A thioesterase 2, mitochondrial	-1.29685	0.00203338
Tmem233	Transmembrane protein 233	-1.45565	0.0020354
Ndufb9	NADH dehydrogenase [ubiquinone] 1 beta subcomplex subunit 9	-0.538926	0.0020354
Mlec	Malectin	0.642948	0.00208707
Ahsa2	Activator of 90 kDa heat shock protein ATPase homolog 2 (Fragment);Activator of 90 kDa heat shock protein ATPase homolog 2 (Fragment);Activator of 90 kDa heat shock protein ATPase homolog 2	-1.2041	0.00210084
Ndufa2	NADH dehydrogenase [ubiquinone] 1 alpha subcomplex subunit 2	-1.33407	0.00211493
Ola1	Obg-like ATPase 1	0.703589	0.00213996
Arpc1a	Actin-related protein 2/3 complex subunit 1A	0.979081	0.00214254
Tnxb	Tenascin XB	1.32064	0.00216087
Psmd1	26S proteasome non-ATPase regulatory subunit 1	0.656095	0.00216731
Serpinb6b	Serine (or cysteine) peptidase inhibitor, clade B, member 6b;NK13	0.646374	0.00217324
Akt1s1	Proline-rich AKT1 substrate 1	-0.814842	0.00217324
Phkb	Phosphorylase b kinase regulatory subunit beta	0.565095	0.00217324
Eif2a	Eukaryotic translation initiation factor 2A	-0.469975	0.00217324
Ndufa5	NADH dehydrogenase [ubiquinone] 1 alpha subcomplex subunit 5	0.459507	0.00217324
Dnaja2	DnaJ homolog subfamily A member 2	0.6113	0.00217324
Arl6ip5	PRA1 family protein 3	-0.913425	0.00217502
Sts	Steryl-sulfatase	-1.31681	0.0021787
Ca3	Carbonic anhydrase 3	0.99514	0.00219773
Armt1	Damage-control phosphatase ARMT1	1.07747	0.00219819
Pcca	Propionyl-CoA carboxylase alpha chain, mitochondrial	0.993211	0.00221142
Rap1b	Ras-related protein Rap-1b	2.69003	0.0022192
Sgcg	Gamma-sarcoglycan	-0.882921	0.00222126
Casq1	Calsequestrin-1	3.22157	0.00223535
Mustn1	Musculoskeletal embryonic nuclear protein 1	-1.14048	0.00223535
Chmp5	Charged multivesicular body protein 5	-1.34667	0.00223866
Cox7a2	Cytochrome c oxidase subunit 7A2, mitochondrial	0.859276	0.00227534
Mob2	MOB kinase activator 2	0.533422	0.00237432
Mtfp1	Mitochondrial fission process protein 1	-0.675076	0.00237432
Rtn4ip1	Reticulon-4-interacting protein 1, mitochondrial;Reticulon-4-interacting protein 1, mitochondrial	-0.520988	0.00240649
Psma2	Proteasome subunit alpha type-2	-0.920711	0.00241043
Cs	Citrate synthase, mitochondrial	-0.787502	0.00241376
Tbca	Tubulin-specific chaperone A	-0.852513	0.00241394
Hs1bp3	HCLS1-binding protein 3	1.05579	0.00245872
Tom1l2	TOM1-like protein 2	1.25753	0.00247224
Dync1h1	Cytoplasmic dynein 1 heavy chain 1	0.625119	0.00247224
Actn3	Alpha-actinin-3	0.559255	0.00248786
Nfu1	NFU1 iron-sulfur cluster scaffold homolog, mitochondrial;NFU1 iron-sulfur cluster scaffold homolog, mitochondrial	1.18865	0.00250308
Cyc1	Cytochrome c1, heme protein, mitochondrial	1.06401	0.00251249
Apex1	DNA-(apurinic or apyrimidinic site) lyase (Fragment);DNA-(apurinic or apyrimidinic site) lyase (Fragment);DNA-(apurinic or apyrimidinic site) lyase	0.958558	0.00256445
Kpna4	Importin subunit alpha-3	2.17319	0.00257368
Hmgb2	High mobility group protein B2	2.163	0.00258777
Npepl1	Probable aminopeptidase NPEPL1	-1.09371	0.00258777
Msra	Mitochondrial peptide methionine sulfoxide reductase	-0.828635	0.00259688
Prob1	Proline-rich basic protein 1;Proline-rich basic protein 1 (Fragment)	-0.74855	0.00262601
Isca2	Iron-sulfur cluster assembly 2 homolog, mitochondrial (Fragment);Iron-sulfur cluster assembly 2 homolog, mitochondrial	0.615851	0.00262601
Cct7	T-complex protein 1 subunit eta	0.596967	0.00262783
Gsk3b	Glycogen synthase kinase-3 beta	-0.776219	0.00263573
Ppp1cb	Serine/threonine-protein phosphatase PP1-beta catalytic subunit	0.440506	0.00263573
Prkaa2	5'-AMP-activated protein kinase catalytic subunit alpha-2	-1.41706	0.00263573
Paics	Multifunctional protein ADE2	1.03939	0.00263573
Twf2	Twinfilin-2	-0.838319	0.00264582
Snx12	Sorting nexin-12	-0.627767	0.00266862
Armc8	Armadillo repeat-containing protein 8	0.894735	0.00267053
Hdhd2	Haloacid dehalogenase-like hydrolase domain-containing protein 2	0.698021	0.00267863
Otud4	OTU domain-containing protein 4	0.974034	0.00270014
Atp5mf	ATP synthase subunit f, mitochondrial	-1.77455	0.00270014
Apool	MICOS complex subunit Mic27	0.598698	0.00270014
Snf8	Vacuolar-sorting protein SNF8	1.38973	0.00278564
Ces1c	Carboxylesterase 1C	1.69455	0.00278564
Rpl5	60S ribosomal protein L5	4.53698	0.00278564
Ank1	Ankyrin-1;Ank1 protein;Ankyrin-1;Ankyrin-1;Ankyrin-1;Ankyrin-1	-0.82569	0.00279004
Klhl41	Kelch-like protein 41	1.58941	0.00279004
Dctn4	Dynactin subunit 4	2.03314	0.00279004
Ube2v1	Ubiquitin-conjugating enzyme E2 variant 1	-2.17027	0.00280864
Rps16	40S ribosomal protein S16	1.44662	0.00283499
Uqcrq	Cytochrome b-c1 complex subunit 8	0.828444	0.00283499
Cilp	Cartilage intermediate layer protein 1	-0.649479	0.00286254
Etfa	Electron transfer flavoprotein subunit alpha, mitochondrial	-0.748766	0.00287762
Mapk12	Mitogen-activated protein kinase 12	-0.438324	0.00288932
Ighg2c	Immunoglobulin heavy constant gamma 2C (Fragment);Immunoglobulin heavy constant gamma 2C (Fragment);Ig gamma-2A chain C region secreted form	2.83624	0.00289116
Sdr9c7	Short-chain dehydrogenase/reductase family 9C member 7	-1.65909	0.00289116
Hmox2	Heme oxygenase 2 (Fragment);Heme oxygenase 2	0.188289	0.00291219
Ufd1	Ubiquitin recognition factor in ER-associated degradation protein 1	-0.727142	0.00291219
Igkv6-13	Immunoglobulin kappa variable 6-13;Immunoglobulin kappa variable 6-13 (Fragment);Immunoglobulin kappa variable 6-15 (Fragment);Immunoglobulin kappa variable 6-23 (Fragment);Immunoglobulin kappa chain variable 6-25 (Fragment);Immunoglobulin kappa variable 6-14 (Fragment);Immunoglobulin kappa variable 6-17 (Fragment);Ig kappa chain V19-17	3.30943	0.00293727
Acadvl	Very long-chain specific acyl-CoA dehydrogenase, mitochondrial	-0.673091	0.00295332
Nhlrc2	NHL repeat-containing protein 2	-1.04603	0.00295332
Fam136a	Protein FAM136A	-1.95449	0.00295332
Scrn3	Secernin-3	0.532169	0.00296048
Psmd12	26S proteasome non-ATPase regulatory subunit 12	0.618446	0.00297954
Plp2	Proteolipid protein 2	-0.99733	0.00297954
Vps29	Vacuolar protein sorting-associated protein 29 (Fragment);Vacuolar protein sorting-associated protein 29;Vacuolar protein sorting-associated protein 29	1.33928	0.00302418
Myo1d	Unconventional myosin-Id	-0.881747	0.0030345
H1-3	Histone H1.3	-2.03653	0.0030359
Dbt	Lipoamide acyltransferase component of branched-chain alpha-keto acid dehydrogenase complex, mitochondrial	1.2741	0.00304239
Mybpc1	Myosin-binding protein C, slow-type	-2.80984	0.0030488
H1-4	Histone H1.4	-1.56023	0.0030488
Gpd1l	Glycerol-3-phosphate dehydrogenase 1-like protein	1.27065	0.00305212
Vps13c	Vacuolar protein sorting-associated protein 13C	-0.488295	0.00305212
Ak3	GTP:AMP phosphotransferase AK3, mitochondrial	1.1417	0.00305212
Mif	Macrophage migration inhibitory factor	1.52251	0.00305212
Smco1	Single-pass membrane and coiled-coil domain-containing protein 1	0.976083	0.00310653
Aars1	Alanine--tRNA ligase, cytoplasmic	0.400828	0.00310786
Gpd1	Glycerol-3-phosphate dehydrogenase [NAD(+)];Glycerol-3-phosphate dehydrogenase [NAD(+)], cytoplasmic	0.458097	0.00314672
Ddx3x	ATP-dependent RNA helicase DDX3X	1.99018	0.00318475
Tars1	Threonine--tRNA ligase 1, cytoplasmic	-0.447047	0.0031911
Rida	2-iminobutanoate/2-iminopropanoate deaminase	-0.15625	0.00319837
Ghitm	Growth hormone-inducible transmembrane protein	1.0928	0.00322561
Fn3k	Fructosamine-3-kinase	0.572665	0.00322748
Bag3	BAG family molecular chaperone regulator 3	-0.429794	0.00327059
Gspt1	Eukaryotic peptide chain release factor GTP-binding subunit ERF3A	-0.0655731	0.0033258
Kng2	Kininogen 2 (Fragment);Kininogen 2	-1.5739	0.00332788
Psmc4	26S proteasome regulatory subunit 6B	1.19892	0.0033567
Psmc5	26S proteasome regulatory subunit 8	0.512695	0.00342947
Sfxn3	Sideroflexin-3	-1.66918	0.00347338
Metap1	Methionine aminopeptidase 1	1.22631	0.00349847
Apoe	Apolipoprotein E (Fragment);Apolipoprotein E (Fragment);Apolipoprotein E	1.11543	0.00352162
Dusp28	Dual specificity phosphatase 28	-0.871871	0.00356019
Pdha1	Pyruvate dehydrogenase E1 component subunit alpha, somatic form, mitochondrial	0.517096	0.00356824
Capza2	F-actin-capping protein subunit alpha-2	-1.74055	0.00356824
Hba	Hemoglobin subunit alpha;Alpha globin 1	1.74416	0.00358935
Pdia3	Protein disulfide-isomerase A3	0.3841	0.0035961
Vwa8	von Willebrand factor A domain-containing protein 8	-0.807934	0.00361503
Tufm	Elongation factor Tu, mitochondrial	0.432121	0.00362298
Szrd1	SUZ domain-containing protein 1 (Fragment);SUZ domain-containing protein 1	-0.29931	0.00362719
Abcc9	ATP-binding cassette sub-family C member 9	-0.759808	0.00362719
Psmb10	Proteasome subunit beta type-10	0.325519	0.00362719
Psmd5	26S proteasome non-ATPase regulatory subunit 5	0.658215	0.00362719
Itpa	Inosine triphosphate pyrophosphatase	-0.419235	0.00362719
Akap12	A-kinase anchor protein 12	-1.00891	0.00362719
Hk2	Hexokinase-2	0.491806	0.00366958
S100a11	Protein S100-A11	1.49592	0.00367198
Dhcr7	7-dehydrocholesterol reductase	0.780134	0.00369615
Atp1a1	Sodium/potassium-transporting ATPase subunit alpha-1	-0.735244	0.00369615
Lactb2	Endoribonuclease LACTB2	0.871036	0.00370201
Psap	Prosaposin	0.213463	0.00371979
Tars2	Threonine--tRNA ligase, mitochondrial;Threonine--tRNA ligase, mitochondrial;Tars2 protein	-0.962745	0.00372109
Apoo	MICOS complex subunit Mic26	-0.420476	0.00373033
Art1	GPI-linked NAD(P)(+)--arginine ADP-ribosyltransferase 1	0.754738	0.00374912
Znf706	Zinc finger protein 706	-2.52514	0.0037716
Ucp3	Mitochondrial uncoupling protein 3	0.997046	0.00381603
Rps14	40S ribosomal protein S14	-1.8928	0.00383803
Ccdc124	Coiled-coil domain-containing protein 124	-0.49513	0.0038758
Cdv3	Protein CDV3	-0.271842	0.00388391
Fbln2	Fibulin-2	-1.01545	0.00389104
Sars1	Serine--tRNA ligase, cytoplasmic;Serine--tRNA ligase, cytoplasmic	1.1386	0.0038961
Wdr24	GATOR complex protein WDR24	-0.602833	0.00392247
Eci2	Enoyl-CoA delta isomerase 2, mitochondrial;Enoyl-CoA delta isomerase 2, mitochondrial	1.68238	0.00396932
Lamc1	Laminin subunit gamma-1	-1.18749	0.00400089
Lmna	Prelamin-A/C	0.941331	0.00403163
Retn	Resistin	1.51873	0.00403163
Uqcrfs1	Cytochrome b-c1 complex subunit Rieske, mitochondrial	-0.430568	0.00408116
Igkc	Immunoglobulin kappa constant (Fragment);Immunoglobulin kappa constant	2.30382	0.00409798
Aip	AH receptor-interacting protein (Fragment);AH receptor-interacting protein	-0.869501	0.00409798
Aprt	Adenine phosphoribosyltransferase	2.37446	0.0040984
Dhodh	Dihydroorotate dehydrogenase (quinone), mitochondrial;Dihydroorotate dehydrogenase (quinone), mitochondrial	0.822965	0.00410625
Chmp3	Charged multivesicular body protein 3 (Fragment);Charged multivesicular body protein 3	0.857387	0.00412368
Map4	Microtubule-associated protein (Fragment)	-0.603713	0.00412679
Mat2a	S-adenosylmethionine synthase isoform type-2	1.15321	0.0041278
Dbnl	Drebrin-like protein	-0.80096	0.0041278
Pin1	Peptidyl-prolyl cis-trans isomerase NIMA-interacting 1	0.704033	0.0041278
Perm1	PGC-1 and ERR-induced regulator in muscle protein 1	-1.00278	0.004166
Fermt2	Fermitin family homolog 2	0.648892	0.00417656
Tmem258	Transmembrane protein 258	-1.39786	0.00417991
Coro1c	Coronin-1C	0.852693	0.00419899
Dmac1	Distal membrane-arm assembly complex protein 1	-2.33158	0.00420387
Apip	Methylthioribulose-1-phosphate dehydratase	1.62973	0.00420387
Pde12	2',5'-phosphodiesterase 12	-0.724856	0.0042179
Akr1a1	Aldo-keto reductase family 1 member A1	1.34943	0.00422116
Amd1	S-adenosylmethionine decarboxylase proenzyme 1;S-adenosylmethionine decarboxylase proenzyme 2;S-adenosylmethionine decarboxylase proenzyme 1	0.29897	0.00422737
Eef1g	Elongation factor 1-gamma	0.385368	0.00426676
Arpc4	Actin-related protein 2/3 complex subunit 4	0.603234	0.00428018
Anxa3	Annexin A3	1.57272	0.00428455
Fbln5	Fibulin-5	-0.891508	0.00431664
Hsp90b1	Endoplasmin	0.57829	0.00431664
Naca	Nascent polypeptide-associated complex subunit alpha, muscle-specific form	-1.09167	0.00431664
Snx27	Sorting nexin-27	-1.33857	0.00433163
Pkia	cAMP-dependent protein kinase inhibitor alpha	0.889386	0.00433573
Akr7a2	Aflatoxin B1 aldehyde reductase member 2	0.816697	0.00433573
Adi1	1,2-dihydroxy-3-keto-5-methylthiopentene dioxygenase	1.18792	0.00433573
Zc3h15	Zinc finger CCCH domain-containing protein 15	-2.12378	0.00436208
Caprin1	Caprin-1	0.929147	0.00436981
Itih1	Inter-alpha-trypsin inhibitor heavy chain H1	0.789587	0.00437716
Camk2b	Calcium/calmodulin-dependent protein kinase type II subunit beta	-1.49004	0.00440015
Prkcq	Protein kinase C theta type	1.46631	0.00442861
Ensa	Alpha-endosulfine	0.489208	0.00450118
Pzp	Pregnancy zone protein	1.18439	0.0045056
Mlf2	Myeloid leukemia factor 2	-1.11543	0.00450814
Tspan8	Tetraspanin-8	-1.60866	0.00451174
Hpd	4-hydroxyphenylpyruvate dioxygenase	2.74381	0.00451174
Inmt	Indolethylamine N-methyltransferase	-0.673267	0.00454414
Mrps30	28S ribosomal protein S30, mitochondrial	-0.927106	0.00456469
Prdx1	Peroxiredoxin-1	1.01575	0.00459598
Snrpd3	Small nuclear ribonucleoprotein Sm D3	1.47787	0.00461361
Psmb6	Proteasome subunit beta type-6	-0.436721	0.00464292
Msrb2	Methionine-R-sulfoxide reductase B2, mitochondrial	0.791724	0.00464292
Pdcd6ip	Programmed cell death 6-interacting protein	0.811417	0.00464292
Sec23a	Protein transport protein SEC23;Protein transport protein Sec23A	2.1227	0.0046983
Rbm8a	RNA-binding protein 8A	0.57721	0.0047066
Phldb1	Pleckstrin homology-like domain family B member 1;Pleckstrin homology-like domain family B member 1;Pleckstrin homology-like domain family B member 1;Pleckstrin homology-like domain family B member 1 (Fragment);Pleckstrin homology-like domain family B member 1	-0.595343	0.004747
Dnaja4	DnaJ homolog subfamily A member 4	1.19927	0.00474882
Rab18	Ras-related protein Rab-18	-0.0689475	0.00477173
Ndrg1	Protein NDRG1	-0.934359	0.0047727
Psmb7	Proteasome subunit beta type-7	-0.663758	0.00480608
Cryab	Alpha-crystallin B chain	-1.41427	0.00480635
Svil	Supervillin;Archvillin;Supervillin	-0.845829	0.004821
Fkbp4	Peptidyl-prolyl cis-trans isomerase FKBP4	-0.729557	0.0048351
Gphn	Molybdopterin molybdenumtransferase;Gephyrin	-0.639245	0.00486611
Amy1	Alpha-amylase 1 (Fragment);Alpha-amylase 1	-1.81136	0.00486611
Ppp2r1a	Serine/threonine-protein phosphatase 2A 65 kDa regulatory subunit A alpha isoform	1.09853	0.00490793
Arhgap17	Rho GTPase-activating protein 17	-0.877303	0.00492198
Aldh7a1	Alpha-aminoadipic semialdehyde dehydrogenase	0.857891	0.00492936
Grb2	Growth factor receptor-bound protein 2	-0.322133	0.00494798
Cox7c	Cytochrome c oxidase subunit 7C, mitochondrial	-0.666392	0.00494798
Txnl1	Thioredoxin-like protein 1	0.645842	0.00495246
Srprb	Signal recognition particle receptor subunit beta	-0.872513	0.00495246
Rps6	40S ribosomal protein S6	-0.630392	0.00495394
Apmap	Adipocyte plasma membrane-associated protein	0.305068	0.00495394
Ndufa7	NADH dehydrogenase [ubiquinone] 1 alpha subcomplex subunit 7	-0.443952	0.00495394
Ctnnd2	Catenin delta-2	1.41422	0.00495394
Lum	Lumican	0.95186	0.00499139
Suclg1	Succinate--CoA ligase [ADP/GDP-forming] subunit alpha, mitochondrial	-1.21233	0.00499307
Sirt2	NAD-dependent protein deacetylase;NAD-dependent protein deacetylase sirtuin-2	0.276904	0.00502251
Hdgfl3	Hepatoma-derived growth factor-related protein 3	-1.22962	0.00505243
Acadsb	Short/branched chain specific acyl-CoA dehydrogenase, mitochondrial	0.935514	0.00509664
Rsu1	Ras suppressor protein 1	2.22026	0.00512953
Ndufb6	NADH dehydrogenase [ubiquinone] 1 beta subcomplex subunit 6	-0.76496	0.00513017
Cox5a	Cytochrome c oxidase subunit 5A, mitochondrial	0.655404	0.00513017
Rpl14	60S ribosomal protein L14	-0.895524	0.00517423
Acot9	Acyl-coenzyme A thioesterase 9, mitochondrial	0.72572	0.00517918
Hist1h2bb	Histone H2B type 1-B	-0.359335	0.00518113
Dars1	Aspartate--tRNA ligase, cytoplasmic	1.0581	0.00523821
Babam1	BRISC and BRCA1-A complex member 1	-0.680723	0.00525272
Fgg	Fibrinogen gamma chain	0.765971	0.00526141
Nipsnap2	Protein NipSnap homolog 2;Glioblastoma amplified sequence	-0.278199	0.00528206
Ces1d	Carboxylesterase 1D	0.52662	0.00529442
Gopc	Golgi-associated PDZ and coiled-coil motif-containing protein (Fragment);Golgi-associated PDZ and coiled-coil motif-containing protein;Golgi-associated PDZ and coiled-coil motif-containing protein	-0.971631	0.00531086
Bphl	Valacyclovir hydrolase	0.541461	0.00531237
Psma4	Proteasome subunit alpha type-4	1.48141	0.0053283
Prmt5	Protein arginine N-methyltransferase 5	0.53132	0.00533241
Adssl1	Adenylosuccinate synthetase isozyme 1	0.684077	0.00533241
Strap	Serine-threonine kinase receptor-associated protein	0.995707	0.00540198
Gmfb	Glia maturation factor beta (Fragment);Glia maturation factor beta	1.28711	0.00543379
Uba5	Ubiquitin-like modifier-activating enzyme 5 (Fragment);Ubiquitin-like modifier-activating enzyme 5;Ubiquitin-like modifier-activating enzyme 5;Ubiquitin-like modifier-activating enzyme 5	-0.776957	0.00544113
Myof	Myoferlin	-0.325798	0.00544113
Pgm5	Phosphoglucomutase-like protein 5	-0.622449	0.00544113
Dctn2	Dynactin subunit 2	-0.211921	0.00544113
Hrc	Histidine-rich calcium-binding protein	1.46818	0.00546728
Atox1	Copper transport protein ATOX1	-0.454805	0.00554053
Xrcc5	X-ray repair cross-complementing protein 5	0.900171	0.00554287
Fau	40S ribosomal protein S30	0.353192	0.00555003
Mrps2	28S ribosomal protein S2, mitochondrial	-1.16116	0.00555911
Cryl1	Lambda-crystallin homolog	1.92834	0.00558618
Sardh	Sarcosine dehydrogenase, mitochondrial	1.44136	0.00567306
Arhgdia	Rho GDP-dissociation inhibitor 1	0.830142	0.00570958
Spaca1	Sperm acrosome membrane-associated protein 1	0.0293531	0.00573356
Sar1b	GTP-binding protein SAR1b	1.36251	0.00573762
Rps13	40S ribosomal protein S13	-1.71501	0.005751
Idh1	Isocitrate dehydrogenase [NADP] cytoplasmic	0.640731	0.00580467
Map4	Microtubule-associated protein 4	-0.818282	0.00581398
Fh	Fumarate hydratase, mitochondrial	0.908195	0.00584699
Safb	Scaffold attachment factor B1	1.65541	0.00587736
Tcea3	Transcription elongation factor A protein 3	-1.12139	0.00590791
Unc45b	Protein unc-45 homolog B	0.454458	0.00592571
Myoz1	Myozenin-1	-0.0843453	0.00595728
Tuba8	Tubulin alpha-8 chain	-0.873615	0.00605204
Krt1	Keratin, type II cytoskeletal 1	-1.21842	0.00609765
Zmpste24	CAAX prenyl protease 1 homolog	0.272051	0.00613135
Ppp5c	Serine/threonine-protein phosphatase (Fragment);Serine/threonine-protein phosphatase 5	1.3217	0.006158
Khdrbs1	KH domain-containing, RNA-binding, signal transduction-associated protein 1	0.636366	0.00619537
Btf3l4	Transcription factor BTF3 homolog 4	1.20981	0.00622565
Diaph1	Protein diaphanous homolog 1	1.03426	0.00626783
Dglucy	D-glutamate cyclase, mitochondrial;D-glutamate cyclase, mitochondrial	0.719529	0.00628438
St7l	Suppressor of tumorigenicity 7 protein-like (Fragment);Suppressor of tumorigenicity 7 protein-like;Suppressor of tumorigenicity 7 protein-like (Fragment)	1.43197	0.00628628
Myh1	Myosin-1	-0.483419	0.00631401
Iscu	Iron-sulfur cluster assembly enzyme ISCU, mitochondrial;Iron-sulfur cluster assembly enzyme ISCU, mitochondrial	1.20103	0.00634501
Cav1	Caveolin (Fragment)	-1.28899	0.00649489
Qrsl1	Glutamyl-tRNA(Gln) amidotransferase subunit A, mitochondrial	-0.248049	0.00651395
Nsfl1c	NSFL1 cofactor p47	-0.832984	0.00655109
Gtf2i	General transcription factor II-I	-0.216452	0.00656685
Clcn1	Chloride channel protein (Fragment);Chloride channel protein 1	1.28823	0.00660049
Sgcd	Delta-sarcoglycan	-0.458715	0.00660873
Pfkfb1	6-phosphofructo-2-kinase/fructose-2,6-bisphosphatase 1	0.0961203	0.00661896
Lmcd1	LIM and cysteine-rich domains protein 1	-0.638524	0.00661925
Sec61b	Protein transport protein Sec61 subunit beta	-0.550083	0.00661925
Rgn	Regucalcin	2.55861	0.00662202
Ppp2ca	Serine/threonine-protein phosphatase 2A catalytic subunit alpha isoform	-1.94736	0.00667121
Tmem38a	Trimeric intracellular cation channel type A	-0.971612	0.00670238
Thtpa	Thiamine-triphosphatase	-0.217492	0.0067106
H13	Histocompatibility 13 (Fragment);H13 protein;Minor histocompatibility antigen H13	-0.306072	0.0067137
Rpl27	60S ribosomal protein L27	-0.858773	0.00679253
Tcp1	T-complex protein 1 subunit alpha	0.577453	0.00680529
Rnmt	mRNA cap guanine-N7 methyltransferase (Fragment);mRNA cap guanine-N7 methyltransferase (Fragment);mRNA cap guanine-N7 methyltransferase	-1.05734	0.00680529
Hnrnpa2b1	Heterogeneous nuclear ribonucleoproteins A2/B1	0.320521	0.00690084
Gstk1	Glutathione S-transferase kappa 1	0.667634	0.00690084
Me1	NADP-dependent malic enzyme	1.6221	0.006913
Prnp	Major prion protein	-1.42891	0.00691617
Srl	Sarcalumenin	0.605603	0.00703682
Fkbp15	FK506-binding protein 15	-0.59684	0.00705927
Slc27a3	Solute carrier family 27 member 3	-1.78218	0.00705927
Mylk	Myosin light chain kinase, smooth muscle;Myosin light chain kinase, smooth muscle	-0.867373	0.00714191
Rab5a	Ras-related protein Rab-5A	1.55475	0.00714846
Acat2	Acetyl-CoA acetyltransferase, cytosolic;Acetyl-Coenzyme A acetyltransferase 3;Acetyl-CoA acetyltransferase, cytosolic	1.73337	0.00717351
Uba3	NEDD8-activating enzyme E1 catalytic subunit	-1.89489	0.00721837
Ndufs4	NADH dehydrogenase [ubiquinone] iron-sulfur protein 4, mitochondrial;NADH dehydrogenase [ubiquinone] iron-sulfur protein 4, mitochondrial	-0.818326	0.00734772
Plppr3	Phospholipid phosphatase-related protein type 3	-5.0229	0.00734772
Sacm1l	Phosphatidylinositide phosphatase SAC1	0.404736	0.00734777
Ddost	Dolichyl-diphosphooligosaccharide--protein glycosyltransferase 48 kDa subunit	0.879762	0.00735998
Vbp1	Prefoldin subunit 3	0.224641	0.00735998
Idh3b	Isocitrate dehydrogenase [NAD] subunit, mitochondrial	0.541528	0.00735998
Pdk2	[Pyruvate dehydrogenase (acetyl-transferring)] kinase isozyme 2, mitochondrial	0.55357	0.00735998
Sap18	Histone deacetylase complex subunit SAP18	-0.647919	0.00736123
Gstz1	Maleylacetoacetate isomerase	1.47532	0.00744935
Erh	Enhancer of rudimentary homolog	0.426086	0.00745848
Tbx15	T-box transcription factor TBX15	-2.18954	0.00749978
Gpc1	Glypican-1	0.550185	0.00751544
Trappc3	Trafficking protein particle complex subunit 3	1.22983	0.00753567
Actl6a	Actin-like protein 6A (Fragment);Actin-like protein 6A	-0.95654	0.00762464
Cnpy2	Protein canopy homolog 2 (Fragment);Protein canopy homolog 2	-0.124425	0.0076794
Ugp2	UTP--glucose-1-phosphate uridylyltransferase	0.468805	0.00773251
Fhod1	FH1/FH2 domain-containing protein 1	-0.768703	0.0079458
Cox19	Cytochrome c oxidase assembly protein COX19	0.1678	0.0079458
Dhrs1	Dehydrogenase/reductase SDR family member 1	-0.503147	0.00795104
Vps35	Vacuolar protein sorting-associated protein 35	0.592537	0.00800978
Fkbp1a	Peptidyl-prolyl cis-trans isomerase FKBP1A	-1.30134	0.00803615
Nol3	Nucleolar protein 3	-0.543862	0.0080439
Odr4	Protein odr-4 homolog	-0.535808	0.00806513
Ddx21	Nucleolar RNA helicase 2	-0.147004	0.00806513
Fgb	Fibrinogen beta chain	0.644187	0.00810665
Kctd12	BTB/POZ domain-containing protein KCTD12	-0.872511	0.0081349
Mybpc1	Myosin-binding protein C, slow-type	-0.740595	0.00815144
Ubxn6	UBX domain-containing protein 6	-1.24346	0.00818273
Smug1	Single-strand selective monofunctional uracil DNA glycosylase	-0.697387	0.00820341
Uchl5	Ubiquitin carboxyl-terminal hydrolase isozyme L5 (Fragment);Ubiquitin carboxyl-terminal hydrolase isozyme L5	0.800287	0.00824186
Rbbp7	Histone-binding protein RBBP7	-1.31874	0.00824639
Fadd	FAS-associated death domain protein	-0.673686	0.00825376
Cndp2	Cytosolic non-specific dipeptidase	-0.281934	0.00825376
Ccdc6	Coiled-coil domain-containing protein 6	-0.0741406	0.0082574
Raly	RNA-binding protein Raly (Fragment);RNA-binding protein Raly	2.71249	0.00826377
As3mt	Arsenite methyltransferase	1.48698	0.00826629
Map3k20	Mitogen-activated protein kinase kinase kinase 20	0.765668	0.00835227
Acy1	Aminoacylase-1;Aminoacylase-1 (Fragment);Aminoacylase-1;Aminoacylase-1;Aminoacylase-1	0.311331	0.00839936
Tsr2	Pre-rRNA-processing protein TSR2 homolog	-0.676708	0.00839936
Pcbp1	Poly(rC)-binding protein 1	-1.0919	0.00839936
Sppl2a	Signal peptide peptidase-like 2A	1.63275	0.00839936
Usp5	Ubiquitin carboxyl-terminal hydrolase 5;Ubiquitin carboxyl-terminal hydrolase	-0.843104	0.0084583
Usp39	U4/U6.U5 tri-snRNP-associated protein 2	-1.45723	0.00849112
Dennd4c	DENN domain-containing protein 4C	-0.457372	0.00852735
Prkag3	5'-AMP-activated protein kinase subunit gamma-3	-0.680482	0.00852735
Copb1	Coatomer subunit beta	-0.687341	0.00859835
Gng11	Guanine nucleotide-binding protein G(I)/G(S)/G(O) subunit gamma-11;Guanine nucleotide-binding protein G(T) subunit gamma-T1	-1.28604	0.00865625
Klc1	Kinesin light chain 1;Kinesin light chain 1;Kinesin light chain 1 (Fragment);Kinesin light chain 1;Kinesin light chain 1;Kinesin light chain 1;Kinesin light chain 1	-0.608234	0.00866936
Pnpla7	Patatin-like phospholipase domain-containing protein 7	1.73203	0.00866936
Mcat	Malonyl-CoA-acyl carrier protein transacylase, mitochondrial (Fragment);Malonyl-CoA-acyl carrier protein transacylase, mitochondrial	-1.23941	0.00868458
Fbn1	Fibrillin-1	-0.776415	0.00873615
Gdi1	Rab GDP dissociation inhibitor alpha	-0.60244	0.00875895
Tmem230	Transmembrane protein 230	-0.635674	0.0088952
Fkbp5	Peptidylprolyl isomerase;Peptidyl-prolyl cis-trans isomerase FKBP5	-0.460858	0.00890224
Nefh	Neurofilament heavy polypeptide	-0.797817	0.00891376
Sccpdh	Saccharopine dehydrogenase-like oxidoreductase	1.44312	0.00896049
Svip	Small VCP/p97-interacting protein	-1.48652	0.00897167
Rock2	Rho-associated protein kinase 2 (Fragment);Rho-associated protein kinase	-0.49994	0.00899027
Usp4	Ubiquitin carboxyl-terminal hydrolase;Ubiquitin carboxyl-terminal hydrolase 4	-2.59061	0.00900683
Echs1	Enoyl-CoA hydratase, mitochondrial	0.511023	0.0090119
Uba2	SUMO-activating enzyme subunit 2	-0.265523	0.00903732
Ap2a2	AP-2 complex subunit alpha-2	0.557188	0.00908219
Pmm2	Phosphomannomutase 2	4.9009	0.00913224
Plekhf1	Pleckstrin homology domain-containing family F member 1	-1.33365	0.00914248
Calr	Calreticulin	0.487291	0.00915394
Dnajc3	DnaJ homolog subfamily C member 3	-0.587697	0.00916357
Ogt	UDP-N-acetylglucosamine--peptide N-acetylglucosaminyltransferase 110 kDa subunit	-0.540264	0.00916904
Ehbp1l1	EH domain-binding protein 1-like protein 1	-0.184695	0.00924916
Itgb1	Integrin beta-1	-0.631121	0.00930385
Ncl	Nucleolin	0.373042	0.00944048
Cst3	Cystatin-C (Fragment);Cystatin-C	-1.29428	0.00945439
Mcee	Methylmalonyl-CoA epimerase, mitochondrial;Methylmalonyl-CoA epimerase, mitochondrial	0.989833	0.00945688
Slc25a3	Phosphate carrier protein, mitochondrial;Phosphate carrier protein, mitochondrial	0.45317	0.00945688
Gart	Trifunctional purine biosynthetic protein adenosine-3	0.533635	0.00945688
Decr1	2,4-dienoyl-CoA reductase, mitochondrial	0.586439	0.0095185
Srsf3	Serine/arginine-rich splicing factor 3	0.60208	0.00964381
Coq7	5-demethoxyubiquinone hydroxylase, mitochondrial;5-demethoxyubiquinone hydroxylase, mitochondrial;5-demethoxyubiquinone hydroxylase, mitochondrial	0.929851	0.00988449
AK157302	cDNA sequence AK157302;Iron-sulfur cluster assembly 1 homolog, mitochondrial	-1.15826	0.00988449
Col6a1	Collagen alpha-1(VI) chain	0.443929	0.0100888
Speg	Striated muscle-specific serine/threonine-protein kinase	-0.770893	0.0101493
Rps9	40S ribosomal protein S9	2.25771	0.010169
Rps11	40S ribosomal protein S11	0.391727	0.010214
Elob	Elongin-B	-1.88321	0.010243
Coa3	Cytochrome c oxidase assembly factor 3 homolog, mitochondrial	-1.68271	0.0103373
Atp6v1b2	V-type proton ATPase subunit B, brain isoform	-0.627731	0.0103859
Micos10	MICOS complex subunit Mic10	-0.757891	0.010399
Srp19	Signal recognition particle 19 kDa protein	-0.74357	0.0104074
Hmox1	Heme oxygenase 1	1.07958	0.0105241
Rpl30	60S ribosomal protein L30	-0.636803	0.0105353
Sparc	SPARC	4.65421	0.0105436
Myo18b	Myosin XVIIIb	0.477089	0.0105596
Lap3	Cytosol aminopeptidase	-0.891473	0.0106747
Ak1	Adenylate kinase isoenzyme 1	0.36968	0.0106987
Lcmt1	Leucine carboxyl methyltransferase 1	-0.767085	0.0107356
Apoa4	Apolipoprotein A-IV	-0.435983	0.0107356
Rpl12	60S ribosomal protein L12	-0.305901	0.0107356
Bzw2	Basic leucine zipper and W2 domain-containing protein 2	2.51272	0.0107356
Sf3b3	Splicing factor 3B subunit 3	0.487043	0.0107356
Denr	Density-regulated protein	0.766091	0.0107356
Tmod1	Tropomodulin-1	1.14606	0.0107645
Asrgl1	Isoaspartyl peptidase/L-asparaginase	-0.529118	0.0108144
Babam2	BRISC and BRCA1-A complex member 2 (Fragment);BRISC and BRCA1-A complex member 2;BRISC and BRCA1-A complex member 2;BRISC and BRCA1-A complex member 2;BRISC and BRCA1-A complex member 2	-0.551319	0.0108225
Dlat	Dihydrolipoyllysine-residue acetyltransferase component of pyruvate dehydrogenase complex, mitochondrial	-0.453517	0.0108225
Tdrd3	Tudor domain-containing protein 3	-0.558314	0.0108225
Fastkd2	FAST kinase domain-containing protein 2, mitochondrial	1.44045	0.0108516
Sec23ip	SEC23-interacting protein	0.502846	0.0108516
Cd44	CD44 antigen	-1.70148	0.0108806
Wbp2	WW domain-binding protein 2	0.29108	0.0109107
4931406C07Rik	RIKEN cDNA 4931406C07 gene;Ester hydrolase C11orf54 homolog	1.0502	0.0109686
Cavin4	Caveolae-associated protein 4	0.520292	0.0109686
Otc	Ornithine carbamoyltransferase, mitochondrial;Ornithine carbamoyltransferase, mitochondrial	1.8166	0.0109686
Cped1	Cadherin-like and PC-esterase domain-containing 1;CPED1;Cadherin-like and PC-esterase domain-containing 1	-0.543083	0.0109828
Dnajc11	DnaJ homolog subfamily C member 11	-0.64813	0.0109828
Hint2	Histidine triad nucleotide-binding protein 2, mitochondrial	-0.645784	0.0109828
Sec62	Translocation protein SEC62	1.4835	0.011042
Pmpca	Mitochondrial-processing peptidase subunit alpha	-0.810582	0.0110757
Mtarc2	Mitochondrial amidoxime reducing component 2	0.568734	0.0111611
Wars2	Tryptophan--tRNA ligase, mitochondrial	-0.175466	0.011244
Ruvbl1	RuvB-like 1	-0.703118	0.0112624
Dlst	Dihydrolipoyllysine-residue succinyltransferase component of 2-oxoglutarate dehydrogenase complex, mitochondrial	0.673357	0.0113216
Acyp2	Acylphosphatase-2	0.354163	0.0113289
Cdc34	Ubiquitin-conjugating enzyme E2 R1	-1.19527	0.0114303
Pgam5	Serine/threonine-protein phosphatase PGAM5, mitochondrial	-1.07183	0.0114365
Mthfd1	C-1-tetrahydrofolate synthase, cytoplasmic	0.499845	0.0114562
Grn	Progranulin	-2.11083	0.0114909
Sra1	Steroid receptor RNA activator 1 (Fragment);Steroid receptor RNA activator 1	-0.588382	0.0114935
Pgm3	Phosphoacetylglucosamine mutase	-0.713513	0.0115456
Ecsit	Evolutionarily conserved-signaling intermediate in Toll pathway, mitochondrial;Evolutionarily conserved-signaling intermediate in Toll pathway, mitochondrial (Fragment);Evolutionarily conserved signaling intermediate in Toll pathway, mitochondrial	-1.12305	0.011587
Ppa1	Inorganic pyrophosphatase	0.161082	0.0115908
Cnbp	Cellular nucleic acid-binding protein	-1.48094	0.0116149
Serpinb6a	Serine (or cysteine) peptidase inhibitor, clade B, member 6a;Serpin B6	0.419368	0.0116149
Mccc1	Methylcrotonoyl-CoA carboxylase subunit alpha, mitochondrial	1.1326	0.0116967
Rnf123	E3 ubiquitin-protein ligase RNF123 (Fragment);E3 ubiquitin-protein ligase RNF123	0.473173	0.0117914
Nono	Non-POU domain-containing octamer-binding protein	0.684891	0.0118184
Pecam1	Platelet endothelial cell adhesion molecule	-0.561365	0.0121433
Srp72	Signal recognition particle subunit SRP72	0.468108	0.0121546
Naa10	N-alpha-acetyltransferase 10	1.13432	0.0122113
Sgca	Alpha-sarcoglycan	-1.24812	0.0122928
St13	Hsc70-interacting protein	1.28258	0.012354
Coro1b	Coronin-1B	-1.96141	0.0123824
Mrps28	28S ribosomal protein S28, mitochondrial	-0.0674116	0.0124343
Slc37a4	Solute carrier family 37 (glucose-6-phosphate transporter), member 4;Solute carrier family 37 (Glucose-6-phosphate transporter), member 4	-0.177726	0.0124813
Drg2	Developmentally-regulated GTP-binding protein 2	-1.02448	0.0125392
Pmpcb	Mitochondrial-processing peptidase subunit beta	0.441427	0.0127175
Cox5b	Cytochrome c oxidase subunit 5B, mitochondrial;Cytochrome c oxidase subunit 5B, mitochondrial	0.498427	0.0127335
Jsrp1	Junctional sarcoplasmic reticulum protein 1	-0.3127	0.0127756
Atp1b2	Sodium/potassium-transporting ATPase subunit beta-2	0.704372	0.0128852
Olfr951	Olfactory receptor 951;Odorant receptor K4h17	-1.07597	0.0128852
Abcb8	Mitochondrial potassium channel ATP-binding subunit	-0.477549	0.0129027
Aifm1	Apoptosis-inducing factor 1, mitochondrial;Apoptosis-inducing factor 1, mitochondrial	-0.518767	0.012917
Wwp1	NEDD4-like E3 ubiquitin-protein ligase WWP1	-0.575179	0.0129743
Hrg	Histidine-rich glycoprotein	-0.696851	0.0129759
Nap1l4	Nap1l4 protein;Nucleosome assembly protein 1-like 4	-0.723474	0.012996
Trabd	TraB domain-containing protein (Fragment);TraB domain-containing protein;TraB domain-containing protein	-0.278668	0.013064
Sod1	Superoxide dismutase [Cu-Zn]	0.426441	0.013064
Myadm	Myeloid-associated differentiation marker	-0.611404	0.0131652
Actr2	Actin-related protein 2	-0.405816	0.0131652
Ywhaq	14-3-3 protein theta	-0.703372	0.0131652
Asb13	Ankyrin repeat and SOCS box protein 13	0.713698	0.0131652
Eif3a	Eukaryotic translation initiation factor 3 subunit A	0.164392	0.0131738
Ppil1	Peptidyl-prolyl cis-trans isomerase-like 1	0.402673	0.0131756
Synpo	Synaptopodin	-0.403139	0.0131816
Ube2v2	Ubiquitin-conjugating enzyme E2 variant 2	-3.65376	0.0131816
Lsm3	U6 snRNA-associated Sm-like protein LSm3	1.20693	0.0131916
Bcat2	Branched-chain-amino-acid aminotransferase;Branched-chain-amino-acid aminotransferase, mitochondrial	0.343017	0.0132346
Nudcd2	NudC domain-containing protein 2	-2.22615	0.0132792
Csnk2a1	Casein kinase II subunit alpha	0.722927	0.0132792
Acsl3	Long-chain-fatty-acid--CoA ligase 3	0.798722	0.0132971
Cmya5	Cardiomyopathy-associated protein 5	-0.345895	0.0132971
Rbp4	Retinol-binding protein 4	-0.816906	0.0133196
Serpinh1	Serpin H1	0.592782	0.0133416
Ap1g1	AP-1 complex subunit gamma-1;AP-1 complex subunit gamma	3.05893	0.0133609
Emc8	ER membrane protein complex subunit 8 (Fragment);ER membrane protein complex subunit 8 (Fragment);ER membrane protein complex subunit 8	-0.496819	0.0133885
Isoc2a	Isochorismatase domain-containing protein 2A	-0.428052	0.0134181
Mrc2	C-type mannose receptor 2	-1.3277	0.0134676
Sf3b4	Splicing factor 3B subunit 4	-1.18691	0.0137781
Ech1	Delta(3,5)-Delta(2,4)-dienoyl-CoA isomerase, mitochondrial	1.68803	0.0137874
Hbs1l	HBS1-like protein	-0.205907	0.0139397
Thrap3	Thyroid hormone receptor-associated protein 3	-0.248306	0.0139478
Csrp1	Cysteine and glycine-rich protein 1	0.922161	0.0139811
Sptbn1	Spectrin beta chain, non-erythrocytic 1	-0.91559	0.0139902
Srrt	Serrate RNA effector molecule homolog	0.442437	0.0140227
Mtr	Methionine synthase	1.43342	0.0140944
Aup1	Ancient ubiquitous protein 1	-1.65682	0.0140978
Parvb	Beta-parvin	-0.240371	0.0141701
Eif4ebp2	Eukaryotic translation initiation factor 4E-binding protein 2	1.03234	0.0142604
Oxct1	Succinyl-CoA:3-ketoacid coenzyme A transferase 1, mitochondrial	2.01769	0.0142759
Itgb4	Integrin beta-4;Integrin beta	-1.17817	0.014469
Ppp1r7	Protein phosphatase 1 regulatory subunit 7	0.328193	0.0144729
Nup85	Nuclear pore complex protein Nup85	-0.364545	0.0144729
Tex264	Testis-expressed gene 264	-1.4123	0.0144886
Creld1	Protein disulfide isomerase Creld1	0.11239	0.0145038
Pura	Transcriptional activator protein Pur-alpha	0.33087	0.0147003
Rcsd1	CapZ-interacting protein	-0.397614	0.0147316
Fmo5	Dimethylaniline monooxygenase [N-oxide-forming] 5	-0.992652	0.0147402
Fstl5	Follistatin-related protein 5	-0.634477	0.0147653
Hhatl	Protein-cysteine N-palmitoyltransferase HHAT-like protein	0.407643	0.0147831
Cars1	Cysteine--tRNA ligase, cytoplasmic	0.240741	0.0148988
Snw1	SNW domain-containing protein 1	-0.652932	0.0149526
Hspd1	60 kDa heat shock protein, mitochondrial	0.376601	0.0149526
Vdac1	Voltage-dependent anion-selective channel protein 1	-0.936591	0.0149718
C3	Complement C3	0.386988	0.0149984
Ap3b1	AP-3 complex subunit beta-1	0.702981	0.0150589
Atp2b1	Plasma membrane calcium-transporting ATPase 1	-1.48143	0.0150864
Dpt	Dermatopontin	-0.442139	0.0150864
Hsp90aa1	Heat shock protein HSP 90-alpha	0.514283	0.0151018
Isy1	Pre-mRNA-splicing factor ISY1 homolog	0.753884	0.0151455
Col4a2	Collagen alpha-2(IV) chain	-0.360727	0.0152981
Pitrm1	Presequence protease, mitochondrial	0.993662	0.0153325
Dffa	DNA fragmentation factor subunit alpha	-0.241346	0.0153444
Eif3b	Eukaryotic translation initiation factor 3 subunit B	0.829573	0.0154622
Lrrc59	Leucine-rich repeat-containing protein 59	0.623088	0.0154825
Bcap31	B-cell receptor-associated protein 31	-0.327824	0.0155073
C2cd6	C2 calcium dependent domain containing 6	0.746525	0.0155094
Mrpl38	39S ribosomal protein L38, mitochondrial	-0.664052	0.0156331
Ube3a	Ubiquitin-protein ligase E3A	-0.713962	0.0157217
Tkt	Transketolase	1.65379	0.0157217
Tmem177	Transmembrane protein 177	0.700166	0.0157318
Zadh2	Prostaglandin reductase-3	-1.23848	0.015916
Cul1	Cullin-1 (Fragment);Cullin-1	-0.370847	0.0159797
Dcn	Decorin	0.567759	0.0160566
Gaa	Lysosomal alpha-glucosidase	-1.08937	0.0160641
Snx5	Sorting nexin-5	0.507091	0.0160641
Rabgap1	Rab GTPase-activating protein 1	-0.0186861	0.0161446
Msn	Moesin	0.479228	0.0164314
Myh4	Myosin-4	0.225158	0.0169956
Ube2n	Ubiquitin-conjugating enzyme E2 N	-0.78096	0.0170523
Ecm1	Extracellular matrix protein 1	0.476147	0.0171246
Abhd16a	Phosphatidylserine lipase ABHD16A	-0.925387	0.0171589
Rpl31	60S ribosomal protein L31	-1.57828	0.0171886
Apoa2	Apolipoprotein A-II	1.61026	0.0172637
Eef1b	Elongation factor 1-beta	-1.29262	0.0177681
Car2	Carbonic anhydrase 2 (Fragment);Carbonic anhydrase 2	0.509046	0.0177835
Cbx1	Chromobox protein homolog 1	-0.826757	0.017865
Dgkz	Diacylglycerol kinase	-1.31967	0.0178896
Ppp1r3a	Protein phosphatase 1 regulatory subunit 3A	-0.20303	0.0180354
Copa	Coatomer subunit alpha	1.00481	0.0180795
Neurl1	E3 ubiquitin-protein ligase NEURL1	-0.748315	0.018178
Kpna1	Importin subunit alpha-5	0.938717	0.0182307
Atp5a1	ATP synthase subunit alpha	-0.847403	0.0182668
Asl	Argininosuccinate lyase (Fragment);Argininosuccinate lyase	0.842787	0.018428
Col14a1	Collagen alpha-1(XIV) chain	0.846165	0.0184298
Fdx1	Adrenodoxin, mitochondrial	-0.501771	0.0186033
Rps17	40S ribosomal protein S17	-0.52809	0.0186124
Nampt	Nicotinamide phosphoribosyltransferase	-0.990195	0.0186956
Cops3	COP9 signalosome complex subunit 3	-0.749074	0.0188755
Eif2s3x	Eukaryotic translation initiation factor 2 subunit 3, X-linked	-1.28592	0.0190005
Chmp2b	Charged multivesicular body protein 2b	-0.817219	0.0190825
Srrm2	Serine/arginine repetitive matrix protein 2	-0.918447	0.0192625
Zranb2	Zinc finger Ran-binding domain-containing protein 2 (Fragment);Zinc finger Ran-binding domain-containing protein 2;Zinc finger Ran-binding domain-containing protein 2;Zinc finger Ran-binding domain-containing protein 2	-0.831956	0.0192665
Phkg1	Phosphorylase b kinase gamma catalytic chain, skeletal muscle/heart isoform	-0.684191	0.0193089
Ganab	Neutral alpha-glucosidase AB	1.56482	0.0193247
Mrps36	28S ribosomal protein S36, mitochondrial;28S ribosomal protein S36, mitochondrial	-0.503425	0.0195618
Eci1	Enoyl-CoA delta isomerase 1, mitochondrial	-0.811617	0.0195954
Ankrd17	Ankyrin repeat domain-containing protein 17	-1.62751	0.0196229
Hspb1	Heat shock protein beta-1	-0.395288	0.0196229
Cycs	Cytochrome c, somatic	-0.494646	0.0196362
Bles03	UPF0696 protein C11orf68 homolog	0.60025	0.0196362
Psma7	Proteasome subunit alpha type-7	-0.960329	0.0196469
Ckmt2	Creatine kinase S-type, mitochondrial	0.539207	0.0197445
Scoc	Short coiled-coil protein	1.02058	0.0198274
Nudt16	U8 snoRNA-decapping enzyme (Fragment);U8 snoRNA-decapping enzyme (Fragment);U8 snoRNA-decapping enzyme	1.83801	0.0198446
Ckap5	Cytoskeleton-associated protein 5	-0.895501	0.0199292
Gpd2	Glycerol-3-phosphate dehydrogenase, mitochondrial	0.221101	0.0202298
Ndufb10	NADH dehydrogenase [ubiquinone] 1 beta subcomplex subunit 10 (Fragment);NADH dehydrogenase [ubiquinone] 1 beta subcomplex subunit 10	-0.33168	0.0205947
C7	Complement component 7	-0.341667	0.0205947
Mtnd5	NADH-ubiquinone oxidoreductase chain 5	0.432995	0.0205947
Pitpnb	Phosphatidylinositol transfer protein beta isoform	0.408568	0.0205947
Naa50	N-alpha-acetyltransferase 50	-0.412349	0.0205947
Ssu72	RNA polymerase II subunit A C-terminal domain phosphatase SSU72	-0.815307	0.0206256
NaN	Uncharacterized protein C1orf198 homolog	-1.25575	0.0206293
Xdh	Xanthine dehydrogenase/oxidase	0.670618	0.020819
Psma3	Proteasome subunit alpha type-3	-0.557278	0.0212328
Tbc1d22a	TBC1 domain family member 22A (Fragment);TBC1 domain family member 22A	-1.10084	0.0212856
Tppp	Tubulin polymerization-promoting protein	0.509539	0.0212956
Scp2	Non-specific lipid-transfer protein	0.556799	0.0213575
Bud31	Protein BUD31 homolog	1.29552	0.0214281
Mycbp	c-Myc-binding protein	-0.371413	0.0214936
Drg1	Developmentally-regulated GTP-binding protein 1	-0.579679	0.0215174
Usp2	Ubiquitin carboxyl-terminal hydrolase 2	-0.695987	0.0215765
Strn	Striatin (Fragment);Striatin;Striatin	-0.979582	0.0216482
Eif2s1	Eukaryotic translation initiation factor 2 subunit 1	-0.645135	0.0216532
Tmpo	Lamina-associated polypeptide 2, isoforms beta/delta/epsilon/gamma	-0.233684	0.0217691
Ephx2	Bifunctional epoxide hydrolase 2	-0.674006	0.0219441
Ssr4	Translocon-associated protein subunit delta;Signal sequence receptor, delta	2.21701	0.0219441
Chmp4b	Charged multivesicular body protein 4b	-0.741655	0.0223061
Cd34	Hematopoietic progenitor cell antigen CD34	-1.51203	0.022469
Sgta	Small glutamine-rich tetratricopeptide repeat-containing protein alpha	1.00351	0.0225741
Uap1l1	UDP-N-acetylhexosamine pyrophosphorylase-like protein 1	0.494432	0.0225894
Vasp	Vasodilator-stimulated phosphoprotein	0.795301	0.0225894
D3Ertd751e	UPF0462 protein C4orf33 homolog;UPF0462 protein C4orf33 homolog;UPF0462 protein C4orf33 homolog;UPF0462 protein C4orf33 homolog (Fragment);UPF0462 protein C4orf33 homolog	-0.644023	0.0226516
Acot13	Acyl-coenzyme A thioesterase 13	0.498523	0.0226516
Prr33	Proline-rich protein 33	0.327954	0.0226557
Cav3	Caveolin-3	-0.832174	0.0227635
Aldh5a1	Succinate-semialdehyde dehydrogenase, mitochondrial	0.201694	0.0228046
Hectd1	E3 ubiquitin-protein ligase HECTD1	0.35038	0.0228121
Obscn	Obscurin (Fragment)	-1.14697	0.0229954
Vapa	Vesicle-associated membrane protein-associated protein A (Fragment)	2.70866	0.023023
Cilp2	Cartilage intermediate layer protein 2	-1.34394	0.023023
Gna13	Guanine nucleotide-binding protein subunit alpha-13	1.52157	0.0230867
Hspa9	Stress-70 protein, mitochondrial	-0.158913	0.0231085
Rps3	40S ribosomal protein S3	-0.666184	0.0231632
Ca14	Carbonic anhydrase 14	-0.151612	0.0231632
Cct2	T-complex protein 1 subunit beta	0.512459	0.0232631
Slc9a3r2	Na(+)/H(+) exchange regulatory cofactor NHE-RF;Na(+)/H(+) exchange regulatory cofactor NHE-RF;Na(+)/H(+) exchange regulatory cofactor NHE-RF2	-0.844158	0.0233876
Des	Desmin	0.293269	0.023495
Txnrd1	Thioredoxin reductase 1, cytoplasmic	-0.332456	0.023495
Cacng6	Voltage-dependent calcium channel gamma-6 subunit	0.940298	0.0235703
Rpl24	60S ribosomal protein L24	0.542704	0.0237799
Cmc1	COX assembly mitochondrial protein homolog	-1.89565	0.0242755
Acad9	Complex I assembly factor ACAD9, mitochondrial	0.627933	0.0243964
Cotl1	Coactosin-like protein	2.01654	0.0244174
Bcam	Basal cell adhesion molecule	-0.434631	0.024464
Park7	Protein/nucleic acid deglycase DJ-1	-0.280566	0.0245083
Kras	GTPase KRas	1.38978	0.0245601
Usp19	Ubiquitin carboxyl-terminal hydrolase (Fragment);Ubiquitin carboxyl-terminal hydrolase 19;Ubiquitin carboxyl-terminal hydrolase 19;Ubiquitin carboxyl-terminal hydrolase 19;Ubiquitin carboxyl-terminal hydrolase 19	-0.246803	0.0245763
Psmd4	26S proteasome non-ATPase regulatory subunit 4	-0.115353	0.0245823
Cpt1b	Carnitine O-palmitoyltransferase 1, muscle isoform	0.273257	0.0246986
Pdxk	Pyridoxal kinase	0.364848	0.0247819
Spg20	Spastic paraplegia 20, spartin (Troyer syndrome) homolog (human);Spartin	0.294191	0.0247993
Crip2	Cysteine-rich protein 2	-1.60671	0.0249275
Eif4h	Eukaryotic translation initiation factor 4H	-0.236303	0.0251314
Nras	GTPase NRas (Fragment);GTPase NRas (Fragment);GTPase NRas;GTPase HRas;GTPase NRas	0.892589	0.0251383
Ndufs1	NADH-ubiquinone oxidoreductase 75 kDa subunit, mitochondrial	-0.394477	0.0251494
Sypl2	Synaptophysin-like protein 2	-0.353579	0.0251574
Cisd3	CDGSH iron-sulfur domain-containing protein 3, mitochondrial;CDGSH iron sulfur domain 3;CDGSH iron-sulfur domain-containing protein 3, mitochondrial	-0.897892	0.0251781
Tbc1d10b	TBC1 domain family member 10B	-0.566664	0.0251809
Tdrkh	Tudor and KH domain-containing protein	-0.836046	0.0252667
Map4k4	Mitogen-activated protein kinase kinase kinase kinase 4;Mitogen-activated protein kinase kinase kinase kinase 4;Mitogen-activated protein kinase kinase kinase kinase 4;Map4k4 protein;Map4k4 protein;Mitogen-activated protein kinase kinase kinase kinase 4;Misshapen-like kinase 1 (Fragment);Mitogen-activated protein kinase kinase kinase kinase 4;Misshapen-like kinase 1;Mitogen-activated protein kina…	-1.61212	0.025463
Hnrnpul2	Heterogeneous nuclear ribonucleoprotein U-like protein 2	0.135152	0.0255087
Mtdh	Protein LYRIC	-0.637231	0.0257162
Snta1	Alpha-1-syntrophin	-0.281704	0.0257567
Coq4	Ubiquinone biosynthesis protein COQ4 homolog, mitochondrial (Fragment);Ubiquinone biosynthesis protein COQ4 homolog, mitochondrial	1.92724	0.0257887
Map3k7cl	MAP3K7 C-terminal-like protein	-0.437207	0.0258957
Mvp	Major vault protein	-1.73848	0.0259828
Ddx6	Probable ATP-dependent RNA helicase DDX6	-1.15152	0.0260263
Bag6	Large proline-rich protein BAG6	0.414397	0.0260478
Zc3h18	Zinc finger CCCH domain-containing protein 18;Zinc finger CCCH domain-containing protein 18;Zinc finger CCCH domain-containing protein 18 (Fragment);Zinc finger CCCH domain-containing protein 18	-0.47268	0.0260698
Srsf7	Serine/arginine-rich-splicing factor 7;Serine/arginine-rich-splicing factor 7;Serine/arginine-rich-splicing factor 7;Serine/arginine-rich splicing factor 7	-0.0632839	0.0261618
Serpinb1a	Leukocyte elastase inhibitor A	-0.284161	0.0262365
Bdh1	D-beta-hydroxybutyrate dehydrogenase, mitochondrial (Fragment);D-beta-hydroxybutyrate dehydrogenase, mitochondrial	-0.47134	0.0263423
Ighg2b	Immunoglobulin heavy constant gamma 2B (Fragment)	3.61302	0.0263875
Eif2b5	Translation initiation factor eIF-2B subunit epsilon	-1.55587	0.0264476
Ttr	Transthyretin	0.840752	0.0265524
Asna1	ATPase Asna1	0.216626	0.0265762
Fbl	rRNA 2'-O-methyltransferase fibrillarin	0.215416	0.026691
Yif1a	Protein YIF1A	0.195093	0.0266914
Atp5f1e	ATP synthase subunit epsilon, mitochondrial	0.396806	0.0267644
Rpl23	60S ribosomal protein L23	-0.681925	0.0269775
Tnpo2	Transportin-2 (Fragment);Transportin-2;Transportin-1 (Fragment);Transportin-1 (Fragment);Transportin-1;Transportin-2	2.96295	0.0269791
Alad	Delta-aminolevulinic acid dehydratase	-0.340218	0.0269967
Comt	Catechol O-methyltransferase	-2.73141	0.0270392
Eea1	Early endosome antigen 1	-0.369329	0.0270472
Klhl40	Kelch-like protein 40	0.489905	0.0271533
Cdh13	Cadherin-13	-0.325286	0.0272017
Ndrg2	Protein NDRG2	-0.510936	0.0272751
Capns1	Calpain small subunit 1	-0.338644	0.0277318
Dhx29	ATP-dependent RNA helicase DHX29	0.968932	0.0277404
Pgd	6-phosphogluconate dehydrogenase, decarboxylating	0.417737	0.0277404
Sync	Syncoilin	-0.563144	0.0277884
Naa25	N-alpha-acetyltransferase 25, NatB auxiliary subunit	1.03319	0.0277913
Tor1aip2	Torsin-1A-interacting protein 2	-0.86104	0.027953
Rpl22	60S ribosomal protein L22	-0.0841552	0.0280738
Gpt2	Alanine aminotransferase 2	0.623787	0.0281167
Cyp27a1	Sterol 26-hydroxylase, mitochondrial	-1.10245	0.0281167
Nudt2	Bis(5'-nucleosyl)-tetraphosphatase [asymmetrical]	-0.360089	0.0282676
S100a4	Protein S100-A4 (Fragment);Protein S100-A4	1.03116	0.0283343
Ctbp1	C-terminal-binding protein 1	1.0668	0.0283343
Ide	Insulin-degrading enzyme (Fragment);Insulin-degrading enzyme	0.566811	0.0283473
Suclg2	Succinate--CoA ligase [GDP-forming] subunit beta, mitochondrial	0.215555	0.0283521
Psma5	Proteasome subunit alpha type-5	0.482493	0.0283963
Prelp	Prolargin	0.570831	0.0284763
Huwe1	E3 ubiquitin-protein ligase HUWE1	-0.477708	0.0285003
Glyr1	Putative oxidoreductase GLYR1	-1.75821	0.0285111
Klkb1	Plasma kallikrein	0.624169	0.0285657
Hdgf	Hepatoma-derived growth factor	-0.474594	0.0285952
Ago2	Protein argonaute-2	-0.252036	0.0286003
Nhej1	Non-homologous end-joining factor 1 (Fragment);Non-homologous end-joining factor 1	0.323556	0.02873
Capn1	Calpain-1 catalytic subunit (Fragment);Calpain-1 catalytic subunit	0.733563	0.0287597
Krt2	Keratin, type II cytoskeletal 2 epidermal	-0.77313	0.0288857
Psmf1	Proteasome inhibitor PI31 subunit	-0.844649	0.028967
Fntb	Protein farnesyltransferase subunit beta	1.56835	0.0290394
Fsd2	Fibronectin type III and SPRY domain-containing protein 2	-0.199352	0.0290423
Hprt1	Hypoxanthine-guanine phosphoribosyltransferase	-0.170183	0.029147
Gc	Vitamin D-binding protein	-0.55023	0.0291624
Cstf2t	Cleavage stimulation factor subunit 2 tau variant	0.895514	0.02922
Pcm1	Pericentriolar material 1 protein	-0.265565	0.02925
Rps3	40S ribosomal protein S3	1.16946	0.029354
Inpp4a	Inositol polyphosphate-4-phosphatase type I A	1.15333	0.0294152
Phb	Prohibitin	-0.406899	0.0294152
Glod4	Glyoxalase domain-containing protein 4;Glyoxalase domain-containing protein 4 (Fragment);Glyoxalase domain-containing protein 4	0.494936	0.0294523
Hnrnpc	Heterogeneous nuclear ribonucleoproteins C1/C2	0.325401	0.0295169
Ncln	Nicalin	-0.501213	0.0298273
Gna11	Guanine nucleotide-binding protein subunit alpha-11	-0.350137	0.0298807
Setd7	Histone-lysine N-methyltransferase SETD7	-0.49247	0.0298807
Wdr37	WD repeat-containing protein 37	2.50993	0.0298807
Copg2	Coatomer subunit gamma-2	-1.2817	0.0299537
Cluh	Clustered mitochondria protein homolog	-0.316173	0.0302156
Aldh1l1	Cytosolic 10-formyltetrahydrofolate dehydrogenase	1.51829	0.0302203
Lnpep	Leucyl-cystinyl aminopeptidase	-0.0712638	0.0302477
Rpl4	60S ribosomal protein L4	0.193693	0.0303631
Palld	Palladin	0.632163	0.0303655
Cpn1	Carboxypeptidase N catalytic chain	-2.05894	0.0304117
Krt76	Keratin, type II cytoskeletal 2 oral	-0.996719	0.0304544
Tmx1	Thioredoxin-related transmembrane protein 1 (Fragment);Thioredoxin-related transmembrane protein 1	0.502468	0.0304629
Esyt2	Extended synaptotagmin-2	0.498426	0.0306533
Tpt1	Translationally-controlled tumor protein	-3.17743	0.0306793
Sh3kbp1	SH3 domain-containing kinase-binding protein 1 (Fragment);SH3 domain-containing kinase-binding protein 1	-0.578749	0.0308736
Ccdc91	Coiled-coil domain-containing protein 91	-0.0790229	0.0309128
Ddx1	ATP-dependent RNA helicase DDX1	0.273716	0.031066
Nhlrc1	E3 ubiquitin-protein ligase NHLRC1	-0.628892	0.0310997
Ndufa13	NADH dehydrogenase [ubiquinone] 1 alpha subcomplex subunit 13	0.81469	0.0311131
Acta1	Actin, alpha skeletal muscle	0.370684	0.0312339
Optn	Optineurin	0.433765	0.0312725
Ppp2r5a	Serine/threonine-protein phosphatase 2A 56 kDa regulatory subunit alpha isoform	0.979242	0.0314078
Sorbs2	Sorbin and SH3 domain-containing protein 2 (Fragment)	-0.815972	0.0314292
Iba57	Putative transferase CAF17 homolog, mitochondrial	1.19962	0.0314292
Ppih	Peptidyl-prolyl cis-trans isomerase (Fragment);Peptidyl-prolyl cis-trans isomerase	-1.29927	0.0314415
Plin5	Perilipin-5	-1.30455	0.0314415
Tmod4	Tropomodulin-4	-0.718088	0.0314415
Ndufb8	NADH dehydrogenase [ubiquinone] 1 beta subcomplex subunit 8, mitochondrial	-0.348701	0.031726
Samhd1	Deoxynucleoside triphosphate triphosphohydrolase SAMHD1;Deoxynucleoside triphosphate triphosphohydrolase SAMHD1 (Fragment);Deoxynucleoside triphosphate triphosphohydrolase SAMHD1	2.20798	0.0318284
Hibch	3-hydroxyisobutyryl-CoA hydrolase, mitochondrial	-0.586321	0.031933
Gripap1	GRIP1-associated protein 1 (Fragment);GRIP1-associated protein 1 (Fragment);GRIP1-associated protein 1;GRIP1-associated protein 1;GRIP1-associated protein 1	1.66547	0.0319541
Usp49	Ubiquitin carboxyl-terminal hydrolase 49	1.84821	0.0319546
Usp7	Ubiquitin carboxyl-terminal hydrolase 7;Ubiquitin carboxyl-terminal hydrolase 7;Ubiquitin carboxyl-terminal hydrolase 7 (Fragment);Ubiquitin carboxyl-terminal hydrolase 7	-0.123757	0.0319872
Usp24	Ubiquitin carboxyl-terminal hydrolase 24	-0.512293	0.0320381
Itga6	Integrin alpha-6	-0.583904	0.0320454
Timm44	Mitochondrial import inner membrane translocase subunit TIM44	0.139543	0.0320993
Nup107	Nuclear pore complex protein;Nuclear pore complex protein Nup107	-2.067	0.0321047
Gfer	Sulfhydryl oxidase;FAD-linked sulfhydryl oxidase ALR	-1.7707	0.0322808
Lta4h	Leukotriene A-4 hydrolase	-0.194526	0.0322877
Camk2g	Calcium/calmodulin-dependent protein kinase type II subunit gamma	-0.90333	0.0323488
Dync2h1	Cytoplasmic dynein 2 heavy chain 1	1.24596	0.0323916
Rhot2	Mitochondrial Rho GTPase 2	2.4819	0.0324378
Snrnp200	U5 small nuclear ribonucleoprotein 200 kDa helicase	0.163537	0.0325545
Cnot1	CCR4-NOT transcription complex subunit 1	-0.565485	0.0326294
Nolc1	Nucleolar and coiled-body phosphoprotein 1;Nucleolar and coiled-body phosphoprotein 1;Nucleolar and coiled-body phosphoprotein 1 (Fragment);Nucleolar and coiled-body phosphoprotein 1	-0.728168	0.0327535
Cap1	Adenylyl cyclase-associated protein 1	-0.908685	0.0328531
Adh5	Alcohol dehydrogenase class-3	0.221259	0.0329146
Rpl13	60S ribosomal protein L13	-0.33347	0.0330396
Myo18a	Unconventional myosin-XVIIIa (Fragment)	-0.819765	0.0331774
Vwa5a	von Willebrand factor A domain-containing protein 5A	0.691946	0.0332817
Nudc	Nuclear migration protein nudC	0.138884	0.033415
Rrm2b	Ribonucleoside-diphosphate reductase subunit M2 B (Fragment);Ribonucleoside-diphosphate reductase subunit M2 B;Ribonucleoside-diphosphate reductase subunit M2 B;Ribonucleoside-diphosphate reductase subunit M2 B	-0.581595	0.0334224
Nos1	Nitric oxide synthase, brain;Nitric oxide synthase, brain;Nitric oxide synthase	-0.323058	0.0334834
Ndrg3	Ndrg3 protein;Protein NDRG3	-0.562834	0.0334834
Plin4	Perilipin-4	-0.53698	0.0335638
Afg3l2	AFG3-like protein 2	-0.261053	0.0336078
Banf1	Barrier-to-autointegration factor	-1.27558	0.0336733
Mapt	Microtubule-associated protein;Microtubule-associated protein;Microtubule-associated protein tau	-0.695727	0.0339439
Ube2d1	Ubiquitin-conjugating enzyme E2 D1	0.305906	0.0339439
NaN	Uncharacterized protein C4orf54 homolog	-0.400472	0.0340783
Oat	Ornithine aminotransferase, mitochondrial	0.476871	0.034172
Ptrhd1	Putative peptidyl-tRNA hydrolase PTRHD1	1.98934	0.0342567
Fkbp8	Peptidyl-prolyl cis-trans isomerase FKBP8	-0.94172	0.0343231
Map1lc3a	Microtubule-associated proteins 1A/1B light chain 3A;Microtubule-associated proteins 1A/1B light chain 3B	3.31132	0.0343634
Clptm1	Cleft lip and palate transmembrane protein 1 homolog	-0.335387	0.0344026
Aco2	Aconitate hydratase, mitochondrial	0.325949	0.034634
2310002L09Rik	RIKEN cDNA 2310002L09 gene	-0.286677	0.0347156
Actr10	Actin-related protein 10	-0.450806	0.0349443
Lamp1	Lysosome-associated membrane glycoprotein 1	0.177875	0.0350869
Ube2j1	Ubiquitin-conjugating enzyme E2 J1 (Fragment);Ubiquitin-conjugating enzyme E2 J1	0.731005	0.0351036
Itsn1	Intersectin-1	-0.887078	0.0351042
Ddah2	N(G),N(G)-dimethylarginine dimethylaminohydrolase 2;N(G),N(G)-dimethylarginine dimethylaminohydrolase 2	0.389076	0.035482
Myh14	Myosin-14	0.383888	0.0357058
Trdn	Triadin	-0.255674	0.0357383
Sf3b1	Splicing factor 3B subunit 1	0.364558	0.035807
Hsph1	Heat shock protein 105 kDa	0.282403	0.0358884
Plcd4	1-phosphatidylinositol 4,5-bisphosphate phosphodiesterase delta-4	-1.78593	0.0358897
Pacsin3	Protein kinase C and casein kinase II substrate protein 3	-0.196521	0.0359261
Lamb2	Laminin subunit beta-2	0.235281	0.0361189
Prxl2b	Prostamide/prostaglandin F synthase	-1.10751	0.0363075
Eml2	Echinoderm microtubule-associated protein-like 2	0.324857	0.0363575
Rtn2	Reticulon-2	0.475921	0.0363647
Hspe1	10 kDa heat shock protein, mitochondrial	-3.29675	0.0363814
Kcna7	Potassium voltage-gated channel subfamily A member 7	2.7001	0.0365203
Fyco1	FYVE and coiled-coil domain-containing protein 1	-1.52965	0.0366025
Lin7c	Protein lin-7 homolog C	-0.670258	0.0366489
Prkaa1	Non-specific serine/threonine protein kinase;5'-AMP-activated protein kinase catalytic subunit alpha-1	-0.766406	0.0366652
Hk1	Hexokinase-1	-0.565569	0.0367344
Phgdh	D-3-phosphoglycerate dehydrogenase	0.671213	0.0367517
Vps11	Vacuolar protein sorting-associated protein 11 homolog	0.190403	0.0367668
Atp5pf	ATP synthase-coupling factor 6, mitochondrial	-0.692929	0.0370444
Pramef20	PRAME family member 20	-1.21191	0.0371719
Gnaq	Guanine nucleotide-binding protein G(q) subunit alpha	-0.598647	0.0372521
Zfp644	Zinc finger protein 644 (Fragment);Zinc finger protein 644 (Fragment);Zinc finger protein 644 (Fragment);Zinc finger protein 644 (Fragment);Zinc finger protein 644 (Fragment);Zinc finger protein 644;Zinc finger protein 644;Zinc finger protein 644 (Fragment)	-0.749632	0.0372615
Map2k6	Dual specificity mitogen-activated protein kinase kinase 6	-0.423712	0.0372939
NaN	UPF0598 protein C8orf82 homolog	0.0913636	0.0374907
Scn4b	Sodium channel subunit beta-4	-0.253196	0.0376198
Gm20696	Predicted gene 20696;Eukaryotic translation initiation factor 4E type 3	-3.19274	0.0377966
Maob	Amine oxidase [flavin-containing] B	-0.43119	0.0378059
Fbxo40	F-box only protein 40	-0.199383	0.0379277
Stip1	Stress-induced-phosphoprotein 1	0.481114	0.0379277
Vamp3	Vesicle-associated membrane protein 3	-0.58484	0.03794
Myot	Myotilin	-0.0312298	0.0379723
Igbp1	Immunoglobulin-binding protein 1	0.802999	0.0379881
Tnnt3	Troponin T, fast skeletal muscle	-1.03075	0.0382504
Thbs4	Thrombospondin-4	0.739464	0.0383506
Opa1	Dynamin-like 120 kDa protein, mitochondrial;Dynamin-like 120 kDa protein, mitochondrial	-0.125349	0.0386257
Ipo5	Importin-5	0.546645	0.0386315
Dnajb2	DnaJ homolog subfamily B member 2	-1.50039	0.0386809
Cyb5r3	NADH-cytochrome b5 reductase;NADH-cytochrome b5 reductase 3	0.765111	0.0388227
Cops4	COP9 signalosome complex subunit 4	0.278613	0.0390502
2210016F16Rik	Queuosine salvage protein	2.58912	0.0391768
Vat1	Synaptic vesicle membrane protein VAT-1 homolog	-2.26964	0.0392949
Mrc1	Macrophage mannose receptor 1	0.495022	0.0393752
Prkag1	5'-AMP-activated protein kinase subunit gamma-1	-0.0233934	0.0395662
Cavin2	Caveolae-associated protein 2	-0.104015	0.0396173
Cct6a	T-complex protein 1 subunit zeta	0.402741	0.039789
Oplah	5-oxoprolinase	-0.08309	0.039789
Otud6b	Deubiquitinase OTUD6B	0.973508	0.0399818
Igfbp5	Insulin-like growth factor-binding protein 5	-0.650445	0.0400991
Fmo2	Dimethylaniline monooxygenase [N-oxide-forming] 2	0.705334	0.0403074
Uqcrc1	Cytochrome b-c1 complex subunit 1, mitochondrial	1.11368	0.0403715
Fmod	Fibromodulin	-0.104037	0.0407459
Ube2o	(E3-independent) E2 ubiquitin-conjugating enzyme UBE2O	-0.40223	0.0407459
Rbbp9	Putative hydrolase RBBP9	-0.687992	0.0408566
Tpp1	Tripeptidyl-peptidase 1	0.687117	0.0410835
Scfd1	Sec1 family domain-containing protein 1 (Fragment);Sec1 family domain-containing protein 1	0.253479	0.0411077
Pbdc1	Protein PBDC1	2.30664	0.0414327
Angptl7	Angiopoietin-related protein 7	0.40031	0.0415041
Osbp	Oxysterol-binding protein 1	0.464132	0.0416772
Pla2g4e	Cytosolic phospholipase A2 epsilon	-1.09213	0.0416772
Cdh5	Cadherin-5	0.809088	0.0418383
Sbk2	Serine/threonine-protein kinase SBK2	0.517033	0.0418695
Larp1	La-related protein 1	-0.297277	0.0419837
Ldb3	LIM domain-binding protein 3	-1.12392	0.0420303
Skiv2l	Superkiller viralicidic activity 2-like (S. cerevisiae)	-0.591744	0.0420405
Rapgef1	Rap guanine nucleotide exchange factor (GEF) 1;Rap guanine nucleotide exchange factor (GEF) 1;Rap guanine nucleotide exchange factor (GEF) 1;Rap guanine nucleotide exchange factor (GEF) 1;Guanine nucleotide exchange factor	-0.278307	0.0422973
Pex14	Peroxisomal membrane protein PEX14	-1.14646	0.0423014
Ptgr2	Prostaglandin reductase 2	-2.62257	0.0423487
Epm2a	Laforin	1.27914	0.0424076
Rpl28	60S ribosomal protein L28	0.447372	0.042785
Strip1	Striatin-interacting protein 1	-0.558239	0.042785
Ppp3ca	Serine/threonine-protein phosphatase 2B catalytic subunit alpha isoform	0.372505	0.0429077
Nt5c3a	Cytosolic 5'-nucleotidase 3A	1.27244	0.0429077
Ubqln2	Ubiquilin-2	0.0638437	0.0429639
Tuba1b	Tubulin alpha-1B chain;Tubulin alpha-1A chain	1.17202	0.04301
Pdhb	Pyruvate dehydrogenase E1 component subunit beta, mitochondrial	-0.237303	0.0432341
Csnk2b	Casein kinase II subunit beta;Casein kinase II subunit beta (Fragment);Casein kinase II subunit beta (Fragment);Casein kinase II subunit beta	-0.866465	0.0432616
F13b	Coagulation factor XIII B chain	-1.11204	0.0433355
Vdac1	Voltage-dependent anion-selective channel protein 1	-2.59732	0.0433625
Actbl2	Beta-actin-like protein 2	-0.399583	0.0433625
Bves	Blood vessel epicardial substance	2.06399	0.0433625
Gsk3a	Glycogen synthase kinase-3 alpha	-0.407546	0.0437115
Anapc1	Anaphase-promoting complex subunit 1	-1.13193	0.0438097
Gmps	GMP synthase [glutamine-hydrolyzing]	-0.633306	0.0441033
Capn3	Calpain-3	-0.727671	0.0444685
Arfgap2	ADP-ribosylation factor GTPase-activating protein 2	-0.722729	0.0445472
Hmgn2	Non-histone chromosomal protein HMG-17;Non-histone chromosomal protein HMG-17 (Fragment);Non-histone chromosomal protein HMG-17;Hmgn2 protein	1.26046	0.0447945
Ahcyl1	S-adenosylhomocysteine hydrolase-like protein 1	0.0630958	0.0448099
Fdxr	NADPH:adrenodoxin oxidoreductase, mitochondrial	-0.770533	0.0448191
Pitpna	Phosphatidylinositol transfer protein alpha isoform	-0.163551	0.0450247
Fkbp3	Peptidyl-prolyl cis-trans isomerase FKBP3	-0.225508	0.0451479
Ighg3	Immunoglobulin heavy constant gamma 3 (Fragment);Immunoglobulin heavy constant gamma 3 (Fragment);Ig gamma-3 chain C region	-0.106883	0.0452029
Mgll	Monoglyceride lipase	-0.701606	0.0453893
Dhrs7	Dehydrogenase/reductase SDR family member 7 (Fragment);Dehydrogenase/reductase SDR family member 7	-0.479988	0.0454142
Ndufb3	NADH dehydrogenase [ubiquinone] 1 beta subcomplex subunit 3	0.00491386	0.0454142
Hdac6	Histone deacetylase 6 (Fragment);Histone deacetylase 6	0.14707	0.0456201
Gyg	Glycogenin;Glycogenin-1;Glycogenin (Fragment)	0.281083	0.0457107
Nefm	Neurofilament medium polypeptide	-0.334339	0.0457823
Limk2	LIM domain kinase 2	-2.008	0.0457825
Cenpv	Centromere protein V	-0.349783	0.0457825
Rpia	Ribose-5-phosphate isomerase	0.274626	0.0458135
Abcb7	ATP-binding cassette sub-family B member 7, mitochondrial	0.671159	0.0458255
Pbxip1	Pre-B-cell leukemia transcription factor-interacting protein 1	0.451883	0.0458865
Psmd2	26S proteasome non-ATPase regulatory subunit 2	-0.391389	0.0459884
5031439G07Rik	RIKEN cDNA 5031439G07 gene	-0.965627	0.0461083
Stat5b	Signal transducer and activator of transcription 5B	-1.59391	0.046174
Rcc1	Rcc1 protein;Regulator of chromosome condensation	-0.660976	0.046174
Prx	Periaxin (Fragment);Periaxin;Periaxin;Periaxin	-0.153024	0.0461763
Podn	Podn protein (Fragment);Podocan	0.893022	0.0462291
Nqo2	Ribosyldihydronicotinamide dehydrogenase [quinone] (Fragment);Ribosyldihydronicotinamide dehydrogenase [quinone]	-0.688641	0.0462752
Myl4	Myosin light chain 4 (Fragment);Myosin light chain 4;Myosin light chain 4	1.24039	0.0463093
Nt5c1a	Cytosolic 5'-nucleotidase 1A	-0.211224	0.0463552
Khsrp	Far upstream element-binding protein 2	-0.494504	0.0464195
Limd1	LIM domain-containing protein 1	3.60109	0.0469912
Kpna6	Importin subunit alpha-7;Importin subunit alpha	1.49974	0.0471108
Txn	Thioredoxin	-0.643789	0.0473637
Mrpl24	39S ribosomal protein L24, mitochondrial	0.152701	0.0474396
Ptma	Prothymosin alpha	1.05956	0.0475174
Pcna	Proliferating cell nuclear antigen	0.573594	0.0475311
Pgm2l1	Glucose 1,6-bisphosphate synthase	-0.517504	0.0476807
Ggt5	Glutathione hydrolase 5 proenzyme	0.933105	0.0477842
Dmd	Dystrophin	0.626811	0.0478333
Map2k1	Dual specificity mitogen-activated protein kinase kinase 1	0.222652	0.0480653
Stt3b	Dolichyl-diphosphooligosaccharide--protein glycosyltransferase subunit STT3B	-0.4567	0.0480973
Myo18a	Unconventional myosin-XVIIIa;Myo18a protein;Unconventional myosin-XVIIIa;Unconventional myosin-XVIIIa;Unconventional myosin-XVIIIa;Unconventional myosin-XVIIIa	-0.582839	0.0481515
Camk2a	Calcium/calmodulin-dependent protein kinase type II subunit alpha	-0.716585	0.04817
Cisd2	CDGSH iron-sulfur domain-containing protein 2	-1.11582	0.0481779
Txndc12	Thioredoxin domain-containing protein 12	0.853202	0.0481779
Hint1	Histidine triad nucleotide-binding protein 1	-2.54053	0.048322
Clu	Clusterin	1.07364	0.048322
Slain2	SLAIN motif-containing protein 2	-0.792945	0.048574
Cttn	Src substrate cortactin;Cttn protein	-0.25863	0.0485794
Cfp	Properdin	1.93417	0.0488199
Skt	Sickle tail protein;Enhancer trap locus 4	0.258705	0.0488736
Fam98c	Family with sequence similarity 98, member C;Family with sequence similarity 98, member C;Family with sequence similarity 98, member C (Fragment)	-0.54642	0.0490698
Pex12	Peroxisome assembly protein 12	0.198423	0.0491566
Pm20d2	Peptidase M20 domain-containing protein 2	-0.48096	0.0494649
Fxn	Frataxin, mitochondrial	0.952477	0.0495662
Casq2	Calsequestrin (Fragment);Calsequestrin;Calsequestrin-2	0.0420559	0.0499146
Atp6v1e1	V-type proton ATPase subunit E 1 (Fragment);V-type proton ATPase subunit E 1	-1.5004	0.0501835
Myh6	Myosin-6	1.8137	0.0502576
Mrpl43	39S ribosomal protein L43, mitochondrial;39S ribosomal protein L43, mitochondrial	2.02308	0.0502694
Tollip	Toll-interacting protein	-2.14489	0.0503237
Ogn	Mimecan	0.610815	0.0504308
Slc25a5	ADP/ATP translocase 2	-1.10325	0.0504835
Jagn1	Protein jagunal homolog 1	0.208224	0.0506452
Pdpr	Pyruvate dehydrogenase phosphatase regulatory subunit, mitochondrial	-1.4449	0.0507426
Ndufb11	NADH dehydrogenase [ubiquinone] 1 beta subcomplex subunit 11, mitochondrial	-0.132608	0.0509386
Ywhab	14-3-3 protein beta/alpha	-2.1043	0.0511527
Spr	Sepiapterin reductase	0.409026	0.0515149
Snx1	Sorting nexin-1 (Fragment);Sorting nexin 1;Sorting nexin-1	0.334653	0.0518762
Bhmt	Betaine--homocysteine S-methyltransferase 1	0.621736	0.0519645
Ube2f	NEDD8-conjugating enzyme UBE2F (Fragment);NEDD8-conjugating enzyme UBE2F-B;NEDD8-conjugating enzyme UBE2F	-1.9201	0.0520152
Sf3b2	Splicing factor 3b, subunit 2	0.532523	0.0520234
Flot2	Flotillin;Flotillin-2	0.289152	0.0520234
Il1rap	Interleukin-1 receptor accessory protein	0.0199289	0.052134
Crot	Peroxisomal carnitine O-octanoyltransferase	-0.31716	0.0521658
Taldo1	Transaldolase	-0.232264	0.0521958
Sgcb	Beta-sarcoglycan	-0.883773	0.052283
Sec24c	Sec24-related gene family, member C (S. cerevisiae);Sec24-related gene family, member C (S. cerevisiae)	0.303259	0.052326
Pcyt1a	Choline-phosphate cytidylyltransferase A	-0.304629	0.0524712
Zswim4	Zinc finger SWIM domain-containing protein 4	-0.295179	0.0530318
Acss2	Acetyl-coenzyme A synthetase, cytoplasmic;Acetyl-coenzyme A synthetase, cytoplasmic;Acetyl-coenzyme A synthetase, cytoplasmic	1.25682	0.0531774
Fam83b	Protein FAM83B	-0.298036	0.0533847
Pomgnt2	Protein O-linked-mannose beta-1,4-N-acetylglucosaminyltransferase 2	-0.185038	0.0536034
Hpx	Hemopexin	-0.025064	0.0538534
Kif2b	Kinesin-like protein KIF2B	-1.69359	0.0541463
Tmem65	Transmembrane protein 65	-0.555217	0.0544157
Rps24	40S ribosomal protein S24	-1.60536	0.0545405
Wipi2	WD repeat domain phosphoinositide-interacting protein 2	-0.711298	0.0545417
Sorbs3	Vinexin;Sorbs3 protein;Vinexin	-0.245854	0.0547682
Mkrn2	Probable E3 ubiquitin-protein ligase makorin-2	0.196016	0.0550052
Prune1	Exopolyphosphatase PRUNE1	0.391566	0.055241
Slc25a11	Mitochondrial 2-oxoglutarate/malate carrier protein	0.705824	0.0554141
Myorg	Myogenesis-regulating glycosidase	-0.421752	0.0555708
Ca1	Carbonic anhydrase 1	1.17991	0.0556429
Atg9a	Autophagy-related protein 9 (Fragment);Autophagy-related protein 9	-1.31792	0.055645
Ado	2-aminoethanethiol dioxygenase	-0.513547	0.0559046
Dync1li1	Cytoplasmic dynein 1 light intermediate chain 1	-0.225927	0.0560499
Parp1	Poly [ADP-ribose] polymerase	-1.02884	0.0561102
Mlycd	Malonyl-CoA decarboxylase, mitochondrial	-1.08639	0.0561725
Lrrc38	Leucine-rich repeat-containing protein 38	2.01827	0.0562666
Cox4i1	Cytochrome c oxidase subunit 4 isoform 1, mitochondrial	-0.0391023	0.0563105
Nudt12	Peroxisomal NADH pyrophosphatase NUDT12	-0.734918	0.0563286
Lsm8	U6 snRNA-associated Sm-like protein LSm8	0.87842	0.0563309
Zfand6	AN1-type zinc finger protein 6	1.22155	0.0564236
Zc2hc1a	Zinc finger C2HC domain-containing protein 1A	-1.01535	0.0564403
Oxsr1	Serine/threonine-protein kinase OSR1	-0.395543	0.0564501
Slmap	Sarcolemmal membrane-associated protein;Sarcolemmal membrane-associated protein (Fragment);Sarcolemmal membrane-associated protein (Fragment);Sarcolemmal membrane-associated protein (Fragment);Sarcolemmal membrane-associated protein;Sarcolemmal membrane-associated protein	0.447552	0.0565571
Stil	SCL-interrupting locus protein homolog	-1.1992	0.0567267
Tpr	Nucleoprotein TPR;Nuclear pore complex-associated intranuclear coiled-coil protein TPR	-0.542023	0.0567437
Mpst	3-mercaptopyruvate sulfurtransferase	0.593784	0.0568832
Hspa12a	Heat shock 70 kDa protein 12A	-1.32566	0.0568865
Srsf6	Serine/arginine-rich splicing factor 6	1.35062	0.0569767
Phpt1	14 kDa phosphohistidine phosphatase	-0.463943	0.0571412
Ank2	Ankyrin-2 (Fragment)	-0.627521	0.0571683
Psma1	Proteasome subunit alpha type-1	-0.246045	0.0573964
Cdkn1b	Cyclin-dependent kinase inhibitor 1B	-0.615511	0.0576072
Npm1	Nucleophosmin	-0.0226396	0.0576537
Lsmem1	Leucine-rich single-pass membrane protein 1	-0.384184	0.0577017
Mybbp1a	Myb-binding protein 1A	-0.366924	0.0577102
Myh2	Myosin, heavy polypeptide 2, skeletal muscle, adult	-1.08996	0.0581459
Nefl	Neurofilament light polypeptide	-0.184543	0.0582616
Mrpl37	39S ribosomal protein L37, mitochondrial	-0.239829	0.0583696
Eepd1	Endonuclease/exonuclease/phosphatase family domain-containing protein 1	-0.405837	0.0584243
Mpi	Mannose-6-phosphate isomerase	-0.561484	0.0585064
Pter	Phosphotriesterase-related protein (Fragment);Phosphotriesterase-related protein (Fragment);Phosphotriesterase-related protein	0.692549	0.0587827
Pum1	Pumilio homolog 1	-1.56588	0.0587969
Lmod1	Leiomodin-1	2.02374	0.0589089
Phkb	Phosphorylase b kinase regulatory subunit (Fragment)	2.04254	0.0591028
Rnf113a2	Ring finger protein 113A2;Ring finger protein 113A1	-0.767339	0.0597432
Rps4x	40S ribosomal protein S4, X isoform	0.597184	0.0601695
Thnsl2	Threonine synthase-like 2 (Fragment);Threonine synthase-like 2	1.23047	0.0603183
Selenop	Selenoprotein P	1.09497	0.0603183
Serpina1e	Alpha-1-antitrypsin 1-5	2.73171	0.0610574
Col1a1	Collagen alpha-1(I) chain	-0.554305	0.0610818
Abcd4	ATP-binding cassette sub-family D member 4	0.542349	0.0612326
Nup153	Nucleoporin 153	-1.3316	0.0612797
Nmnat1	Nicotinamide/nicotinic acid mononucleotide adenylyltransferase 1	-1.37464	0.0612797
Mipep	Mitochondrial intermediate peptidase	0.229017	0.0615116
Maip1	m-AAA protease-interacting protein 1, mitochondrial	-0.570337	0.0615116
Lpin1	Phosphatidate phosphatase LPIN1;Phosphatidate phosphatase LPIN1;Phosphatidate phosphatase LPIN1;Phosphatidate phosphatase LPIN2;Phosphatidate phosphatase LPIN1;Phosphatidate phosphatase LPIN1;Phosphatidate phosphatase LPIN2	0.775471	0.0615237
Myh7b	Myosin-7B	-1.74039	0.0616489
Gnpat	Dihydroxyacetone phosphate acyltransferase;Dihydroxyacetone phosphate acyltransferase (Fragment)	-1.96432	0.0617193
Cmpk2	UMP-CMP kinase 2, mitochondrial	0.0317168	0.0618536
Abce1	ATP-binding cassette sub-family E member 1	-0.0213746	0.0618944
Csad	Cysteine sulfinic acid decarboxylase (Fragment);Cysteine sulfinic acid decarboxylase	1.31804	0.0620576
Acp1	Acp1 protein	0.887997	0.0624723
Tuba4a	Tubulin alpha chain (Fragment);Tubulin alpha-4A chain	-0.279606	0.062766
Txnrd3	Thioredoxin reductase 3	-0.378033	0.0628057
Hsp90ab1	Heat shock protein HSP 90-beta	-0.236987	0.0634061
Emc7	ER membrane protein complex subunit 7	-0.564286	0.0634895
Me3	NADP-dependent malic enzyme, mitochondrial	-0.96288	0.0637399
Garnl3	GTPase-activating Rap/Ran-GAP domain-like protein 3	-3.70827	0.0637761
Usp15	Ubiquitin carboxyl-terminal hydrolase 15	-0.58225	0.063851
Zbed5	SCAN domain containing 3;Zinc finger, BED type-containing 5 (Fragment);Coiled-coil-helix-coiled-coil-helix domain-containing protein 2	-0.60248	0.0639825
Atp2a1	Sarcoplasmic/endoplasmic reticulum calcium ATPase 1	0.0876273	0.0639825
Gm11639	Predicted gene 11639;EF-hand calcium-binding domain-containing protein 3	-3.16574	0.0639825
Ubtd2	Ubiquitin domain-containing protein 2;Ubiquitin domain-containing protein 1	-0.272868	0.0640064
Pecr	Peroxisomal trans-2-enoyl-CoA reductase	1.33325	0.064284
Acacb	Acetyl-CoA carboxylase 2	-0.403694	0.0644176
Afdn	Afadin	-0.481212	0.0647988
4931406P16Rik	RIKEN cDNA 4931406P16 gene	-3.36795	0.0648096
Dok4	Docking protein 4	-2.18196	0.0648096
Nnt	NAD(P) transhydrogenase, mitochondrial	-0.512143	0.0648941
Ngly1	Peptide-N(4)-(N-acetyl-beta-glucosaminyl)asparagine amidase	0.566536	0.0650348
Mybph	Myosin-binding protein H	0.376769	0.0652196
Gab3	GRB2-associated-binding protein 3	3.95647	0.0654685
Khk	Ketohexokinase;Ketohexokinase (Fragment);Ketohexokinase;Ketohexokinase	0.41015	0.0655451
Cmpk1	UMP-CMP kinase	-0.236141	0.0659105
Map1s	Microtubule-associated protein 1S	0.102299	0.0659709
Col6a6	Collagen alpha-6(VI) chain	0.0890251	0.0659709
Ywhaz	14-3-3 protein zeta/delta	-1.38054	0.0659709
Vwa1	von Willebrand factor A domain-containing protein 1	-0.346515	0.0660442
Fam241b	Protein FAM241B (Fragment);Protein FAM241B (Fragment);Protein FAM241B (Fragment);Protein FAM241B;Protein FAM241B	2.07558	0.0664166
Nid2	Nidogen-2 (Fragment);Nidogen-2	-0.545035	0.0665377
Sec22b	Vesicle-trafficking protein SEC22b	-0.114598	0.0668621
Dctn6	Dynactin subunit 6;Dynactin subunit 6;Dynactin subunit 6 (Fragment);Dynactin subunit 6	-0.854983	0.0670465
Tpd52l2	Tumor protein D54;Tumor protein D54 (Fragment);Tumor protein D54;Tumor protein D54;Tumor protein D54;Tumor protein D54;Tumor protein D54 (Fragment)	0.393703	0.067128
Plcl1	Inactive phospholipase C-like protein 1	1.39542	0.0671748
Trak1	Trafficking kinesin-binding protein 1 (Fragment);Trafficking kinesin-binding protein 1;Trafficking kinesin-binding protein 1;Trafficking kinesin-binding protein 1;Trafficking kinesin-binding protein 1 (Fragment);Trafficking kinesin-binding protein 1;Trafficking kinesin-binding protein 1;Trafficking kinesin-binding protein 1;Trafficking kinesin-binding protein 1	-0.253787	0.0671937
Tkfc	Triokinase/FMN cyclase	-0.731141	0.06723
Rnpep	Aminopeptidase B	-0.0705077	0.0674578
Pdlim1	PDZ and LIM domain protein 1;PDZ and LIM domain protein 1 (Fragment)	0.363608	0.0674578
Yme1l1	ATP-dependent zinc metalloprotease YME1L1	-1.0865	0.067551
Usp10	Ubiquitin carboxyl-terminal hydrolase 10 (Fragment);Ubiquitin carboxyl-terminal hydrolase 10	-0.621787	0.067551
Raf1	RAF proto-oncogene serine/threonine-protein kinase	-0.820581	0.067602
Zc3h11a	Zinc finger CCCH domain-containing protein 11A	-1.61498	0.0676316
Flnc	Filamin-C	0.171095	0.0680096
Niban1	Protein Niban 1	0.50271	0.0680204
Sspn	Sarcospan	-2.29255	0.0682723
Trappc5	Trafficking protein particle complex subunit 5	1.38947	0.0682851
Vta1	Vacuolar protein sorting-associated protein VTA1 homolog (Fragment);Vacuolar protein sorting-associated protein VTA1 homolog	-0.956593	0.068353
Smtnl2	Smoothelin-like protein 2	-0.206855	0.0683672
Qki	Protein quaking	-1.44723	0.0683672
Nit2	Omega-amidase NIT2	-0.238729	0.0683894
Polr2m	DNA-directed RNA polymerase II subunit GRINL1A	-1.02618	0.0684323
Lrrfip1	Leucine-rich repeat flightless-interacting protein 1 (Fragment);Leucine-rich repeat flightless-interacting protein 1 (Fragment);Leucine-rich repeat flightless-interacting protein 1	-0.486583	0.0684541
Tns2	Tensin-2	-0.344432	0.0684541
Cand1	Cullin-associated NEDD8-dissociated protein 1	0.444295	0.0685996
Cyp4f39	Cytochrome P450, family 4, subfamily f, polypeptide 39	2.72694	0.0688002
Agpat1	1-acyl-sn-glycerol-3-phosphate acyltransferase;1-acyl-sn-glycerol-3-phosphate acyltransferase alpha	4.46194	0.0689008
Uqcrc2	Cytochrome b-c1 complex subunit 2, mitochondrial	0.164239	0.0690289
Egln1	Egl nine homolog 1	-0.926267	0.0690312
Dbn1	Drebrin	-1.57301	0.0691005
Ranbp2	E3 SUMO-protein ligase RanBP2	-0.564948	0.0691204
Slc41a3	Solute carrier family 41 member 3	-0.25403	0.0691681
Syne1	Nesprin-1	-0.5626	0.0692644
Eif5	Eukaryotic translation initiation factor 5	-0.115228	0.0693044
Fbp2	Fructose-1,6-bisphosphatase isozyme 2	0.849158	0.0693709
Sugt1	Protein SGT1 homolog	-0.613279	0.0693709
Nup205	Nucleoporin 205	-0.759015	0.069378
Pafah1b1	Platelet-activating factor acetylhydrolase IB subunit alpha	1.24899	0.0695128
Ei24	Etoposide-induced protein 2.4;Etoposide-induced protein 2.4;Etoposide-induced protein 2.4 (Fragment);Etoposide-induced protein 2.4 (Fragment)	-0.49384	0.0697191
Cd55b	Complement decay-accelerating factor transmembrane isoform;Complement decay-accelerating factor transmembrane isoform;Complement decay-accelerating factor, GPI-anchored;Complement decay-accelerating factor transmembrane isoform	-0.547494	0.0698363
Cuedc2	CUE domain-containing protein 2	0.176355	0.0699423
Pnpt1	Polyribonucleotide nucleotidyltransferase 1, mitochondrial	2.08135	0.0699503
Spta1	Spectrin alpha chain, erythrocytic 1	0.648091	0.0699882
Dguok	Deoxyguanosine kinase, mitochondrial (Fragment);Deoxyguanosine kinase, mitochondrial;Deoxyguanosine kinase, mitochondrial	0.333328	0.0702372
Spag9	C-Jun-amino-terminal kinase-interacting protein 4	-0.432275	0.070297
Napg	Gamma-soluble NSF attachment protein (Fragment);Gamma-soluble NSF attachment protein	-0.438925	0.0703955
Echdc3	Enoyl-CoA hydratase domain-containing protein 3, mitochondrial	-1.63637	0.070599
Eef1e1	Eukaryotic translation elongation factor 1 epsilon-1	1.82095	0.0707041
Uqcrh	Cytochrome b-c1 complex subunit 6, mitochondrial	-0.561283	0.0707332
Cd200	OX-2 membrane glycoprotein;OX-2 membrane glycoprotein;OX-2 membrane glycoprotein;Cd200 protein;CD200 antigen	-1.05319	0.07078
F2	Prothrombin	-0.367482	0.07078
Hnrnpm	Heterogeneous nuclear ribonucleoprotein M	-0.15118	0.0707969
Prdx6	Peroxiredoxin-6	0.235008	0.0709012
Bsg	Basigin	0.126821	0.0712866
Mtrr	Methionine synthase reductase;Methionine synthase reductase (Fragment);Methionine synthase reductase	0.677152	0.0713504
Ndufa9	NADH dehydrogenase [ubiquinone] 1 alpha subcomplex subunit 9, mitochondrial;NADH dehydrogenase [ubiquinone] 1 alpha subcomplex subunit 9, mitochondrial	-0.126304	0.0713984
CEFIP	Cardiac-enriched FHL2-interacting protein	-0.539648	0.0714159
Tnc	Tenascin	0.468107	0.0715284
H1-2	Histone H1.2	-0.208016	0.0715504
Alpk3	Alpha-protein kinase 3	0.3844	0.0719911
Usp14	Ubiquitin carboxyl-terminal hydrolase;Ubiquitin carboxyl-terminal hydrolase 14	0.0598809	0.0720539
Hspb3	Heat shock protein beta-3	0.336233	0.0722122
Tmco1	Calcium load-activated calcium channel (Fragment);Calcium load-activated calcium channel	-0.481045	0.0723886
Ssr3	Translocon-associated protein subunit gamma	-1.49438	0.0723886
Micu2	Calcium uptake protein 2, mitochondrial	-0.854073	0.072393
Vps26a	Vacuolar protein sorting-associated protein 26A	-0.474552	0.0725916
Fahd2a	Fumarylacetoacetate hydrolase domain-containing 2A;Fumarylacetoacetate hydrolase domain-containing protein 2A	0.0392181	0.0726939
Cad	CAD protein	-0.646258	0.0727393
Sun2	SUN domain-containing protein 2	0.314994	0.0728016
Chmp2a	Charged multivesicular body protein 2a	-0.00967788	0.0732911
Fer	Tyrosine-protein kinase Fer	-1.27226	0.0734219
Utp18	U3 small nucleolar RNA-associated protein 18 homolog	-2.19727	0.0734219
Ric8a	Synembryn-A (Fragment);Synembryn-A	1.19251	0.0737741
Mapre1	Microtubule-associated protein RP/EB family member 1	-0.438929	0.0738712
Ftsj3	pre-rRNA 2'-O-ribose RNA methyltransferase FTSJ3	-0.557799	0.0740436
Pip4p1	Phosphatidylinositol-4,5-bisphosphate 4-phosphatase (Fragment);Phosphatidylinositol-4,5-bisphosphate 4-phosphatase;Phosphatidylinositol-4,5-bisphosphate 4-phosphatase;Phosphatidylinositol-4,5-bisphosphate 4-phosphatase;Type 1 phosphatidylinositol 4,5-bisphosphate 4-phosphatase	-1.62319	0.0746442
Ahsa1	Activator of 90 kDa heat shock protein ATPase homolog 1	-0.386408	0.0746982
Ywhag	14-3-3 protein gamma	-0.434204	0.0747067
Psmb2	Proteasome subunit beta type-2	-0.532432	0.0747539
Skp1	S-phase kinase-associated protein 1	-0.316021	0.0747781
Flad1	FAD synthase	-0.497272	0.0753995
Clpb	Caseinolytic peptidase B protein homolog	-0.305718	0.0754986
Erlin2	Erlin-2 (Fragment);Erlin-2	2.76146	0.075562
P4ha1	Prolyl 4-hydroxylase subunit alpha-1	-1.41492	0.0756047
Cltb	Clathrin light chain B	-0.678013	0.0756051
Mrpl12	39S ribosomal protein L12, mitochondrial	0.0268593	0.0756333
Tmem11	Transmembrane protein 11, mitochondrial	-1.34617	0.0761198
Cav1	Caveolin-1	3.80759	0.0763393
Rps25	40S ribosomal protein S25	-0.940094	0.0763393
Ergic1	Endoplasmic reticulum-Golgi intermediate compartment protein 1	-0.216866	0.0763769
Coa7	Cytochrome c oxidase assembly factor 7	0.666674	0.0766028
Erp44	Endoplasmic reticulum resident protein 44	-0.670628	0.0771772
Sil1	Nucleotide exchange factor SIL1;Nucleotide exchange factor SIL1 (Fragment);Nucleotide exchange factor SIL1	-0.0132724	0.0775047
Vps36	Vacuolar protein-sorting-associated protein 36	0.448434	0.0776919
Prep	Prolyl endopeptidase	0.0429921	0.077778
S100a10	Protein S100-A10	-0.026514	0.077855
Dnaaf5	Dynein assembly factor 5, axonemal	-0.894451	0.0779145
Farsb	Phenylalanine--tRNA ligase beta subunit	-1.89177	0.0780538
Hspb8	Heat shock protein beta-8	0.0829337	0.0784599
St3gal5	Lactosylceramide alpha-2,3-sialyltransferase	0.275059	0.0789694
Cmc2	COX assembly mitochondrial protein;COX assembly mitochondrial protein 2 homolog	-1.62219	0.0790906
Cpe	Carboxypeptidase E	0.241693	0.0791298
Cnnm2	Metal transporter CNNM2;Metal transporter CNNM4	-1.57591	0.0793617
Lmnb2	Lamin-B2	-0.313396	0.0794417
Plin1	Perilipin-1	1.07964	0.0795058
Myl6	Myosin light polypeptide 6	-1.11656	0.0795955
Trmu	Mitochondrial tRNA-specific 2-thiouridylase 1	-1.6441	0.0795955
Gm16381	Predicted gene 16381;Ubiquitin-like protein 5;Ubiquitin-like protein 5;Ubiquitin-like protein 5 (Fragment);Ubiquitin-like protein 5;Ubiquitin-like protein 5	0.279193	0.0803383
Ksr2	Kinase suppressor of Ras 2	-5.30967	0.0806205
Sec31a	Protein transport protein Sec31A (Fragment)	-1.43604	0.0807513
H1-1	Histone H1.1	1.01467	0.0810867
Itih4	Inter alpha-trypsin inhibitor, heavy chain 4;Inter alpha-trypsin inhibitor, heavy chain 4;Inter alpha-trypsin inhibitor, heavy chain 4;Inter alpha-trypsin inhibitor, heavy chain 4	-0.0266526	0.0812359
Mast4	Microtubule-associated serine/threonine-protein kinase 4 (Fragment);Microtubule-associated serine/threonine-protein kinase 4;Microtubule-associated serine/threonine-protein kinase 4;Microtubule-associated serine/threonine-protein kinase 4	-0.498479	0.0814166
Serpina3k	Serine protease inhibitor A3K	0.572452	0.0815967
Atp2b4	Calcium-transporting ATPase;Calcium-transporting ATPase;Plasma membrane calcium-transporting ATPase 4	-0.674759	0.0815967
Mtfr1l	Mitochondrial fission regulator 1-like (Fragment);Mitochondrial fission regulator 1-like (Fragment);Mitochondrial fission regulator 1-like;Mitochondrial fission regulator 1-like	-0.142995	0.0818002
Samhd1	Deoxynucleoside triphosphate triphosphohydrolase SAMHD1	-1.38154	0.0818002
Aco1	Cytoplasmic aconitate hydratase	-0.485111	0.0818694
Mcl1	Induced myeloid leukemia cell differentiation protein Mcl-1 homolog	-1.0303	0.0819802
Osbpl1a	Oxysterol-binding protein;Oxysterol-binding protein;Oxysterol-binding protein;Oxysterol-binding protein-related protein 1	-0.215494	0.0832326
Tubb5	Tubulin beta-5 chain	-0.113343	0.0832936
Clasp2	CLIP-associating protein 2	-0.142456	0.0833013
Hdgfl2	Hepatoma-derived growth factor-related protein 2	-0.698406	0.0833128
Snrpd2	Small nuclear ribonucleoprotein Sm D2	0.00492259	0.0833819
Ppm1g	Protein phosphatase 1G	0.183669	0.0834863
Plaa	Phospholipase A-2-activating protein	-0.228013	0.0835189
Kpna3	Importin subunit alpha-4	0.293511	0.0835668
Cln5	Ceroid-lipofuscinosis neuronal protein 5 homolog	0.735236	0.0835713
Tgfbi	Transforming growth factor-beta-induced protein ig-h3	0.46067	0.0839188
Fgf1	Multifunctional fusion protein;Multifunctional fusion protein (Fragment);Fibroblast growth factor 1;Fibroblast growth factor 1;Fibroblast growth factor 1	-0.66558	0.0841067
Anxa6	Annexin	-0.393315	0.0841214
Atic	Bifunctional purine biosynthesis protein PURH	-0.772503	0.0841828
Cnep1r1	Nuclear envelope phosphatase-regulatory subunit 1	0.327893	0.0843236
Samm50	Sorting and assembly machinery component 50 homolog	1.18706	0.0843963
Atl3	Atlastin-3	-2.60355	0.0848831
Rpl29	60S ribosomal protein L29	-0.257684	0.0848976
Vps4b	Vacuolar protein sorting-associated protein 4B	0.347749	0.0849032
Rpl37a	60S ribosomal protein L37a (Fragment);60S ribosomal protein L37a	-0.283643	0.0849531
Tomm34	Mitochondrial import receptor subunit TOM34	-0.252852	0.0849811
Cr1l	Complement component receptor 1-like protein (Fragment);Complement component receptor 1-like protein;Complement component receptor 1-like protein (Fragment);Complement component receptor 1-like protein;Complement component receptor 1-like protein	0.86431	0.0850146
Prdx3	Thioredoxin-dependent peroxide reductase, mitochondrial	0.146728	0.0852115
Pdhx	Pyruvate dehydrogenase protein X component, mitochondrial	0.211102	0.0856676
Cntnap3	Contactin-associated protein-like 3	0.422374	0.0856929
Oard1	ADP-ribose glycohydrolase OARD1	2.82145	0.0858005
Ppm1f	Protein phosphatase 1F	1.054	0.0861907
Rpl7a	60S ribosomal protein L7a	0.131128	0.0862797
Trim72	Tripartite motif-containing protein 72	0.232734	0.0868081
Aoc3	Membrane primary amine oxidase	1.02686	0.0870407
Rpl19	Ribosomal protein L19;60S ribosomal protein L19	0.110382	0.087492
Rpl22l1	60S ribosomal protein L22-like 1	3.0448	0.087492
Aspscr1	Tether containing UBX domain for GLUT4	-2.25072	0.0875821
Arfgap1	ADP-ribosylation factor GTPase-activating protein 1	-1.08274	0.0876262
Ighm	Immunoglobulin heavy constant mu (Fragment);Immunoglobulin heavy constant mu (Fragment);Immunoglobulin heavy constant mu	0.869996	0.0879398
Sdhb	Succinate dehydrogenase [ubiquinone] iron-sulfur subunit, mitochondrial	0.322116	0.0880897
Pttg1ip	Pituitary tumor-transforming gene 1 protein-interacting protein (Fragment);Pituitary tumor-transforming gene 1 protein-interacting protein	0.507981	0.0882195
Ndufaf2	NADH dehydrogenase [ubiquinone] 1 alpha subcomplex assembly factor 2	-0.101678	0.0883614
Rps10	40S ribosomal protein S10	0.952624	0.0883881
Dnajb12	DnaJ homolog subfamily B member 12	-0.39567	0.0883881
Pdia4	Protein disulfide-isomerase A4	0.410394	0.0884886
Macrod1	ADP-ribose glycohydrolase MACROD1	-0.141239	0.088581
Mfge8	Lactadherin	0.745365	0.0889393
Abcf3	ATP-binding cassette sub-family F member 3 (Fragment);ATP-binding cassette sub-family F member 3 (Fragment);ATP-binding cassette sub-family F member 3	-1.21438	0.0889697
Apeh	Acylamino-acid-releasing enzyme (Fragment);Acylamino-acid-releasing enzyme	-0.204755	0.0891283
Sun1	SUN domain-containing protein 1	-1.39034	0.0891931
Coa6	Cytochrome c oxidase assembly factor 6 homolog	-1.61721	0.0894756
Hnrnpa3	Heterogeneous nuclear ribonucleoprotein A3	0.361685	0.0895011
Sdha	Succinate dehydrogenase [ubiquinone] flavoprotein subunit, mitochondrial	0.18043	0.0895011
Gls	Glutaminase kidney isoform, mitochondrial	-0.318087	0.0895705
Srsf1	Serine/arginine-rich-splicing factor 1;Serine/arginine-rich splicing factor 1	-0.110907	0.0897762
Brox	BRO1 domain-containing protein BROX	-0.145679	0.0898575
Eef1a1	Elongation factor 1-alpha 1	-0.842926	0.0898691
Pcx	Pyruvate carboxylase;Pyruvate carboxylase;Pyruvate carboxylase, mitochondrial	0.707761	0.0900057
Ltbp4	Latent-transforming growth factor beta-binding protein 4	2.35871	0.0903187
Tbc1d17	TBC1 domain family member 17	-0.688943	0.0904312
Krt16	Keratin, type I cytoskeletal 16	-2.01538	0.0905073
Capn2	Calpain-2 catalytic subunit	-0.120105	0.0910303
Bloc1s2	Biogenesis of lysosome-related organelles complex 1 subunit 2	-0.649419	0.0910303
Plxna1	Plexin-A1	0.60715	0.0911726
Thy1	Thy-1 membrane glycoprotein (Fragment);Thy-1 membrane glycoprotein	0.392126	0.0914701
Myom3	Myomesin-3	-0.76145	0.0914955
Gstm2	Glutathione S-transferase Mu 2	3.99131	0.0915936
Smc3	Structural maintenance of chromosomes protein 3	-0.0154461	0.0916922
Atp8a1	Phospholipid-transporting ATPase;Phospholipid-transporting ATPase IA	-0.329765	0.0917136
Snap29	Synaptosomal-associated protein 29	-0.960591	0.0918344
Jup	Junction plakoglobin	-0.98945	0.0920844
Hdhd5	Haloacid dehalogenase-like hydrolase domain-containing 5	1.31695	0.092104
Apoh	Beta-2-glycoprotein 1	-0.473578	0.0922744
Crym	Ketimine reductase mu-crystallin	-0.129436	0.0922832
Acads	Short-chain specific acyl-CoA dehydrogenase, mitochondrial	0.646455	0.0923934
Igha	Immunoglobulin heavy constant alpha (Fragment)	1.78371	0.0925065
Pde4dip	Myomegalin	1.2066	0.0927232
Acot8	Acyl-coenzyme A thioesterase 8	-1.63464	0.0930637
Jak1	Tyrosine-protein kinase;Tyrosine-protein kinase JAK1	0.302107	0.0930921
Cnot11	CCR4-NOT transcription complex subunit 11	-0.578925	0.0931266
Gm49345	Predicted gene, 49345 (Fragment);Predicted gene, 49345 (Fragment)	-3.69643	0.0931455
Krt5	Keratin, type II cytoskeletal 5	-1.1869	0.0932694
Hnrnph2	Heterogeneous nuclear ribonucleoprotein H2	-1.84319	0.0935242
Pa2g4	Proliferation-associated protein 2G4	-0.105947	0.0938295
Insig2	Insulin-induced gene protein (Fragment);Insulin-induced gene 2 protein (Fragment);Insulin-induced gene 2 protein (Fragment);Insulin-induced gene 2 protein (Fragment);Insulin-induced gene 2 protein (Fragment);Insulin-induced gene 2 protein (Fragment);Insulin-induced gene 2 protein	0.658117	0.0938737
Eif4g3	Eukaryotic translation initiation factor 4 gamma 3	-0.706765	0.0939846
Inpp5a	Inositol polyphosphate-5-phosphatase A	1.25752	0.0940892
Zfp867	Zinc finger protein 867	-1.32592	0.0941837
Lman1	Protein ERGIC-53	0.0957275	0.0943441
Rbm3	RNA-binding protein 3	0.215286	0.0944043
Engase	Cytosolic endo-beta-N-acetylglucosaminidase (Fragment);Cytosolic endo-beta-N-acetylglucosaminidase	0.50503	0.0945379
Stim1	Stromal interaction molecule 1	2.04353	0.0945817
Rps19	40S ribosomal protein S19	-0.292116	0.0946022
Syap1	Synapse-associated protein 1	-0.541336	0.0946022
Pnisr	Arginine/serine-rich protein PNISR	-1.92379	0.094697
Rab21	Ras-related protein Rab-21	0.0814523	0.09474
Atp5me	ATP synthase subunit e, mitochondrial	-1.07558	0.0951274
Aldh1a1	Retinal dehydrogenase 1	0.0831605	0.0952386
Ilf3	Interleukin enhancer-binding factor 3	0.911003	0.0952424
Rcc2	Protein RCC2 (Fragment);Protein RCC2	-0.582459	0.0956792
Entpd1	Ectonucleoside triphosphate diphosphohydrolase 1	-0.456904	0.0959218
Emc6	ER membrane protein complex subunit 6	-0.65253	0.0960124
Hspg2	Basement membrane-specific heparan sulfate proteoglycan core protein	-0.42096	0.0961092
Purb	Transcriptional activator protein Pur-beta	-0.545298	0.0961139
Cfi	Complement factor I	-1.13753	0.0963114
Gbf1	Golgi-specific brefeldin A-resistance factor 1	-0.219501	0.0963943
Sub1	Activated RNA polymerase II transcriptional coactivator p15	-0.355302	0.0966865
Eif5b	Eukaryotic translation initiation factor 5B	0.0398882	0.096687
Ywhah	14-3-3 protein eta	-0.169194	0.0971714
Hsd17b10	3-hydroxyacyl-CoA dehydrogenase type-2;17beta-hydroxysteroid dehydrogenase type 10/short chain L-3-hydroxyacyl-CoA dehydrogenase	-0.708671	0.0972102
Eps15	Epidermal growth factor receptor substrate 15;Epidermal growth factor receptor substrate 15;Epidermal growth factor receptor pathway substrate 15 isoform B	0.743558	0.0973499
Hsd17b4	Peroxisomal multifunctional enzyme type 2	-0.082311	0.0974749
Napa	Alpha-soluble NSF attachment protein	0.276157	0.0975332
Chmp1b2	Charged multivesicular body protein 1b-2	2.11398	0.0975374
Mical3	[F-actin]-monooxygenase MICAL3 (Fragment);[F-actin]-monooxygenase MICAL3;[F-actin]-monooxygenase MICAL3;[F-actin]-monooxygenase MICAL3;[F-actin]-monooxygenase MICAL3	-1.80756	0.0977291
Aamp	Angio-associated migratory protein	0.577183	0.0977377
Vrk3	Inactive serine/threonine-protein kinase VRK3 (Fragment);Inactive serine/threonine-protein kinase VRK3 (Fragment);Inactive serine/threonine-protein kinase VRK3 (Fragment);Inactive serine/threonine-protein kinase VRK3;Inactive serine/threonine-protein kinase VRK3	0.697037	0.0985147
Kcnj11	ATP-sensitive inward rectifier potassium channel 11	-0.725767	0.0985594
Arpc1b	Actin-related protein 2/3 complex subunit 1B (Fragment);Actin-related protein 2/3 complex subunit;Actin-related protein 2/3 complex subunit 1B	-0.450262	0.0988132
Crppa	D-ribitol-5-phosphate cytidylyltransferase	0.0315007	0.0991611
Emilin2	EMILIN-2 (Fragment);EMILIN-2;EMILIN-2 (Fragment);EMILIN-2;EMILIN-2;EMILIN-2	-0.569179	0.0995048
Ppp1r12b	Protein phosphatase 1 regulatory subunit	0.409001	0.0997706
Acly	ATP-citrate synthase	1.83803	0.0998033
Tcap	Telethonin	-0.576317	0.0998259
Arih2	E3 ubiquitin-protein ligase ARIH2	-0.187593	0.0998343
Hspa1b	Heat shock 70 kDa protein 1B;Heat shock 70 kDa protein 1A	0.49288	0.0998969
Ddah1	N(G),N(G)-dimethylarginine dimethylaminohydrolase 1	-0.31311	0.100166
Setd3	Protein-histidine N-methyltransferase;Actin-histidine N-methyltransferase	0.418217	0.100233
Aldh9a1	4-trimethylaminobutyraldehyde dehydrogenase	-0.28592	0.100233
Aurkaip1	Aurora kinase A-interacting protein	0.616464	0.100441
Nt5dc3	5'-nucleotidase domain-containing protein 3	2.06771	0.100567
Cd151	Tetraspanin (Fragment);CD151 antigen	-1.0886	0.100567
Fasn	Fatty acid synthase	2.63454	0.100617
Jam2	Junctional adhesion molecule B	-0.526319	0.101194
Arf5	ADP-ribosylation factor 5	-0.995811	0.101243
Mpz	Myelin protein P0	-0.49127	0.101711
Coro7	Coronin-7	-1.00217	0.101811
Ace	Angiotensin-converting enzyme	1.60648	0.101948
Fam3a	Novel protein;Novel protein (Fragment);Novel protein;Novel protein;Protein FAM3A	1.2419	0.102158
Cnbp	Cellular nucleic acid-binding protein	-2.07546	0.102226
Zyx	Zyxin;Zyx protein	-0.176577	0.102322
Etfdh	Electron transfer flavoprotein-ubiquinone oxidoreductase, mitochondrial	0.698787	0.102482
Neb	Nebulin	0.822152	0.102553
Olfr1391	Olfactory receptor	0.0058641	0.102553
Lgals3bp	Galectin-3-binding protein (Fragment);Galectin-3-binding protein	0.0710018	0.102597
Wdr61	WD repeat-containing protein 61	-1.1751	0.10261
Ggct	Gamma-glutamylcyclotransferase	-0.183978	0.102792
Lsmem2	Leucine-rich single-pass membrane protein 2	-0.704828	0.102926
Ppp2r2a	Serine/threonine-protein phosphatase 2A 55 kDa regulatory subunit B alpha isoform	-0.265985	0.103236
Ppp1r3d	Protein phosphatase 1, regulatory subunit 3D	-0.636987	0.10325
Cfap47	Cilia and flagella-associated protein 47	5.28163	0.103404
Pcmt1	Protein-L-isoaspartate O-methyltransferase;Protein-L-isoaspartate O-methyltransferase;Protein-L-isoaspartate O-methyltransferase (Fragment);Protein-L-isoaspartate(D-aspartate) O-methyltransferase	-0.43327	0.103404
Gtf2f1	General transcription factor IIF subunit 1	0.488376	0.103469
Hgs	Hepatocyte growth factor-regulated tyrosine kinase substrate (Fragment);Hepatocyte growth factor-regulated tyrosine kinase substrate;Hepatocyte growth factor-regulated tyrosine kinase substrate	-0.142253	0.1035
Mylk2	Myosin light chain kinase 2, skeletal/cardiac muscle	-0.0800976	0.10356
Sncg	Gamma-synuclein	-0.768911	0.104038
Cops2	COP9 signalosome complex subunit 2	0.111879	0.104264
Dctn3	Dynactin subunit 3	-1.23124	0.104572
Odf3l2	Outer dense fiber protein 3-like protein 2	-0.984459	0.104583
Lonp1	Lon protease homolog, mitochondrial	0.00925019	0.104583
Micu3	Calcium uptake protein 3, mitochondrial	-0.875446	0.104634
Kcnc4	Potassium voltage-gated channel subfamily C member 4	-0.419519	0.104712
D17h6s53e	Uncharacterized protein C6orf47 homolog	-1.01273	0.10512
Nme1	Nucleoside diphosphate kinase A	-2.61134	0.105128
Rab12	Ras-related protein Rab-12	-1.72079	0.105531
Copz1	Coatomer subunit zeta;Coatomer subunit zeta-1;Coatomer subunit zeta	-0.434679	0.105602
Naxe	NAD(P)H-hydrate epimerase	-1.25488	0.105677
Uba1	Ubiquitin-like modifier-activating enzyme 1	-0.225434	0.105731
Csde1	Cold shock domain-containing protein E1	0.264137	0.105745
Hmga1	High mobility group protein HMG-I/HMG-Y	-1.14378	0.106257
Dpp9	Dipeptidyl peptidase 9	1.05958	0.106476
Rars1	Arginine--tRNA ligase, cytoplasmic	0.194134	0.106476
Prkcd	Protein kinase C delta type;Protein kinase C;Protein kinase C	0.764359	0.106736
Vps26b	Vacuolar protein sorting-associated protein 26B	0.0218531	0.10727
Dpp3	Dipeptidyl peptidase 3	0.546443	0.107447
Rabggta	Geranylgeranyl transferase type-2 subunit alpha	0.420781	0.107447
Vars1	Valine--tRNA ligase	-0.365454	0.107521
Mnda	Interferon-activable protein 205-B;Interferon-activable protein 204;Interferon-activable protein 205-A	-0.70068	0.107599
Ivns1abp	Influenza virus NS1A-binding protein homolog	-1.32796	0.107734
Col15a1	Collagen alpha-1(XV) chain	0.10948	0.107877
Gnpda1	Glucosamine-6-phosphate isomerase 1	1.47699	0.108108
Nufip2	Nuclear fragile X mental retardation-interacting protein 2	-1.01034	0.108614
Sumo2	Small ubiquitin-related modifier 2	-0.268867	0.108741
Fbxo6	F-box only protein 6	-0.231845	0.108784
Txlnb	Beta-taxilin	0.426769	0.108841
Cavin3	Caveolae-associated protein 3	0.226712	0.109058
Gm27029	Predicted gene, 27029;Predicted gene, 27029;Alanyl-tRNA editing protein Aarsd1	-0.148462	0.109108
Hspb2	Heat shock protein beta-2	-0.352458	0.109318
Cd300lg	CMRF35-like molecule 9	-2.27935	0.109528
Psme4	Proteasome activator complex subunit 4	-0.432392	0.109842
Idh2	Isocitrate dehydrogenase [NADP], mitochondrial	0.484111	0.110066
Mrps26	28S ribosomal protein S26, mitochondrial	-0.854584	0.110176
Kif5b	Kinesin-1 heavy chain	0.0062079	0.110453
Slk	STE20-like serine/threonine-protein kinase	-0.416673	0.110463
Jph1	Junctophilin-1	-0.135123	0.110653
Nsf	Vesicle-fusing ATPase	0.200366	0.110849
Clta	Clathrin light chain	-1.38555	0.110917
Hspa14	Heat shock 70 kDa protein 14	-1.18407	0.11165
Ccar2	Cell cycle and apoptosis regulator protein 2	-0.470569	0.111909
Ndufa10	NADH dehydrogenase [ubiquinone] 1 alpha subcomplex subunit 10, mitochondrial	0.299506	0.111909
Pfdn5	Prefoldin subunit 5	-0.677408	0.112093
F13a1	Coagulation factor XIII A chain	0.672976	0.112093
Ccdc9	Coiled-coil domain-containing protein 9	-0.924061	0.112097
Atxn2l	Ataxin-2-like protein	-1.09979	0.112234
Chm	Rab proteins geranylgeranyltransferase component A;Rab proteins geranylgeranyltransferase component A 1	-0.260253	0.112273
Fam234a	Protein FAM234A	1.12883	0.112552
Myh13	Myosin, heavy polypeptide 13, skeletal muscle	3.01126	0.112806
Septin7	Septin-7	-0.355108	0.113064
Kyat1	Kynurenine--oxoglutarate transaminase 1	-0.613449	0.113791
Krt10	Keratin, type I cytoskeletal 10;Keratin, type I cytoskeletal 10	-1.41339	0.114108
Saraf	Store-operated calcium entry-associated regulatory factor	-0.331665	0.114974
Pfkfb3	6-phosphofructo-2-kinase/fructose-2,6-biphosphatase 3;6-phosphofructo-2-kinase/fructose-2,6-biphosphatase 3;6-phosphofructo-2-kinase/fructose-2,6-biphosphatase 3;6-phosphofructo-2-kinase/fructose-2, 6-biphosphatase 3 splice variant 3;6-phosphofructo-2-kinase/fructose-2, 6-biphosphatase 3 splice variant 1;6-phosphofructo-2-kinase/fructose-2, 6-biphosphatase 3 splice variant 2;6-phosphofructo-2-kin…	-0.463879	0.114997
Prrc1	Protein PRRC1	2.32857	0.114997
Sltm	SAFB-like transcription modulator	-1.04445	0.115067
Tmem126a	Transmembrane protein 126A	-0.312151	0.11529
Cyb5b	Cytochrome b5 type B	-0.340765	0.115297
Atp5mg	ATP synthase subunit g, mitochondrial	1.09602	0.115302
RTRAF	RNA transcription, translation and transport factor protein	-0.320236	0.11538
Gsn	Gelsolin (Fragment)	1.88396	0.11552
Serpina3c	Serine protease inhibitor A3C;Serine protease inhibitor A3M	0.206435	0.115647
Tnks1bp1	182 kDa tankyrase-1-binding protein	-0.766849	0.115892
Myh10	Myosin-10	-0.55981	0.116327
Hspa12b	Heat shock 70 kDa protein 12B	0.492076	0.116341
Nedd8	NEDD8	-0.809776	0.116632
Abcd3	ATP-binding cassette sub-family D member 3	-0.301137	0.116637
Grhpr	Glyoxylate reductase/hydroxypyruvate reductase	0.000152979	0.116713
Nploc4	Nuclear protein localization protein 4 homolog	-0.487127	0.117048
Rpl23a	60S ribosomal protein L23a	-0.143973	0.117274
Romo1	Reactive oxygen species modulator 1	-0.0809926	0.117333
Itgb1bp2	Integrin beta-1-binding protein 2	-0.0825155	0.117471
Nxf1	Nuclear RNA export factor 1	-0.867449	0.11758
Bclaf1	Bcl-2-associated transcription factor 1;Bcl-2-associated transcription factor 1 (Fragment);Bcl-2-associated transcription factor 1;Bcl-2-associated transcription factor 1	-0.656691	0.117749
Reps1	RalBP1-associated Eps domain-containing protein 1;RalBP1-associated Eps domain-containing protein 1;RalBP1-associated Eps domain-containing protein 1 (Fragment);RalBP1-associated Eps domain-containing protein 1 (Fragment);RalBP1-associated Eps domain-containing protein 1	-0.465047	0.117793
Got2	Aspartate aminotransferase, mitochondrial	0.460721	0.117974
Dcaf8	DDB1- and CUL4-associated factor 8	-0.309135	0.11839
Mrps9	28S ribosomal protein S9, mitochondrial	1.1964	0.120011
Top1	DNA topoisomerase 1	-1.42661	0.120062
Mccc2	Methylcrotonoyl-CoA carboxylase beta chain, mitochondrial	-1.1028	0.120305
Phykpl	5-phosphohydroxy-L-lysine phospho-lyase	-0.0331832	0.120379
Rpl13a	60S ribosomal protein L13a (Fragment);Predicted gene 45713;60S ribosomal protein L13a;60S ribosomal protein L13a (Fragment);60S ribosomal protein L13a (Fragment);60S ribosomal protein L13a	-0.157571	0.120506
Pym1	Partner of Y14 and mago	-0.200411	0.120506
Dpp4	Dipeptidyl peptidase 4	-0.203151	0.12062
Myl3	Myosin light chain 3 (Fragment);Myosin light chain 3	-2.28573	0.120658
Ppat	Amidophosphoribosyltransferase	1.95811	0.120674
Gorasp2	Golgi reassembly-stacking protein 2	0.358675	0.121002
Tgm2	Protein-glutamine gamma-glutamyltransferase 2	0.30158	0.121659
Eif3e	Eukaryotic translation initiation factor 3 subunit E	-0.126433	0.121679
Hspa2	Heat shock-related 70 kDa protein 2	-0.419844	0.121793
Psmb3	Proteasome subunit beta type-3	2.06669	0.121837
Ltf	Lactotransferrin	0.74434	0.121952
Lrrc47	Leucine-rich repeat-containing protein 47	-0.284742	0.121967
Tsc22d3	TSC22 domain family protein 3	0.144509	0.122009
Nek9	Serine/threonine-protein kinase Nek9	-0.449398	0.122434
Ppp1r1a	Protein phosphatase 1 regulatory subunit 1A	0.11225	0.122434
Aldh3b2	Aldehyde dehydrogenase family 3 member B2;Aldehyde dehydrogenase family 3 member B3 (Fragment);Aldehyde dehydrogenase family 3 member B3;Aldehyde dehydrogenase family 3 member B1	-0.822051	0.12251
Rpl3	60S ribosomal protein L3	1.04631	0.122616
Pak2	Serine/threonine-protein kinase PAK 2	-2.80918	0.122968
Dock8	Dedicator of cytokinesis protein 8	0.111692	0.1235
Tagln	Transgelin	-2.11904	0.123824
Nlrx1	NLR family member X1	0.571786	0.124155
Aspn	Asporin	0.31335	0.12451
Pptc7	Protein phosphatase PTC7 homolog	0.517334	0.124521
Tomm70	Mitochondrial import receptor subunit TOM70	0.611022	0.124672
Sepsecs	O-phosphoseryl-tRNA(Sec) selenium transferase	-0.89859	0.125104
Sae1	SUMO-activating enzyme subunit 1	-0.281294	0.125527
Nfs1	Cysteine desulfurase, mitochondrial	-0.0711607	0.125594
Map7d1	MAP7 domain-containing protein 1	-0.567907	0.125925
Apoa1	Apolipoprotein A-I	0.570528	0.12593
Mtch2	Mitochondrial carrier homolog 2	0.556926	0.126252
Atp2b3	Calcium-transporting ATPase	-0.761166	0.1267
Lipe	Hormone-sensitive lipase	0.789578	0.127907
Nfix	Nuclear factor 1 (Fragment);Nuclear factor 1;Nuclear factor 1 X-type	0.00513382	0.12816
Hadha	Trifunctional enzyme subunit alpha, mitochondrial	0.394501	0.12891
Fn3krp	Ketosamine-3-kinase	-0.177984	0.128946
Flii	Protein flightless-1 homolog	0.00756429	0.12919
Mob1b	MOB kinase activator 1B;MOB kinase activator 1B;MOB kinase activator 1A	1.23695	0.129727
Tmem256	Transmembrane protein 256	-1.33901	0.130282
Anxa5	Annexin A5	0.456871	0.130299
Ruvbl2	RuvB-like helicase (Fragment);RuvB-like 2	-1.86113	0.130948
Pgrmc1	Membrane-associated progesterone receptor component 1	-0.80243	0.130962
Nim1k	Serine/threonine-protein kinase NIM1	-2.83932	0.13111
Acss1	Acetyl-coenzyme A synthetase 2-like, mitochondrial	2.21094	0.131481
Ppfibp1	Liprin-beta-1 (Fragment)	-0.946648	0.133405
Papln	Papilin	-0.745228	0.133536
Dnajc13	DnaJ heat shock protein family (Hsp40) member C13	-0.218867	0.133588
Otulin	Ubiquitin thioesterase otulin	-1.71922	0.134472
Ccdc47	Coiled-coil domain-containing protein 47	-1.04	0.134522
Smdt1	Essential MCU regulator, mitochondrial	0.506318	0.134744
Cspg4	Chondroitin sulfate proteoglycan 4	-0.574444	0.134808
Sptan1	Spectrin alpha chain, non-erythrocytic 1;Spectrin alpha chain, non-erythrocytic 1;Spectrin alpha chain, non-erythrocytic 1;Spectrin alpha chain, non-erythrocytic 1	2.64006	0.134993
Acat1	Acetyl-CoA acetyltransferase, mitochondrial	0.413103	0.134993
Sec16a	Protein transport protein Sec16A	-0.762977	0.135064
Lamp2	Lysosome-associated membrane glycoprotein 2	1.11215	0.135254
Reep3	Receptor expression-enhancing protein;Receptor expression-enhancing protein 3	-1.14277	0.13529
Cox6b1	Cytochrome c oxidase subunit 6B1	0.348229	0.135682
Tnnt3	Troponin T, fast skeletal muscle	-1.63438	0.136746
Nes	Nestin	-0.0522336	0.137114
Rp2	Protein XRP2	-0.112985	0.137114
Ptp4a2	Protein tyrosine phosphatase type IVA 2	0.786107	0.137421
Dnah2	Dynein heavy chain 2, axonemal;Dynein heavy chain 2, axonemal	-1.77788	0.137645
Lrig2	Leucine-rich repeats and immunoglobulin-like domains protein 2;Leucine-rich repeats and immunoglobulin-like domains protein 1;Leucine-rich repeats and immunoglobulin-like domains protein 2;Leucine-rich repeats and immunoglobulin-like domains protein 3	-0.43649	0.137823
Ndufc2	NADH dehydrogenase [ubiquinone] 1 subunit C2	0.122775	0.138039
Plpp3	Phospholipid phosphatase 3	-0.103146	0.138412
Rplp0	60S acidic ribosomal protein P0 (Fragment);60S acidic ribosomal protein P0	2.01238	0.138513
Smoc2	SPARC-related modular calcium-binding protein 2	1.53911	0.139012
Capzb	F-actin-capping protein subunit beta	0.505491	0.139226
Asb2	Ankyrin repeat and SOCS box protein 2	0.476998	0.139226
Ranbp3	Ran-binding protein 3	-0.130777	0.139456
Sptb	Spectrin beta chain	4.35859	0.139786
Cpa3	Mast cell carboxypeptidase A	0.508682	0.139864
Sel1l	Protein sel-1 homolog 1	-0.197938	0.140084
Alkbh3	Alpha-ketoglutarate-dependent dioxygenase alkB homolog 3	0.682804	0.14011
Rbm25	RNA-binding protein 25	0.00217769	0.140197
Man2a2	Alpha-mannosidase 2x	-0.326519	0.140581
Lars2	Probable leucine--tRNA ligase, mitochondrial	0.339856	0.140656
Plxdc2	Plexin domain-containing protein 2	-0.583904	0.141625
Snap23	Synaptosomal-associated protein (Fragment);Synaptosomal-associated protein 23;Synaptosomal-associated protein	-0.798778	0.141713
Xirp2	Xin actin-binding repeat-containing protein 2	-0.0729752	0.141971
Map2k3	Dual specificity mitogen-activated protein kinase kinase 3	-0.419967	0.141971
Rab8b	Ras-related protein Rab-8B	0.216035	0.141971
Ddx42	ATP-dependent RNA helicase DDX42	-0.110851	0.141997
Trim54	Tripartite motif-containing protein 54	0.507859	0.14202
Ppp1cc	Serine/threonine-protein phosphatase (Fragment)	-0.0995915	0.142082
Zc3hav1	Zinc finger CCCH-type antiviral protein 1	0.750428	0.142238
Vldlr	Very low-density lipoprotein receptor	-0.95914	0.142292
Bin1	Myc box-dependent-interacting protein 1	0.608534	0.142388
Acaca	Acetyl-CoA carboxylase 1	0.984775	0.142388
Rps6kb2	Non-specific serine/threonine protein kinase;Ribosomal protein S6 kinase beta-2	0.982077	0.142511
Col4a1	Collagen alpha-1(IV) chain (Fragment);Collagen alpha-1(IV) chain;Collagen alpha-1(IV) chain	-1.01722	0.142904
Crbn	Protein cereblon	-0.592005	0.143143
Abcf1	ATP-binding cassette sub-family F member 1	-1.31659	0.143336
Ppa2	Inorganic pyrophosphatase 2, mitochondrial;Inorganic pyrophosphatase 2, mitochondrial	-0.374136	0.14335
Pfkl	ATP-dependent 6-phosphofructokinase, liver type	0.920999	0.144124
Cars2	Probable cysteine--tRNA ligase, mitochondrial;Probable cysteine--tRNA ligase, mitochondrial	0.545452	0.144285
Ndufs3	NADH dehydrogenase [ubiquinone] iron-sulfur protein 3, mitochondrial	0.195423	0.144285
Mrps22	28S ribosomal protein S22, mitochondrial	-0.79968	0.144554
Afap1l2	Actin filament-associated protein 1-like 2;Actin filament-associated protein 1-like 2 (Fragment);Actin filament-associated protein 1-like 2	-0.908199	0.144722
Eif2b1	Translation initiation factor eIF-2B subunit alpha	-0.0115594	0.14479
Mup20	Major urinary protein 20	0.0568583	0.145137
Selenos	Selenoprotein S	-0.00415365	0.145227
Scrib	Protein scribble homolog	-0.783846	0.145451
Adprhl1	[Protein ADP-ribosylarginine] hydrolase-like protein 1	-1.63059	0.145455
Apobec2	C->U-editing enzyme APOBEC-2	-2.15014	0.145462
Rab14	RAB14 protein variant;Ras-related protein Rab-14	0.414014	0.145593
Hnrnpa0	Heterogeneous nuclear ribonucleoprotein A0	-0.109463	0.145599
Atp2a1	Sarcoplasmic/endoplasmic reticulum calcium ATPase 1 (Fragment)	0.0386574	0.145917
Gnl1	Guanine nucleotide-binding protein-like 1	0.892237	0.146582
Tmem259	Membralin (Fragment);Membralin	-0.625112	0.146634
Smndc1	Survival of motor neuron-related-splicing factor 30	-0.169077	0.14687
Galt	Galactose-1-phosphate uridylyltransferase	-0.512047	0.147007
Pald1	Paladin	-0.193906	0.147239
Jph2	Junctophilin-2	-0.205939	0.147336
Nmnat3	Nicotinamide/nicotinic acid mononucleotide adenylyltransferase 3	-1.42464	0.147701
Kmt2c	Histone-lysine N-methyltransferase 2C (Fragment)	-2.44399	0.147738
Utrn	Utrophin	0.80854	0.147778
Hspa4	Heat shock 70 kDa protein 4	-0.03824	0.147778
Aacs	Acetoacetyl-CoA synthetase	2.52971	0.1481
Tceal5	Transcription elongation factor A protein-like 5	2.33548	0.148126
Gcn1	eIF-2-alpha kinase activator GCN1	-0.3482	0.148415
Serpinf1	Pigment epithelium-derived factor	-0.263788	0.148415
Slc25a4	ADP/ATP translocase 1	0.152656	0.148474
Letm1	Mitochondrial proton/calcium exchanger protein	-0.0826841	0.148832
Hdlbp	Vigilin	1.31422	0.14892
Dpp7	Dipeptidyl peptidase 2	-1.3623	0.149066
Septin9	Septin-9	-0.119177	0.149212
Naa35	N-alpha-acetyltransferase 35, NatC auxiliary subunit	0.248039	0.149231
Pgp	Glycerol-3-phosphate phosphatase	-0.063634	0.149231
Stim1	Stromal interaction molecule 1 (Fragment)	0.217439	0.149273
Dpysl3	Dihydropyrimidinase-related protein 3	0.555806	0.149273
Pls3	Plastin-3 (Fragment);Plastin-3;Plastin-3	-0.0530329	0.149511
Asxl3	Putative Polycomb group protein ASXL3	-0.863507	0.149521
Irgm1	Immunity-related GTPase family M protein 1	0.947401	0.15026
Fabp3	Fatty acid-binding protein, heart	-0.400019	0.150689
Acsl1	Long-chain-fatty-acid--CoA ligase 1	0.473813	0.150773
Septin8	Septin-8	-0.352919	0.150989
Rragd	Ras-related GTP-binding protein D;Ras-related GTP-binding protein D;Ras-related GTP-binding protein D;Ras-related GTP-binding protein D;Ras-related GTP-binding protein C	-0.0790287	0.151117
Abi3bp	ABI gene family, member 3 (NESH)-binding protein;ABI gene family, member 3 (NESH)-binding protein;ABI gene family, member 3 (NESH)-binding protein;ABI gene family, member 3 (NESH)-binding protein;ABI gene family, member 3 (NESH)-binding protein;ABI gene family, member 3 (NESH)-binding protein;ABI gene family, member 3 (NESH)-binding protein	0.228541	0.151362
Gemin5	Gem-associated protein 5	-0.864975	0.151861
Cox20	Cytochrome c oxidase assembly protein COX20, mitochondrial	-0.534795	0.152328
Numb	Numb protein;Protein numb homolog	-0.337811	0.152838
Kif1c	Kinesin-like protein KIF1C	-0.158412	0.153576
Ap4s1	AP-4 complex subunit sigma-1 (Fragment);AP-4 complex subunit sigma-1	-1.2463	0.153642
Dsg1a	Desmoglein-1-alpha;Desmoglein-1-gamma;Desmoglein-1-beta	-0.866317	0.154188
Stim2	Stromal interaction molecule 2 (Fragment);Stromal interaction molecule 2;Stromal interaction molecule 2	-0.365621	0.154675
Abraxas2	BRISC complex subunit Abraxas 2	0.00924828	0.154675
Tbcd	Tubulin-specific chaperone D	-0.123015	0.154966
Pigs	GPI transamidase component PIG-S	0.327341	0.154966
Parp4	Protein mono-ADP-ribosyltransferase PARP4	-0.069075	0.155012
Stx12	Syntaxin-12	0.758224	0.155137
Cwc15	Spliceosome-associated protein CWC15 homolog (Fragment);Spliceosome-associated protein CWC15 homolog	-0.213278	0.155295
Dvl3	Segment polarity protein dishevelled homolog DVL-3;Segment polarity protein dishevelled homolog DVL-3;Segment polarity protein dishevelled homolog DVL-2;Segment polarity protein dishevelled homolog DVL-3	1.29898	0.15548
Kifbp	KIF-binding protein	-0.3484	0.15548
Sod2	Superoxide dismutase [Mn], mitochondrial	3.99663	0.155786
Ssbp1	Single-stranded DNA binding protein 1;Single-stranded DNA-binding protein, mitochondrial	-0.598509	0.155873
Prkar1a	cAMP-dependent protein kinase type I-alpha regulatory subunit	-0.0753058	0.15595
Vwa5b2	von Willebrand factor A domain-containing protein 5B2	-1.03052	0.156286
Snx17	Sorting nexin-17	-0.102649	0.156857
Rmc1	Regulator of MON1-CCZ1 complex	-0.533762	0.157261
Qsox1	Sulfhydryl oxidase 1	-0.60787	0.157866
Tmed2	Transmembrane emp24 domain-containing protein 2 (Fragment);Transmembrane emp24 domain-containing protein 2 (Fragment);Transmembrane emp24 domain-containing protein 2	-0.2427	0.157929
Ubr4	E3 ubiquitin-protein ligase UBR4	-0.337499	0.158439
Eloa	Elongin-A	-0.518253	0.158701
Mmaa	Methylmalonic aciduria type A homolog, mitochondrial	0.976557	0.158978
Hspa5	Endoplasmic reticulum chaperone BiP	-0.120382	0.159091
Atp6v1a	V-type proton ATPase catalytic subunit A	0.322624	0.15938
Wfs1	Wolframin	-0.567213	0.15938
Lmnb1	Lamin-B1	-0.0152846	0.159579
Lman2l	VIP36-like protein (Fragment);VIP36-like protein;VIP36-like protein (Fragment);VIP36-like protein	1.89671	0.160003
Timm10	Mitochondrial import inner membrane translocase subunit Tim10	1.03381	0.160596
Mrpl40	39S ribosomal protein L40, mitochondrial;39S ribosomal protein L40, mitochondrial	-0.98783	0.160746
Smap2	Stromal membrane-associated protein 2	-0.523084	0.160772
Ndufaf8	NADH dehydrogenase [ubiquinone] 1 alpha subcomplex assembly factor 8	-0.72754	0.16089
Clip1	CAP-Gly domain-containing linker protein 1	0.240532	0.161771
Slc30a9	Zinc transporter 9	-0.373177	0.161943
Prdx2	Peroxiredoxin-2	-0.402878	0.161943
Psmb5	Proteasome subunit beta type-5	0.440322	0.162239
Wnk1	Serine/threonine-protein kinase WNK1	-0.346575	0.163006
Ctsb	Cathepsin B	-0.28786	0.16305
Timmdc1	Complex I assembly factor TIMMDC1, mitochondrial	-0.938952	0.163354
Pepd	Xaa-Pro dipeptidase	-0.148293	0.163508
Mapk9	Mitogen-activated protein kinase 9	-0.160768	0.163717
Ascc3	Activating signal cointegrator 1 complex subunit 3	-0.673848	0.164814
Ccar1	Cell division cycle and apoptosis regulator protein 1	-0.449764	0.165027
Mtm1	Myotubularin	-0.0431323	0.166019
Mylk4	Myosin light chain kinase family member 4 (Fragment)	-0.276021	0.166036
Alb	Serum albumin	0.161816	0.166114
Phyh	Phytanoyl-CoA dioxygenase, peroxisomal	-0.491419	0.167148
Rbbp4	Histone-binding protein RBBP4	0.136494	0.167446
Rrbp1	Ribosome-binding protein 1	-0.141388	0.167454
Sumo3	Small ubiquitin-related modifier 3;Small ubiquitin-related modifier 3;Predicted gene, 49325;Small ubiquitin-related modifier 3	-0.0814547	0.167889
Ak2	Adenylate kinase 2, mitochondrial	-1.00962	0.168453
Acin1	Apoptotic chromatin condensation inducer in the nucleus (Fragment);Apoptotic chromatin condensation inducer in the nucleus	1.5857	0.169397
Dhx15	Pre-mRNA-splicing factor ATP-dependent RNA helicase DHX15;Pre-mRNA-splicing factor ATP-dependent RNA helicase DHX15;DEAH (Asp-Glu-Ala-His) box polypeptide 15	-0.743832	0.169525
1300017J02Rik	RIKEN cDNA 1300017J02 gene;Inhibitor of carbonic anhydrase	1.30531	0.169535
Osbpl2	Oxysterol-binding protein-related protein 2	0.104497	0.169554
Htatsf1	HIV Tat-specific factor 1 homolog	0.206442	0.169651
Ostf1	Osteoclast-stimulating factor 1	0.994761	0.169657
Anxa8	Annexin A8;Annexin	1.14663	0.169884
Akap17b	A-kinase anchor protein 17B	-0.892946	0.170082
Erap1	Endoplasmic reticulum aminopeptidase 1	-0.277856	0.170686
Prkar2a	cAMP-dependent protein kinase type II-alpha regulatory subunit;Protein kinase, cAMP dependent regulatory, type II alpha	-0.532138	0.171183
Gatd3a	Glutamine amidotransferase-like class 1 domain-containing protein 3A, mitochondrial	-0.402456	0.171255
Ube3c	Ubiquitin-protein ligase E3C	-0.402576	0.171358
Igfn1	Immunoglobulin-like and fibronectin type III domain-containing protein 1	-0.290862	0.171589
Dupd1	Dual specificity phosphatase DUPD1	-2.86822	0.172325
C4b	Complement C4-B	1.02896	0.172476
Exoc1	Exocyst complex component 1	-0.899111	0.173016
Uqcc3	Ubiquinol-cytochrome-c reductase complex assembly factor 3	-0.0865513	0.173018
Mob4	MOB-like protein phocein;MOB-like protein phocein (Fragment);MOB-like protein phocein (Fragment);MOB-like protein phocein	-0.689083	0.173046
Ezr	Ezrin	0.940704	0.173191
Rpl17	60S ribosomal protein L17	0.369248	0.174026
Clic5	Chloride intracellular channel protein 5	0.017271	0.174305
Ndufb1	NADH dehydrogenase [ubiquinone] 1 beta subcomplex subunit 1	-0.374785	0.174397
Bgn	Biglycan	0.399063	0.174652
Ddx19b	DEAD (Asp-Glu-Ala-Asp) box polypeptide 19b	-0.993247	0.174652
Itgav	Integrin alpha-V	-0.651291	0.174716
Trappc12	Trafficking protein particle complex subunit 12	0.891431	0.174716
Otub1	Ubiquitin thioesterase OTUB1	-0.884945	0.174808
Lars1	Leucine--tRNA ligase, cytoplasmic	0.0562468	0.174956
Rab7a	Ras-related protein Rab-7a	0.114959	0.175357
Abra	Actin-binding Rho-activating protein	0.147069	0.175531
Arhgap1	Rho GTPase-activating protein 1	-0.914807	0.175628
Atp6v1d	V-type proton ATPase subunit D	0.14329	0.175628
Cat	Catalase	-0.0107816	0.176294
Ykt6	Synaptobrevin homolog YKT6	0.174555	0.176827
Wipf1	WAS/WASL-interacting protein family member 1	-1.58385	0.176904
Stbd1	Starch-binding domain-containing protein 1	0.230346	0.1773
Ctnnd1	Catenin delta-1	-0.860553	0.177361
Erp29	Endoplasmic reticulum resident protein 29	0.445376	0.177441
Efemp1	EGF-containing fibulin-like extracellular matrix protein 1	0.556569	0.177486
Api5	Apoptosis inhibitor 5	-0.877061	0.17766
Dcaf6	DDB1- and CUL4-associated factor 6 (Fragment)	-1.33951	0.177667
Gmpr	GMP reductase 1	-0.211096	0.177895
Adam10	Disintegrin and metalloproteinase domain-containing protein 10	1.03235	0.178251
Ehd4	EH domain-containing protein 4	-0.5237	0.178269
Ppp3cb	Serine/threonine-protein phosphatase;Serine/threonine-protein phosphatase 2B catalytic subunit beta isoform	1.44888	0.178315
Psmc1	26S proteasome regulatory subunit 4	0.197637	0.17851
Vwf	von Willebrand factor	-1.03482	0.178765
Hip1	Huntingtin-interacting protein 1 (Fragment);Huntingtin-interacting protein 1	-0.661319	0.178955
Atg3	Ubiquitin-like-conjugating enzyme ATG3	0.087037	0.17913
Mrps35	28S ribosomal protein S35, mitochondrial;28S ribosomal protein S35, mitochondrial	0.29915	0.179246
Wdr1	WD repeat-containing protein 1	0.184862	0.179246
Adh1	Alcohol dehydrogenase 1	0.411492	0.179295
Parp3	Protein mono-ADP-ribosyltransferase PARP3	0.251108	0.180004
Arhgef37	Rho guanine nucleotide exchange factor 37	-0.278409	0.180544
Kti12	Protein KTI12 homolog	-0.61857	0.180983
Hibadh	3-hydroxyisobutyrate dehydrogenase, mitochondrial	0.0667505	0.180988
Sugp2	SURP and G-patch domain-containing protein 2	-0.402745	0.181031
Ctsz	Cathepsin Z	-0.112078	0.181037
Myl2	Myosin regulatory light chain 2, ventricular/cardiac muscle isoform (Fragment);Myosin regulatory light chain 2, ventricular/cardiac muscle isoform;Myosin regulatory light chain 2, ventricular/cardiac muscle isoform	-1.03966	0.18152
Col6a2	Collagen alpha-2(VI) chain	-0.984346	0.18152
Ddx39b	Spliceosome RNA helicase Ddx39b	-0.31717	0.182105
Wars1	Tryptophan--tRNA ligase, cytoplasmic	0.634316	0.182111
Dnajc10	DnaJ homolog subfamily C member 10	-0.619631	0.18212
Srpx	Sushi-repeat-containing protein SRPX	0.986031	0.182864
Ccdc115	Coiled-coil domain-containing protein 115	1.00016	0.183847
Prpf19	Pre-mRNA-processing factor 19	0.778695	0.183876
Xirp1	Xin actin-binding repeat-containing protein 1	-0.40314	0.184011
Qars	Glutamine--tRNA ligase	0.201349	0.184307
Armc6	Armadillo repeat-containing protein 6	0.502954	0.184355
Gm28042	Phospholipase A2;Phospholipase A2;Bifunctional peptidase and (3S)-lysyl hydroxylase Jmjd7;Predicted gene, 28042;Bifunctional peptidase and (3S)-lysyl hydroxylase Jmjd7	-0.215347	0.184597
Sord	Sorbitol dehydrogenase	0.0395015	0.184618
Mrpl14	39S ribosomal protein L14, mitochondrial	-3.07548	0.184618
Vdac2	Voltage-dependent anion-selective channel protein 2	-0.677561	0.184956
Cpt2	Carnitine O-palmitoyltransferase 2, mitochondrial	0.312998	0.185193
Fto	Alpha-ketoglutarate-dependent dioxygenase FTO (Fragment);Alpha-ketoglutarate-dependent dioxygenase FTO (Fragment);Alpha-ketoglutarate-dependent dioxygenase FTO	-0.157254	0.185761
Nudcd3	NudC domain-containing protein 3 (Fragment);NudC domain-containing protein 3	0.468783	0.185851
Zc3hc1	Nuclear-interacting partner of ALK	-1.97794	0.185851
Dnajb4	DnaJ homolog subfamily B member 4	0.451779	0.185991
Top2b	DNA topoisomerase 2-beta (Fragment);DNA topoisomerase 2-beta	0.886838	0.186489
Suox	Sulfite oxidase, mitochondrial	0.0678003	0.18656
Rdh11	Retinol dehydrogenase 11	0.558054	0.18656
Tmem223	Transmembrane protein 223	0.147102	0.187089
Pip4k2b	Phosphatidylinositol 5-phosphate 4-kinase type-2 beta	-0.18507	0.187548
Otud7b	OTU domain-containing protein 7B	0.700694	0.187617
Commd6	COMM domain-containing protein 6	-4.09778	0.187723
Coq3	Ubiquinone biosynthesis O-methyltransferase, mitochondrial	-0.0393399	0.187865
Cdk16	Cyclin-dependent kinase 16	1.13468	0.187934
Nadk2	NAD kinase 2, mitochondrial;NAD kinase 2, mitochondrial	-0.764601	0.188163
Znf770	Zinc finger protein 770	-0.26402	0.188283
Taco1	Translational activator of cytochrome c oxidase 1	-0.169001	0.188433
Kdsr	3-ketodihydrosphingosine reductase	-1.5217	0.188879
Eftud2	116 kDa U5 small nuclear ribonucleoprotein component	-2.37131	0.189058
Akr1c21	Aldo-keto reductase family 1 member C21;Aldo-keto reductase family 1 member C18;Aldo-keto reductase family 1 member C21	-0.282775	0.189238
Dars2	Aspartate--tRNA ligase, mitochondrial	-0.493491	0.189796
Atp5h	ATP synthase, H+-transporting, mitochondrial F0 complex, subunit D (Fragment);ATP synthase subunit d, mitochondrial	0.262238	0.190008
Tnfrsf9	Tumor necrosis factor receptor superfamily member 9 (Fragment);Tumor necrosis factor receptor superfamily member 9 (Fragment);Tumor necrosis factor receptor superfamily member 9 (Fragment);Tumor necrosis factor receptor superfamily member 9;Secreted CD137 antigen	-1.02122	0.190119
Dnaja3	DnaJ homolog subfamily A member 3, mitochondrial	-1.66189	0.190652
Acox3	Acyl-coenzyme A oxidase;Acyl-coenzyme A oxidase;Acyl-coenzyme A oxidase;Peroxisomal acyl-coenzyme A oxidase 3	0.273209	0.19091
Prkaca	cAMP-dependent protein kinase catalytic subunit alpha	-1.86143	0.191107
Nudt8	Nucleoside diphosphate-linked moiety X motif 8	-0.657021	0.19122
Grsf1	G-rich sequence factor 1 (Fragment);G-rich sequence factor 1 (Fragment);G-rich sequence factor 1;G-rich sequence factor 1	0.676982	0.191239
Mtmr6	Myotubularin-related protein 6	-0.531439	0.191392
Myo1b	Unconventional myosin-Ib;Unconventional myosin-Ib;Unconventional myosin-Ib;Myo1b protein	-0.578549	0.191677
Lemd2	LEM domain-containing protein 2	0.251395	0.191762
Hars1	Histidine--tRNA ligase, cytoplasmic	0.748163	0.192349
Mrps27	28S ribosomal protein S27, mitochondrial	-0.519367	0.192371
B2m	Beta-2-microglobulin	0.202904	0.192404
Fam71e2	Family with sequence similarity 71, member E2	-0.487467	0.192585
Sparcl1	SPARC-like protein 1	1.21337	0.193031
Rbm39	RNA-binding protein 39 (Fragment);RNA-binding protein 39;RNA-binding protein 39 (Fragment);RNA-binding protein 39	-0.329651	0.193451
Timm13	Mitochondrial import inner membrane translocase subunit Tim13	0.0345004	0.193704
Ap2a1	AP-2 complex subunit alpha-1	-0.0549584	0.193885
Eif3c	Eukaryotic translation initiation factor 3 subunit C	0.29363	0.193943
Psmd9	26S proteasome non-ATPase regulatory subunit 9	-0.816278	0.194114
Tbl2	Transducin beta-like protein 2	1.14529	0.194961
Sars2	Serine--tRNA ligase, mitochondrial	1.12799	0.195013
Czib	CXXC motif-containing zinc-binding protein;CXXC motif-containing zinc-binding protein;CXXC motif-containing zinc-binding protein;CXXC motif containing zinc binding protein	0.445552	0.195599
Golga3	Golgin subfamily A member 3	-0.15304	0.195919
Eif3l	Eukaryotic translation initiation factor 3 subunit L	0.763429	0.196282
Dazap1	DAZ-associated protein 1 (Fragment);DAZ-associated protein 1;DAZ-associated protein 1	0.0361962	0.196903
Ugdh	UDP-glucose 6-dehydrogenase	-0.485901	0.197611
Dipk1a	Divergent protein kinase domain 1A	-0.979858	0.197647
Tmod3	Tropomodulin-3	0.208485	0.197901
Macroh2a1	Core histone macro-H2A.1	0.216065	0.198039
C9	Complement component C9	-0.432065	0.198648
Sart3	Squamous cell carcinoma antigen recognized by T-cells 3	0.8806	0.198733
Csrp3	Cysteine and glycine-rich protein 3	-0.725699	0.199156
B3galnt2	Hexosyltransferase;Hexosyltransferase (Fragment);Hexosyltransferase;UDP-GalNAc:beta-1,3-N-acetylgalactosaminyltransferase 2	-1.00587	0.199329
P4hb	Protein disulfide-isomerase	-0.0756197	0.199786
Cul4a	Cullin-4A	-0.112873	0.200071
Mylk4	Myosin light chain kinase family member 4	0.333411	0.200888
Fscn3	Fascin-3	-1.97755	0.201067
Myl6b	Myosin light chain 6B	-0.207398	0.201112
Pdk1	[Pyruvate dehydrogenase (acetyl-transferring)] kinase isozyme 1, mitochondrial	0.417324	0.201151
Pcyt2	Ethanolamine-phosphate cytidylyltransferase	-0.10159	0.20121
Slc27a1	Long-chain fatty acid transport protein 1	-0.335707	0.201289
Josd2	Josephin-2;Josephin-2;Josephin-2 (Fragment);Josephin-2;Josephin-2;Josd2 protein;Josephin-2	0.0389607	0.201302
Mrps5	28S ribosomal protein S5, mitochondrial	-0.0574965	0.201349
Mocs1	Molybdenum cofactor biosynthesis protein 1	0.418088	0.201524
Eif4b	Eukaryotic translation initiation factor 4B	0.31056	0.201587
Ppp2cb	Serine/threonine-protein phosphatase 2A catalytic subunit beta isoform	-0.0655571	0.202107
Sorbs1	Sorbin and SH3 domain-containing protein 1 (Fragment)	-0.5578	0.202528
Trim25	E3 ubiquitin/ISG15 ligase TRIM25	-0.339591	0.203042
Cnst	Consortin	-1.96896	0.203042
Ergic3	Endoplasmic reticulum-Golgi intermediate compartment protein 3 (Fragment);Endoplasmic reticulum-Golgi intermediate compartment protein 3 (Fragment);Endoplasmic reticulum-Golgi intermediate compartment protein 3	0.585392	0.203205
Trip10	Cdc42-interacting protein 4	0.356712	0.20337
Hadhb	Trifunctional enzyme subunit beta, mitochondrial	0.17959	0.203481
Cdkn2aip	CDKN2A-interacting protein	-0.523163	0.203485
Tpm2	Tropomyosin beta chain	-0.108184	0.203588
Cps1	Carbamoyl-phosphate synthase [ammonia], mitochondrial	2.37534	0.203588
Oxnad1	Oxidoreductase NAD-binding domain-containing protein 1	-0.62802	0.203642
Vim	Vimentin	0.207914	0.203782
Slc35b2	Adenosine 3'-phospho 5'-phosphosulfate transporter 1	-0.731255	0.204534
Grpel1	GrpE protein homolog 1, mitochondrial	0.14444	0.204695
Tcea1	Transcription elongation factor A protein 1	-3.08623	0.204794
Rufy3	Protein RUFY3	-1.01261	0.205593
Sri	Sorcin	0.456089	0.205786
Celsr2	Cadherin EGF LAG seven-pass G-type receptor 2	0.103752	0.205838
Ndufs7	NADH dehydrogenase [ubiquinone] iron-sulfur protein 7, mitochondrial	-0.0498093	0.205857
Gnai3	Guanine nucleotide-binding protein G(i) subunit alpha	-0.359161	0.206456
Cyfip1	Cytoplasmic FMR1-interacting protein;Cytoplasmic FMR1-interacting protein 2 (Fragment);Cytoplasmic FMR1-interacting protein 2;Cytoplasmic FMR1-interacting protein 1	0.658785	0.206514
Tapt1	Transmembrane anterior posterior transformation protein 1	-0.623207	0.206551
Rrp12	RRP12-like protein	-0.339054	0.206784
Elp1	Elongator complex protein 1	-0.580875	0.206927
Stx7	Syntaxin-7	-0.533642	0.207006
Rps2	40S ribosomal protein S2 (Fragment);40S ribosomal protein S2;40S ribosomal protein S2	0.113555	0.207899
Nid1	Nidogen-1	0.232495	0.208302
Ldhb	L-lactate dehydrogenase B chain	-0.573079	0.208699
Acadm	Medium-chain specific acyl-CoA dehydrogenase, mitochondrial	0.173362	0.209381
Rbm28	RNA-binding protein 28	-0.640151	0.209669
Sema3c	Semaphorin-3C	-0.138503	0.209669
Pfdn2	Prefoldin subunit 2	0.812436	0.210345
Ogfod3	2-oxoglutarate and iron-dependent oxygenase domain-containing protein 3	0.665418	0.210526
Cdc37	Hsp90 co-chaperone Cdc37	-0.0367995	0.210575
Dnajb11	DnaJ homolog subfamily B member 11	1.20094	0.210788
Copg1	Coatomer subunit gamma-1	0.0720822	0.21123
Rasip1	Ras-interacting protein 1	0.619857	0.211296
Ubxn1	UBX domain-containing protein 1	-0.12079	0.211567
Csnk1e	Casein kinase I isoform epsilon	-0.701294	0.211592
Nae1	NEDD8-activating enzyme E1 regulatory subunit	-0.0593488	0.211722
Dst	Dystonin	1.06291	0.211784
Sfn	14-3-3 protein sigma	-1.32364	0.21215
Mrpl13	39S ribosomal protein L13, mitochondrial (Fragment);39S ribosomal protein L13, mitochondrial	0.132531	0.212412
Dnajc25	DnaJ homolog subfamily C member 25;DnaJ homolog subfamily C member 25;DnaJ homolog subfamily C member 25;Guanine nucleotide-binding protein subunit gamma	-0.539581	0.213203
Igtp	Interferon gamma-induced GTPase	0.0376122	0.213806
Basp1	Brain acid soluble protein 1	0.505107	0.213996
Plb1	Phospholipase B1, membrane-associated	-1.31441	0.214096
Frmpd4	FERM and PDZ domain-containing protein 4	-3.56906	0.214136
Plg	Plasminogen	0.0278745	0.214459
Atg4a-ps	Cysteine protease;Cysteine protease ATG4A	-2.30138	0.214589
N6amt1	Methyltransferase N6AMT1	0.464505	0.214896
Mospd1	Motile sperm domain-containing protein 1	0.523558	0.215022
Ampd1	AMP deaminase 1 (Fragment)	0.0341697	0.21537
Slc44a2	Choline transporter-like protein 2	-0.893097	0.215527
Dtna	Dystrobrevin;Dystrobrevin;Dystrobrevin alpha	-0.309429	0.215671
Myo1c	Unconventional myosin-Ic	-0.223848	0.215859
Sntb2	Beta-2-syntrophin	0.49106	0.215966
[truncated: 688 more rows]

## Sheet: Liver NCD
ID	GeneSymbol	Description	Log2FC	AdjPValue
GRIN3	Gprin3	G protein-regulated inducer of neurite outgrowth 3	-0.687616	2.43e-08
A0A0R4J032	C9	Complement component C9	-1.06563	6.44e-08
UAP1L	Uap1l1	UDP-N-acetylhexosamine pyrophosphorylase-like protein 1	-0.604918	1.45e-07
A2A7S7	Yars	Tyrosine--tRNA ligase;Tyrosine--tRNA ligase, cytoplasmic	-0.25747	1.9e-07
MPI	Mpi	Mannose-6-phosphate isomerase	-1.3498	2.78e-07
A0A0R4J034	Pdxdc1	Pyridoxal-dependent decarboxylase domain-containing protein 1	-0.501994	3.58e-07
AIMP1	Aimp1	Aminoacyl tRNA synthase complex-interacting multifunctional protein 1	-0.282432	1.59e-06
GHR	Ghr	Growth hormone receptor	0.496592	1.8e-06
CASP6	Casp6	Caspase-6	0.34603	1.84e-06
E9Q0U7	Hsph1	Heat shock protein 105 kDa	-0.786888	2.31e-06
CHM4B	Chmp4b	Charged multivesicular body protein 4b	-2.26838	2.34e-06
RAB6A	Rab6a	Ras-related protein Rab-6A	-0.359521	2.44e-06
HS74L	Hspa4l	Heat shock 70 kDa protein 4L	-0.465939	3.16e-06
HAP28	Pdap1	28 kDa heat- and acid-stable phosphoprotein	-0.76341	3.31e-06
PGDH	Hpgd	15-hydroxyprostaglandin dehydrogenase [NAD(+)]	0.3162	3.41e-06
RTN4	Rtn4	Reticulon-4	-1.0469	3.77e-06
HMCS1	Hmgcs1	Hydroxymethylglutaryl-CoA synthase, cytoplasmic	1.32386	4.52e-06
A0A0G2JFY5	Fubp1	Far upstream element-binding protein 1	-0.2658	4.56e-06
ACO12	Acot12	Acetyl-coenzyme A thioesterase	0.273185	4.56e-06
M0QWA7	Itgb2	Integrin beta;Integrin beta-2;Integrin beta	-0.745519	5.01e-06
TYPH	Tymp	Thymidine phosphorylase	0.961789	5.24e-06
LXN	Lxn	Latexin	-1.51679	5.33e-06
B2RSU6	Cgnl1	Cingulin-like 1;Cingulin-like protein 1	-0.763897	5.95e-06
A0A286YCG8	Ssr1	Translocon-associated protein subunit alpha;Translocon-associated protein subunit alpha;Translocon-associated protein subunit alpha (Fragment);Translocon-associated protein subunit alpha	-0.261905	6.09e-06
E9QMI7	Asap1	Arf-GAP with SH3 domain, ANK repeat and PH domain-containing protein 1;Arf-GAP with SH3 domain, ANK repeat and PH domain-containing protein 1;Arf-GAP with SH3 domain, ANK repeat and PH domain-containing protein 1;Arf-GAP with SH3 domain, ANK repeat and PH domain-containing protein 1;Arf-GAP with SH3 domain, ANK repeat and PH domain-containing protein 1;Arf-GAP with SH3 domain, ANK repeat and PH d…	-1.58919	6.43e-06
A3KFU5	Pabpc4	Polyadenylate-binding protein	-0.302749	6.7e-06
NIBA2	Niban2	Protein Niban 2	0.888558	6.78e-06
Q3U8Y1	Mrps11	28S ribosomal protein S11, mitochondrial;28S ribosomal protein S11, mitochondrial	1.09291	7.27e-06
STRN4	Strn4	Striatin-4;Striatin-4 (Fragment)	0.0793184	7.69e-06
LACB2	Lactb2	Endoribonuclease LACTB2	0.738268	7.92e-06
TM9S4	Tm9sf4	Transmembrane 9 superfamily member 4	-0.538753	8.34e-06
GOGA5	Golga5	Golgin subfamily A member 5	-0.0967547	8.97e-06
DNJA1	Dnaja1	DnaJ homolog subfamily A member 1	-0.476062	9.26e-06
A0A0R4J0T8	Arfgap3	ADP-ribosylation factor GTPase-activating protein 3	-0.600009	9.57e-06
COTL1	Cotl1	Coactosin-like protein	-0.446047	9.58e-06
HYKK	Hykk	Hydroxylysine kinase	0.235951	1e-05
HNRPC	Hnrnpc	Heterogeneous nuclear ribonucleoproteins C1/C2	-0.307736	1.03e-05
A0A1W2P7A1	Rps12	40S ribosomal protein S12	-1.05667	1.04e-05
HS90B	Hsp90ab1	Heat shock protein HSP 90-beta	-0.215978	1.04e-05
4F2	Slc3a2	4F2 cell-surface antigen heavy chain	-0.638348	1.1e-05
A0A1W2P7V0	Gopc	Golgi-associated PDZ and coiled-coil motif-containing protein (Fragment);Golgi-associated PDZ and coiled-coil motif-containing protein;Golgi-associated PDZ and coiled-coil motif-containing protein	-0.444826	1.1e-05
RIFK	Rfk	Riboflavin kinase	-0.188263	1.12e-05
A2ATI9	Gorasp2	Golgi reassembly-stacking protein 2	-0.747323	1.29e-05
PGAM1	Pgam1	Phosphoglycerate mutase 1	-0.294977	1.31e-05
FIBB	Fgb	Fibrinogen beta chain	-0.443967	1.32e-05
G5E898	Ppl	Periplakin	-0.258032	1.43e-05
A2RSX9	Arfip1	ADP-ribosylation factor interacting protein 1;ADP-ribosylation factor interacting protein 1;ADP-ribosylation factor-interacting protein 1	-0.719491	1.44e-05
A0A0R4J1H2	Glyctk	Glycerate kinase	-0.402362	1.6e-05
ANO10	Ano10	Anoctamin-10	-0.257028	1.6e-05
ABHGA	Abhd16a	Phosphatidylserine lipase ABHD16A	0.182061	1.62e-05
ATX10	Atxn10	Ataxin-10	-0.412825	1.65e-05
A0A0A6YVV8	Mbnl1	Muscleblind-like protein 1;Muscleblind-like protein 1;Muscleblind-like protein 1;Muscleblind-like protein 1 (Fragment);Muscleblind-like protein 1;Muscleblind-like protein 3;Muscleblind-like protein 1;Muscleblind-like protein 3	-0.82062	1.66e-05
B7ZNH7	Col14a1	Collagen alpha-1(XIV) chain	0.703609	1.71e-05
K3W4L7	Pbld1	Phenazine biosynthesis-like domain-containing protein 1	0.442226	1.76e-05
F7C0H6	Cnrip1	CB1 cannabinoid receptor-interacting protein 1 (Fragment);CB1 cannabinoid receptor-interacting protein 1	-0.345753	1.8e-05
ANXA5	Anxa5	Annexin A5	-0.336488	1.8e-05
AL9A1	Aldh9a1	4-trimethylaminobutyraldehyde dehydrogenase	0.211636	1.82e-05
GUAA	Gmps	GMP synthase [glutamine-hydrolyzing]	-0.339365	1.84e-05
BIP	Hspa5	Endoplasmic reticulum chaperone BiP	-0.30653	1.84e-05
XRCC5	Xrcc5	X-ray repair cross-complementing protein 5	0.239614	1.9e-05
NEUL	Nln	Neurolysin, mitochondrial	0.268418	1.9e-05
ALDR	Akr1b1	Aldo-keto reductase family 1 member B1	-0.311258	1.98e-05
DHTK1	Dhtkd1	Probable 2-oxoglutarate dehydrogenase E1 component DHKTD1, mitochondrial	0.473163	2.22e-05
Q6XLQ8	Calu	Calumenin	-1.11193	2.36e-05
STX12	Stx12	Syntaxin-12	-0.639957	2.38e-05
Q3TMC4	Slc25a44	Solute carrier family 25 member 44	-0.763552	2.43e-05
TYB4	Tmsb4x	Thymosin beta-4	-2.73029	2.48e-05
HMOX1	Hmox1	Heme oxygenase 1	-0.878494	2.68e-05
TBL2	Tbl2	Transducin beta-like protein 2	-0.405794	2.9e-05
CYBP	Cacybp	Calcyclin-binding protein	-0.943567	2.98e-05
CP2D9	Cyp2d9	Cytochrome P450 2D9	0.672699	3.07e-05
RHBD3	Rhbdd3	Rhomboid domain-containing protein 3;Rhomboid domain-containing protein 3 (Fragment)	0.872249	3.07e-05
SGPL1	Sgpl1	Sphingosine-1-phosphate lyase 1	-0.323918	3.18e-05
A2AE27	Ampd2	AMP deaminase;AMP deaminase 2	-0.277577	3.18e-05
IMPA2	Impa2	Inositol monophosphatase 2	-0.571855	3.34e-05
A0A075B5P5	Ighg3	Immunoglobulin heavy constant gamma 3 (Fragment);Immunoglobulin heavy constant gamma 3 (Fragment);Ig gamma-3 chain C region	-1.12069	3.35e-05
DAD1	Dad1	Dolichyl-diphosphooligosaccharide--protein glycosyltransferase subunit DAD1	-0.169303	3.46e-05
D3Z2K2	Mrps14	28S ribosomal protein S14, mitochondrial;28S ribosomal protein S14, mitochondrial	-0.282605	3.5e-05
BODG	Bbox1	Gamma-butyrobetaine dioxygenase	0.336081	3.51e-05
A0A1W2P729	Cnpy2	Protein canopy homolog 2 (Fragment);Protein canopy homolog 2	-0.479252	3.56e-05
TOR1A	Tor1a	Torsin-1A	-1.03974	3.64e-05
A2AL85	Asph	Aspartyl/asparaginyl beta-hydroxylase	-0.2967	3.71e-05
ALAT2	Gpt2	Alanine aminotransferase 2	0.374434	3.9e-05
LDHA	Ldha	L-lactate dehydrogenase A chain	-0.169073	3.94e-05
PCMD1	Pcmtd1	Protein-L-isoaspartate O-methyltransferase domain-containing protein 1	0.424424	3.96e-05
D3Z2H2	Ctnnd1	Catenin delta-1	-0.209123	4.03e-05
DPYS	Dpys	Dihydropyrimidinase	0.433411	4.12e-05
FUMH	Fh	Fumarate hydratase, mitochondrial	-0.220192	4.21e-05
HXK4	Gck	Hexokinase-4	0.499533	4.21e-05
K2C6A	Krt6a	Keratin, type II cytoskeletal 6A	0.581448	4.32e-05
ORN	Rexo2	Oligoribonuclease, mitochondrial	-0.752677	4.49e-05
CALU	Calu	Calumenin	-0.40442	4.66e-05
MOES	Msn	Moesin	-0.292164	4.66e-05
ABHD2	Abhd2	Monoacylglycerol lipase ABHD2	-0.882071	4.81e-05
RL7A	Rpl7a	60S ribosomal protein L7a	-0.689975	4.85e-05
APOH	Apoh	Beta-2-glycoprotein 1	0.425126	5.05e-05
2ABD	Ppp2r2d	Serine/threonine-protein phosphatase 2A 55 kDa regulatory subunit B delta isoform	0.327118	5.09e-05
A0A494BA87	Ciao3	Cytosolic iron-sulfur assembly component 3	-1.12299	5.11e-05
HMGB3	Hmgb3	High mobility group protein B3	-0.394211	5.17e-05
GSHB	Gss	Glutathione synthetase	-0.34369	5.3e-05
COPE	Cope	Coatomer subunit epsilon	-0.796778	5.34e-05
G3X928	Sec23ip	SEC23-interacting protein	-0.421682	5.36e-05
A0A0R4J0Z1	Pdia4	Protein disulfide-isomerase A4	-0.358196	5.36e-05
CO8G	C8g	Complement component C8 gamma chain	-0.54804	5.51e-05
SGT1	Sugt1	Protein SGT1 homolog	-0.479552	5.56e-05
ERLN1	Erlin1	Erlin-1	-0.849863	5.7e-05
RL4	Rpl4	60S ribosomal protein L4	-0.252459	5.71e-05
ARL2	Arl2	ADP-ribosylation factor-like protein 2	0.562963	5.73e-05
MP2K1	Map2k1	Dual specificity mitogen-activated protein kinase kinase 1	-0.380395	5.75e-05
MCM5	Mcm5	DNA replication licensing factor MCM5	-2.23218	5.99e-05
NUDT9	Nudt9	ADP-ribose pyrophosphatase, mitochondrial	0.165199	6.21e-05
PDIA3	Pdia3	Protein disulfide-isomerase A3	-0.214426	6.45e-05
SYEP	Eprs1	Bifunctional glutamate/proline--tRNA ligase	-0.28322	6.56e-05
RL7L	Rpl7l1	60S ribosomal protein L7-like 1	-0.537738	6.75e-05
PZP	Pzp	Pregnancy zone protein	0.170147	6.77e-05
A0A087WNV1	Agfg1	Arf-GAP domain and FG repeat-containing protein 1;Arf-GAP domain and FG repeat-containing protein 1 (Fragment);Arf-GAP domain and FG repeat-containing protein 1 (Fragment);Arf-GAP domain and FG repeat-containing protein 1;Arf-GAP domain and FG repeat-containing protein 1	-0.316489	7.12e-05
A2AMW0	Capzb	F-actin-capping protein subunit beta	-0.44997	7.34e-05
D3YYS7	Rnmt	mRNA cap guanine-N7 methyltransferase (Fragment);mRNA cap guanine-N7 methyltransferase (Fragment);mRNA cap guanine-N7 methyltransferase	-0.63358	7.35e-05
COPB2	Copb2	Coatomer subunit beta'	-0.186075	7.58e-05
G3UXK0	Dtnb	Dystrobrevin;Dystrobrevin;Dystrobrevin;Dystrobrevin;Dystrobrevin beta;Dystrobrevin beta;Dystrobrevin;Dystrobrevin	-0.457845	7.9e-05
HSP7C	Hspa8	Heat shock cognate 71 kDa protein	-0.265928	7.92e-05
5NT3A	Nt5c3a	Cytosolic 5'-nucleotidase 3A	0.400371	7.99e-05
A0A3Q4EG54	Osbpl1a	Oxysterol-binding protein;Oxysterol-binding protein;Oxysterol-binding protein (Fragment);Oxysterol-binding protein;Oxysterol-binding protein-related protein 1	0.568006	8e-05
PLCC	Agpat3	1-acyl-sn-glycerol-3-phosphate acyltransferase gamma	0.451742	8.01e-05
A0A0R4J0B4	Cmas	N-acylneuraminate cytidylyltransferase	0.529678	8.38e-05
E9QK62	Ngef	Ephexin-1	-0.228915	8.8e-05
TWF1	Twf1	Twinfilin-1	-0.148182	8.9e-05
APOE	Apoe	Apolipoprotein E	-0.354122	8.99e-05
MYO1E	Myo1e	Unconventional myosin-Ie	-0.302329	9.02e-05
ODPB	Pdhb	Pyruvate dehydrogenase E1 component subunit beta, mitochondrial	0.193007	9.04e-05
KAT3	Kyat3	Kynurenine--oxoglutarate transaminase 3	-0.493352	9.12e-05
M4A4D	Ms4a4d	Membrane-spanning 4-domains subfamily A member 4D	-1.1845	9.13e-05
HOGA1	Hoga1	4-hydroxy-2-oxoglutarate aldolase, mitochondrial	0.533735	9.13e-05
DCTN4	Dctn4	Dynactin subunit 4	0.242316	9.32e-05
B7ZWM6	Sorbs2	Sorbin and SH3 domain-containing protein 2	-0.373807	9.47e-05
PTCD3	Ptcd3	Pentatricopeptide repeat domain-containing protein 3, mitochondrial	0.639904	9.51e-05
CCD47	Ccdc47	Coiled-coil domain-containing protein 47	-0.256428	9.64e-05
RS6	Rps6	40S ribosomal protein S6	-0.493908	9.68e-05
ACOT9	Acot9	Acyl-coenzyme A thioesterase 9, mitochondrial	-0.579378	9.7e-05
CO5	C5	Complement C5	-0.38628	9.92e-05
THTM	Mpst	3-mercaptopyruvate sulfurtransferase	0.472537	9.95e-05
A0A0J9YUI8	Gckr	Glucokinase regulatory protein	0.174088	0.000100239
Q91XL1	Lrg1	Leucine-rich HEV glycoprotein	-0.944517	0.000102195
PEPD	Pepd	Xaa-Pro dipeptidase	-0.444045	0.000103573
EMC9	Emc9	ER membrane protein complex subunit 9	-0.557689	0.000103831
A0A5F8MPB9	Rdx	Radixin	-0.217174	0.000106463
AHSA1	Ahsa1	Activator of 90 kDa heat shock protein ATPase homolog 1	-0.329709	0.00010739
SOX	Pipox	Peroxisomal sarcosine oxidase	0.273168	0.000108172
K1C17	Krt17	Keratin, type I cytoskeletal 17	0.672844	0.000108175
A0A0R4J0Q9	Cog7	Conserved oligomeric Golgi complex subunit 7	-0.320232	0.000110291
ARFG2	Arfgap2	ADP-ribosylation factor GTPase-activating protein 2	-0.191539	0.000111378
PSPC1	Pspc1	Paraspeckle component 1	0.462607	0.000111401
PLEC	Plec	Plectin	-0.211753	0.000116986
A0A1Y7VKA0	Iah1	Isoamyl acetate-hydrolyzing esterase 1 homolog (Fragment);Isoamyl acetate-hydrolyzing esterase 1 homolog (Fragment);Isoamyl acetate-hydrolyzing esterase 1 homolog;Isoamyl acetate-hydrolyzing esterase 1 homolog	-0.248907	0.000124908
DJB11	Dnajb11	DnaJ homolog subfamily B member 11	-0.701702	0.000127305
COPB	Copb1	Coatomer subunit beta	-0.227292	0.000127707
K1C42	Krt42	Keratin, type I cytoskeletal 42	1.32217	0.000129115
B1ARB3	Pecam1	Platelet endothelial cell adhesion molecule	-0.545568	0.000129518
VPS4B	Vps4b	Vacuolar protein sorting-associated protein 4B	-0.164462	0.000130303
ERG28	Erg28	Ergosterol biosynthetic protein 28 homolog	0.918882	0.000133924
QORL2	Cryzl2	Quinone oxidoreductase-like protein 2	-0.315039	0.000134969
SYDC	Dars1	Aspartate--tRNA ligase, cytoplasmic	-0.167881	0.000135907
PGRC1	Pgrmc1	Membrane-associated progesterone receptor component 1	-0.3925	0.000139041
E9Q496	Use1	Vesicle transport protein USE1	-0.398188	0.000141371
NOP56	Nop56	Nucleolar protein 56	-0.26215	0.000142446
A0A0R4J083	Acadl	Long-chain-specific acyl-CoA dehydrogenase, mitochondrial	0.427789	0.000142451
F8VQC1	Srp72	Signal recognition particle subunit SRP72	-0.398728	0.000143744
D3YVL0	Mov10	Putative helicase MOV-10	-0.522922	0.000144809
GLU2B	Prkcsh	Glucosidase 2 subunit beta	-0.249841	0.000145864
TOP1	Top1	DNA topoisomerase 1	-0.23166	0.000145967
K3W4T3	Atp6v0a1	V-type proton ATPase subunit a;V-type proton ATPase 116 kDa subunit a isoform 1	-0.293992	0.000145988
B1ATL6	Map2k4	Dual-specificity mitogen-activated protein kinase kinase 4 (Fragment);Dual specificity mitogen-activated protein kinase kinase 4	-0.273193	0.000147156
K1C14	Krt14	Keratin, type I cytoskeletal 14	0.592016	0.000147307
LEG3	Lgals3	Galectin-3;Galectin	-0.579129	0.00014773
GMFG	Gmfg	Glia maturation factor gamma	-0.707747	0.000152479
HEM6	Cpox	Oxygen-dependent coproporphyrinogen-III oxidase, mitochondrial	0.43594	0.000152479
TTC32	Ttc32	Tetratricopeptide repeat protein 32	-0.391029	0.000153982
PNPT1	Pnpt1	Polyribonucleotide nucleotidyltransferase 1, mitochondrial	-0.19352	0.000154644
NOP10	Nop10	H/ACA ribonucleoprotein complex subunit 3	-1.42648	0.000157099
A0A023T778	Magohb	Mago nashi protein;Protein mago nashi homolog;Protein mago nashi homolog 2	-0.52196	0.000157099
PPID	Ppid	Peptidyl-prolyl cis-trans isomerase D	-0.259663	0.000158331
NDUB9	Ndufb9	NADH dehydrogenase [ubiquinone] 1 beta subcomplex subunit 9	-0.530165	0.000158862
E9QL80	Lpgat1	Acyl-CoA:lysophosphatidylglycerol acyltransferase 1	-0.281302	0.000158862
STRAP	Strap	Serine-threonine kinase receptor-associated protein	-0.210349	0.000158862
A0A0J9YU93	Ociad2	OCIA domain-containing protein 2	-0.37249	0.00016265
Q3TML0	Pdia6	Protein disulfide-isomerase A6	-0.312009	0.000164106
PAPS1	Papss1	Bifunctional 3'-phosphoadenosine 5'-phosphosulfate synthase 1	-1.52997	0.000164791
A2AH25	Arhgap1	Rho GTPase-activating protein 1	-0.939667	0.00016696
ST1B1	Sult1b1	Sulfotransferase family cytosolic 1B member 1	0.560541	0.000167111
IYD1	Iyd	Iodotyrosine deiodinase 1	-0.469869	0.00016821
BUP1	Upb1	Beta-ureidopropionase	1.07564	0.00016925
EIF3G	Eif3g	Eukaryotic translation initiation factor 3 subunit G	-0.678212	0.000170119
E9PVZ8	Golgb1	Golgi autoantigen, golgin subfamily b, macrogolgin 1;Golgi autoantigen, golgin subfamily b, macrogolgin 1	-0.372275	0.000175627
A0A1L1SQA8	Rps25	40S ribosomal protein S25	-0.166556	0.000176163
A0A0R4J0E1	Fgl1	Fibrinogen-like protein 1	-1.84773	0.000177299
E9QA16	Cald1	Caldesmon 1	-0.541737	0.000178874
CYTB	Cstb	Cystatin-B	-0.393162	0.000181846
NFYC	Nfyc	Nuclear transcription factor Y subunit gamma	-0.720014	0.000182942
STAT3	Stat3	Signal transducer and activator of transcription 3	-0.318642	0.000190955
STRP1	Strip1	Striatin-interacting protein 1	-0.0383569	0.000193058
U2AF2	U2af2	Splicing factor U2AF 65 kDa subunit;U2 snRNP auxiliary factor large subunit;U2 snRNP auxiliary factor large subunit	0.660152	0.000194126
A0A0G2JDV6	Ubap2l	Ubiquitin-associated protein 2-like	-0.333383	0.000195605
DDB1	Ddb1	DNA damage-binding protein 1	0.227332	0.000196542
HYCCI	Fam126a	Hyccin	0.0488208	0.000203123
ZDH17	Zdhhc17	Palmitoyltransferase ZDHHC17	-0.237732	0.000203516
ERP29	Erp29	Endoplasmic reticulum resident protein 29	-0.704951	0.00020434
AIMP2	Aimp2	Aminoacyl tRNA synthase complex-interacting multifunctional protein 2	-0.371325	0.000204586
A0A1B0GR08	Tubgcp2	Gamma-tubulin complex component (Fragment);Gamma-tubulin complex component 2	-0.432814	0.000205034
NFKB1	Nfkb1	Nuclear factor NF-kappa-B p105 subunit	-0.214918	0.000205967
LMAN2	Lman2	Vesicular integral-membrane protein VIP36	-0.253932	0.000206143
E9Q509	Pklr	Pyruvate kinase	0.504426	0.000206417
ABCF1	Abcf1	ATP-binding cassette sub-family F member 1	-0.276804	0.000206533
GPAT1	Gpam	Glycerol-3-phosphate acyltransferase 1, mitochondrial	0.569408	0.000207809
Q5SVW9	Tmed4	Transmembrane emp24 domain-containing protein 4 (Fragment);Transmembrane emp24 domain-containing protein 4	-0.322657	0.000208079
PININ	Pnn	Pinin	-0.371181	0.000212608
A0A0A0MQN4	Atg7	Ubiquitin-like modifier-activating enzyme ATG7	0.340268	0.000213958
A0A0G2JFM9	Fnbp1l	Formin-binding protein 1-like (Fragment);Formin-binding protein 1-like;Formin-binding protein 1-like;Formin-binding protein 1-like;Formin-binding protein 1-like	-0.650273	0.000214661
A0A1W2P6F6	Myl6	Myosin light polypeptide 6	-0.360826	0.000216501
Q3UH59	Myh10	Myosin-10	-0.345767	0.000219035
SUCB1	Sucla2	Succinate--CoA ligase [ADP-forming] subunit beta, mitochondrial	0.150152	0.000219092
SYCC	Cars1	Cysteine--tRNA ligase, cytoplasmic	-0.252313	0.000219586
GMPPB	Gmppb	Mannose-1-phosphate guanyltransferase beta	-0.385451	0.000221263
A0A1D5RLS1	Eps15l1	Epidermal growth factor receptor substrate 15-like 1	-0.200117	0.000224904
A0A0R4J039	Hrg	Histidine-rich glycoprotein	0.749662	0.000225405
G3X920	Armc8	Armadillo repeat-containing protein 8	-0.867185	0.000227844
A0A1B0GQU8	Rpl18	60S ribosomal protein L18	-0.280668	0.00022847
CDC37	Cdc37	Hsp90 co-chaperone Cdc37	-0.627833	0.000229626
E9Q9B0	Kif1c	Kinesin-like protein KIF1C	-1.26148	0.000231508
PEX7	Pex7	Peroxisomal targeting signal 2 receptor	0.887882	0.000232625
TKFC	Tkfc	Triokinase/FMN cyclase	0.29139	0.00023425
F8VQN6	Arhgef12	Rho guanine nucleotide exchange factor 12	-0.6337	0.000240639
Q4VA93	Prkca	Protein kinase C	-0.414668	0.000245317
BHMT1	Bhmt	Betaine--homocysteine S-methyltransferase 1	0.750761	0.000245662
AEDO	Ado	2-aminoethanethiol dioxygenase	-0.511509	0.000248362
STIP1	Stip1	Stress-induced-phosphoprotein 1	-0.309097	0.000250105
A0A0G2JDK3	Rabggtb	Geranylgeranyl transferase type-2 subunit beta (Fragment);Geranylgeranyl transferase type-2 subunit beta;Geranylgeranyl transferase type-2 subunit beta;Geranylgeranyl transferase type-2 subunit beta (Fragment);Geranylgeranyl transferase type-2 subunit beta;Geranylgeranyl transferase type-2 subunit beta;Geranylgeranyl transferase type-2 subunit beta;Geranylgeranyl transferase type-2 subunit beta	-0.559073	0.000257963
MYH9	Myh9	Myosin-9	-0.158083	0.000261096
UBE2N	Ube2n	Ubiquitin-conjugating enzyme E2 N	-0.157888	0.000262876
AGRE1	Adgre1	Adhesion G protein-coupled receptor E1	-1.63785	0.000263166
A0A5H1ZRK8	Igkc	Immunoglobulin kappa constant (Fragment);Immunoglobulin kappa constant	-2.46368	0.000265114
PON3	Pon3	Serum paraoxonase/lactonase 3	-0.122194	0.000265114
A0A2I3BPY7	Rai14	Ankycorbin	-0.480499	0.000268622
A0A2R8VK72	Mettl7a1	Methyltransferase-like 7A1	-0.584589	0.00026874
Q9D997	Nagk	N-acetyl-D-glucosamine kinase	-0.992957	0.00027672
AFG32	Afg3l2	AFG3-like protein 2	-0.244964	0.000277327
LACTB	Lactb	Serine beta-lactamase-like protein LACTB, mitochondrial	0.326368	0.000279288
MA2A1	Man2a1	Alpha-mannosidase 2	-0.417713	0.000282049
O08797	Serpinb9	SPI6	0.440427	0.000286121
DDX21	Ddx21	Nucleolar RNA helicase 2	-0.140467	0.000287258
D3Z0G0	Nif3l1	NIF3-like protein 1	-0.0918034	0.000291986
AK1A1	Akr1a1	Aldo-keto reductase family 1 member A1	-0.294357	0.00029402
FKBP2	Fkbp2	Peptidyl-prolyl cis-trans isomerase FKBP2	-0.435525	0.000296069
A0A0R4J0N7	Cyp8b1	7-alpha-hydroxycholest-4-en-3-one 12-alpha-hydroxylase	0.836356	0.000296069
E9Q855	Scamp3	Secretory carrier-associated membrane protein;Secretory carrier-associated membrane protein 3;Secretory carrier-associated membrane protein	-0.337853	0.000296203
ETFD	Etfdh	Electron transfer flavoprotein-ubiquinone oxidoreductase, mitochondrial	0.298401	0.000296244
A0A1Y7VMC8	Akr1c20	Aldo-keto reductase family 1, member C20 (Fragment);Akr1c20 protein;Aldo-keto reductase family 1, member C20	0.759419	0.000296527
PSA2	Psma2	Proteasome subunit alpha type-2	0.341207	0.000299457
E9Q4V9	Nup107	Nuclear pore complex protein;Nuclear pore complex protein Nup107	-0.324293	0.000306921
RBM39	Rbm39	RNA-binding protein 39	-0.528561	0.000314013
LARP1	Larp1	La-related protein 1	-0.27163	0.00031576
PHLD	Gpld1	Phosphatidylinositol-glycan-specific phospholipase D;Glycosylphosphatidylinositol specific phospholipase D1	0.538767	0.000317969
B1AR50	Gabarap	Gamma-aminobutyric acid receptor-associated protein	-1.1097	0.000320143
GSTP1	Gstp1	Glutathione S-transferase P 1	-0.719902	0.000320473
RS14	Rps14	40S ribosomal protein S14	-0.213982	0.000321186
ADHX	Adh5	Alcohol dehydrogenase class-3	0.284716	0.000321629
STIM1	Stim1	Stromal interaction molecule 1	-0.233656	0.000322508
RL7	Rpl7	60S ribosomal protein L7	-0.206741	0.000322778
F6ZHD8	Gbe1	1,4-alpha-glucan-branching enzyme;1,4-alpha-glucan-branching enzyme;1,4-alpha-glucan-branching enzyme	0.49253	0.000325403
S22AR	Slc22a27	Solute carrier family 22 member 27	-1.07876	0.000327229
F6RK81	Ergic3	Endoplasmic reticulum-Golgi intermediate compartment protein 3 (Fragment);Endoplasmic reticulum-Golgi intermediate compartment protein 3 (Fragment);Endoplasmic reticulum-Golgi intermediate compartment protein 3	-0.409705	0.000327229
A0A0R4IZX2	Slc9a3r2	Na(+)/H(+) exchange regulatory cofactor NHE-RF;Na(+)/H(+) exchange regulatory cofactor NHE-RF2;Na(+)/H(+) exchange regulatory cofactor NHE-RF2;Na(+)/H(+) exchange regulatory cofactor NHE-RF2;Na(+)/H(+) exchange regulatory cofactor NHE-RF;Na(+)/H(+) exchange regulatory cofactor NHE-RF2	-0.338218	0.00032753
GIMA4	Gimap4	GTPase IMAP family member 4	-0.388432	0.000327766
PARP3	Parp3	Protein mono-ADP-ribosyltransferase PARP3	0.512499	0.00032807
HPPD	Hpd	4-hydroxyphenylpyruvate dioxygenase	0.269502	0.000332144
PTN1	Ptpn1	Tyrosine-protein phosphatase non-receptor type 1	-0.38435	0.000332231
KS6B1	Rps6kb1	Ribosomal protein S6 kinase beta-1	-0.215463	0.000334478
B1AV66	Yipf6	Protein YIPF (Fragment);Protein YIPF6	-2.53481	0.000336276
Q6ZWZ4	Rpl36	60S ribosomal protein L36	-0.243735	0.00033795
DYHC1	Dync1h1	Cytoplasmic dynein 1 heavy chain 1	-0.0765027	0.000345984
SYFB	Farsb	Phenylalanine--tRNA ligase beta subunit	-0.244935	0.000346257
A0A0R4J1E8	Tatdn1	Putative deoxyribonuclease TATDN1	0.354138	0.000346257
H15	H1-5	Histone H1.5	-0.866793	0.000347694
GPDM	Gpd2	Glycerol-3-phosphate dehydrogenase, mitochondrial	0.230069	0.000348471
HPT	Hp	Haptoglobin	-0.508742	0.000349403
RS26	Rps26	40S ribosomal protein S26	-0.468939	0.000350249
GLYAL	Gm4952	Glycine N-acyltransferase-like protein	0.494587	0.000352078
E9PUY1	Mrps12	28S ribosomal protein S12, mitochondrial (Fragment);28S ribosomal protein S12, mitochondrial	-0.516964	0.000354057
A0A494BA20	Napg	Gamma-soluble NSF attachment protein;Gamma-soluble NSF attachment protein (Fragment);Gamma-soluble NSF attachment protein	-0.545199	0.000355685
TCPE	Cct5	T-complex protein 1 subunit epsilon	-0.21952	0.000355779
ACTN1	Actn1	Alpha-actinin-1	-0.185804	0.000358553
F6S1R2	Ahsa2	Activator of 90 kDa heat shock protein ATPase homolog 2 (Fragment);Activator of 90 kDa heat shock protein ATPase homolog 2	-0.562266	0.000361958
WBP11	Wbp11	WW domain-binding protein 11	-0.587397	0.000367065
EEA1	Eea1	Early endosome antigen 1	-0.324805	0.000373978
Q543M9	Trp53rkb	Transformation related protein 53 regulating kinase B;Transformation-related protein 53-regulating kinase A;EKC/KEOPS complex subunit Tp53rk	0.557405	0.000378076
G5E8M7	Gstm6	Glutathione S-transferase Mu 6	0.537574	0.000381078
A0A1W2P787	Rere	Arginine-glutamic acid dipeptide repeats protein (Fragment);Arginine-glutamic acid dipeptide repeats protein (Fragment);Arginine-glutamic acid dipeptide repeats protein;Arginine-glutamic acid dipeptide repeats protein	-2.03003	0.000382413
LGUL	Glo1	Lactoylglutathione lyase	0.316337	0.000385902
TRI25	Trim25	E3 ubiquitin/ISG15 ligase TRIM25	-0.252788	0.000386013
1433F	Ywhah	14-3-3 protein eta	-0.679515	0.000388569
DNJC3	Dnajc3	DnaJ homolog subfamily C member 3	-0.34069	0.000394305
ARF3	Arf3	ADP-ribosylation factor 3;ADP-ribosylation factor 1	-0.485901	0.000394537
ZFR	Zfr	Zinc finger RNA-binding protein	-0.266024	0.000397977
SAR1A	Sar1a	GTP-binding protein SAR1a	-2.1354	0.00040002
ERLN2	Erlin2	Erlin-2	-0.202208	0.000410301
PGH1	Ptgs1	Prostaglandin G/H synthase 1	-0.415487	0.000411195
A8Y5N8	Plekhf2	Pleckstrin homology domain-containing family F member 2 (Fragment);Pleckstrin homology domain-containing family F member 2	-0.177514	0.000413653
ZN622	Znf622	Zinc finger protein 622	-1.04293	0.00041543
A0A2I3BQF5	Rft1	Protein RFT1 homolog	-1.49911	0.000418088
ELOB	Elob	Elongin-B	-0.484642	0.000420263
DDX58	Ddx58	Antiviral innate immune response receptor RIG-I	-0.15907	0.000425909
TOM40	Tomm40	Mitochondrial import receptor subunit TOM40 homolog	-0.347658	0.000426082
A0A0R4J1G9	Steap3	Metalloreductase STEAP3;Metalloreductase STEAP3 (Fragment);Metalloreductase STEAP3	-0.539465	0.000426538
A0A0R4IZW5	Cdh1	Cadherin-1	-1.55887	0.000428428
B1AVN9	Phactr2	Phosphatase and actin regulator	0.670569	0.000429743
A2ACG7	Rpn2	Dolichyl-diphosphooligosaccharide--protein glycosyltransferase subunit 2	-0.21454	0.000435242
E9PV44	Atpif1	ATPase inhibitory factor 1;ATPase inhibitor, mitochondrial	-0.760469	0.000436749
PRP19	Prpf19	Pre-mRNA-processing factor 19	-0.124201	0.000439064
CMC2	Slc25a13	Calcium-binding mitochondrial carrier protein Aralar2	0.193214	0.000439186
ALDOC	Aldoc	Fructose-bisphosphate aldolase C	0.941503	0.000442338
DEN4C	Dennd4c	DENN domain-containing protein 4C	0.0350609	0.000444868
GGCT	Ggct	Gamma-glutamylcyclotransferase	-0.435572	0.000451648
PXMP4	Pxmp4	Peroxisomal membrane protein 4	0.493415	0.000453209
TM1L1	Tom1l1	TOM1-like protein 1	-0.235257	0.000454556
F6RJ39	Acin1	Apoptotic chromatin condensation inducer in the nucleus (Fragment);Apoptotic chromatin condensation inducer in the nucleus	-0.528831	0.000462446
ADH4	Adh4	All-trans-retinol dehydrogenase [NAD(+)] ADH4	1.6157	0.000463008
COMD2	Commd2	COMM domain-containing protein 2	-0.163323	0.00046639
RAB1A	Rab1A	Ras-related protein Rab-1A;RAB1A, member RAS oncogene family	-0.0934594	0.00047019
SYLC	Lars1	Leucine--tRNA ligase, cytoplasmic	-0.118461	0.000481766
DTD1	Dtd1	D-aminoacyl-tRNA deacylase 1	-0.425393	0.000483467
ZW10	Zw10	Centromere/kinetochore protein zw10 homolog	-1.11663	0.00048776
Q3UJB0	Sf3b2	Splicing factor 3b, subunit 2	-0.2941	0.000487858
SAFB2	Safb2	Scaffold attachment factor B2	-1.3405	0.000491234
S14L2	Sec14l2	SEC14-like protein 2	0.205495	0.000496819
CALX	Canx	Calnexin	-0.244251	0.00049735
ASPD	Aspdh	Putative L-aspartate dehydrogenase	-0.174376	0.000498943
SYWC	Wars1	Tryptophan--tRNA ligase, cytoplasmic	-0.631556	0.000501903
SURF4	Surf4	Surfeit locus protein 4	-0.227369	0.000506691
MTX2	Mtx2	Metaxin-2	-0.560308	0.000507954
IPYR	Ppa1	Inorganic pyrophosphatase	-0.322133	0.000510088
MTNA	Mri1	Methylthioribose-1-phosphate isomerase	0.248292	0.000512358
ACTB	Actb	Actin, cytoplasmic 1;Actin, cytoplasmic 2	-0.233758	0.000515663
IMDH2	Impdh2	Inosine-5'-monophosphate dehydrogenase 2	0.301807	0.000518979
E9PYN1	Cadm1	Cell adhesion molecule 1	-0.991805	0.000519475
ACY3	Acy3	N-acyl-aromatic-L-amino acid amidohydrolase (carboxylate-forming)	-0.42865	0.000521685
A0A286YCV9	Kif13b	Kinesin family member 13B	-0.137196	0.000528761
Q3TGS9	Arfgap1	ADP-ribosylation factor GTPase-activating protein 1	-0.428497	0.000530685
E9Q512	Trip11	Thyroid hormone receptor interactor 11	-0.466973	0.000539532
NCK1	Nck1	Cytoplasmic protein NCK1	-0.722808	0.000539928
A0A498WGK2	Nars	Asparaginyl-tRNA synthetase;Asparagine--tRNA ligase, cytoplasmic	-0.254503	0.000541269
DHDH	Dhdh	Trans-1,2-dihydrobenzene-1,2-diol dehydrogenase	0.250966	0.000552521
A2ACQ1	Dhx35	DEAH (Asp-Glu-Ala-His) box polypeptide 35	-1.46625	0.000552879
Q6S9I0	Kng2	Kininogen 2	0.550478	0.000554735
E9Q3Q6	Alcam	CD166 antigen	-0.647148	0.000559765
O88325	Naglu	Alpha-N-acetylglucosaminidase	0.246519	0.000561876
Q3UEL5	Uroc1	Urocanate hydratase	-0.247401	0.000562157
F8WIV2	Serpinb6a	Serine (or cysteine) peptidase inhibitor, clade B, member 6a;Serpin B6	-0.246777	0.000562157
D3YTQ3	Hnrnpdl	Heterogeneous nuclear ribonucleoprotein D-like;Heterogeneous nuclear ribonucleoprotein D-like (Fragment);Heterogeneous nuclear ribonucleoprotein D-like	0.676369	0.000562309
TYW1	Tyw1	S-adenosyl-L-methionine-dependent tRNA 4-demethylwyosine synthase TYW1	-0.736612	0.000565423
CALR	Calr	Calreticulin	-0.187526	0.000569995
H7BX99	F2	Prothrombin	0.46866	0.000578691
PYGL	Pygl	Glycogen phosphorylase, liver form	0.346217	0.000579213
GPAT3	Gpat3	Glycerol-3-phosphate acyltransferase 3	-2.14677	0.000579358
FAKD4	Tbrg4	FAST kinase domain-containing protein 4	0.116591	0.00058502
LSMD1	Naa38	N-alpha-acetyltransferase 38, NatC auxiliary subunit	-0.778067	0.000586813
O08804	Serpinb6b	NK13	0.204916	0.000590356
A2AUR7	Rsu1	Ras suppressor protein 1	-0.492524	0.000597013
SCO2	Sco2	Protein SCO2 homolog, mitochondrial	-0.803675	0.00060014
A0A0R4IZZ5	Clec4f	C-type lectin domain family 4 member F	-0.538831	0.000604653
G3X8X7	Vps16	Vacuolar protein sorting-associated protein 16 homolog	-0.554539	0.000611436
F13A	F13a1	Coagulation factor XIII A chain	0.236098	0.000619584
NIT2	Nit2	Omega-amidase NIT2	0.323624	0.000619797
DHB12	Hsd17b12	Very-long-chain 3-oxoacyl-CoA reductase	-0.253419	0.000620621
WDR48	Wdr48	WD repeat-containing protein 48	0.371511	0.000621277
A0A140LHT6	Mrpl48	39S ribosomal protein L48, mitochondrial;39S ribosomal protein L48, mitochondrial	0.282069	0.000624208
VPS11	Vps11	Vacuolar protein sorting-associated protein 11 homolog	-0.229775	0.000624475
ERG7	Lss	Lanosterol synthase	1.09098	0.00062721
A0A0J9YUG5	Mettl27	Methyltransferase-like 27 (Fragment);Methyltransferase-like 27 (Fragment);Methyltransferase-like 27;Methyltransferase-like 27	0.995118	0.000630658
LMBD1	Lmbrd1	Probable lysosomal cobalamin transporter	-1.01751	0.000642844
IFM3	Ifitm3	Interferon-induced transmembrane protein 3	-0.334111	0.000645733
Q8CIH9	Ppat	Amidophosphoribosyltransferase	-0.195921	0.000648594
D3YVR4	Mesd	LRP chaperone MESD (Fragment);LRP chaperone MESD	-0.443354	0.000668035
FAS	Fasn	Fatty acid synthase	0.509967	0.000669747
COG2	Cog2	Conserved oligomeric Golgi complex subunit 2	-0.711792	0.00066991
A0A5F8MQ23	Rxra	Retinoic acid receptor RXR-alpha;Retinoic acid receptor RXR-alpha;RXR alpha 2	0.565003	0.000675881
SNX27	Snx27	Sorting nexin-27	-0.347333	0.000679011
PFKAL	Pfkl	ATP-dependent 6-phosphofructokinase, liver type	0.319845	0.000679011
Q3UDM0	Mob1b	MOB kinase activator 1B;MOB kinase activator 1B;MOB kinase activator 1A	-0.416906	0.00068101
EST1	Ces1	Liver carboxylesterase 1	0.560266	0.000682997
HNRH2	Hnrnph2	Heterogeneous nuclear ribonucleoprotein H2	-0.499258	0.000692759
PSA4	Psma4	Proteasome subunit alpha type-4	0.929284	0.000701292
A0A0G2JDH8	Slc35a3	UDP-N-acetylglucosamine transporter (Fragment);UDP-N-acetylglucosamine transporter (Fragment);UDP-N-acetylglucosamine transporter	-0.408687	0.000702121
SHFL	Shfl	Shiftless antiviral inhibitor of ribosomal frameshifting protein homolog	-0.50779	0.000705422
PLCG2	Plcg2	1-phosphatidylinositol 4,5-bisphosphate phosphodiesterase gamma-2	-1.31781	0.000712529
A0A1W2P788	Man1a	alpha-1,2-Mannosidase (Fragment);Mannosyl-oligosaccharide 1,2-alpha-mannosidase IA	-0.361843	0.000713248
K2C8	Krt8	Keratin, type II cytoskeletal 8	-0.176946	0.000718947
ACADM	Acadm	Medium-chain specific acyl-CoA dehydrogenase, mitochondrial	0.183108	0.000725847
CKAP4	Ckap4	Cytoskeleton-associated protein 4	-0.455041	0.000729597
A0A3Q4L2S1	Nubp2	Cytosolic Fe-S cluster assembly factor NUBP2	-1.04984	0.000733239
A0A075B5P6	Ighm	Immunoglobulin heavy constant mu (Fragment);Immunoglobulin heavy constant mu (Fragment);Immunoglobulin heavy constant mu	-1.52117	0.000736302
AP2S1	Ap2s1	AP-2 complex subunit sigma	-0.172167	0.00073938
CA050	NaN	Uncharacterized protein C1orf50 homolog	-1.28854	0.000746624
LYZ2	Lyz2	Lysozyme C-2;Lysozyme C-1	-0.699692	0.000753572
GOGA4	Golga4	Golgin subfamily A member 4	-0.55916	0.000756376
CPT2	Cpt2	Carnitine O-palmitoyltransferase 2, mitochondrial	0.228064	0.000756376
ZHX2	Zhx2	Zinc fingers and homeoboxes protein 2	-0.161975	0.000756721
KINH	Kif5b	Kinesin-1 heavy chain	-0.366892	0.000759637
ACTY	Actr1b	Beta-centractin	-0.414022	0.000765782
A0A0R4J050	Acy1	Aminoacylase-1	0.321926	0.000771823
A0A075B5V1	Ighv1-31	Immunoglobulin heavy variable 1-31	-1.2579	0.000774429
T120A	Tmem120a	Transmembrane protein 120A	-0.289034	0.000777387
A0A338P6F2	Osbpl11	Oxysterol-binding protein;Oxysterol-binding protein;Oxysterol-binding protein-related protein 11	-0.672682	0.000782383
A0A0U1RP20	Slc6a6	Transporter (Fragment);Transporter (Fragment);Transporter (Fragment);Sodium- and chloride-dependent taurine transporter	-2.1602	0.000789135
CAZA1	Capza1	F-actin-capping protein subunit alpha-1;F-actin-capping protein subunit alpha	-0.389779	0.000790874
LRC59	Lrrc59	Leucine-rich repeat-containing protein 59	-0.253209	0.000791334
TCPB	Cct2	T-complex protein 1 subunit beta	-0.129412	0.00080238
AMPN	Anpep	Aminopeptidase N	-0.0878347	0.000806792
COF2	Cfl2	Cofilin-2	-0.215799	0.000807471
ACSM3	Acsm3	Acyl-coenzyme A synthetase ACSM3, mitochondrial	0.589501	0.000812177
SDF2L	Sdf2l1	Stromal cell-derived factor 2-like protein 1	-0.615727	0.000824527
AL1A1	Aldh1a1	Retinal dehydrogenase 1	0.356805	0.000834389
E0CYY1	Ciapin1	Anamorsin (Fragment);Anamorsin	0.293407	0.000846946
COPD	Arcn1	Coatomer subunit delta	-0.432774	0.000854135
APOA4	Apoa4	Apolipoprotein A-IV	-0.182846	0.000854348
E0CYV0	Pcmt1	Protein-L-isoaspartate O-methyltransferase;Protein-L-isoaspartate O-methyltransferase;Protein-L-isoaspartate(D-aspartate) O-methyltransferase (Fragment);Protein-L-isoaspartate O-methyltransferase (Fragment);Protein-L-isoaspartate(D-aspartate) O-methyltransferase	-0.529565	0.000857096
PON2	Pon2	Serum paraoxonase/arylesterase 2	-0.502691	0.000861295
B2ZAC8	Tcf25	Nuclear localized protein-1 isoform d (Fragment);Transcription factor 25	-1.46445	0.000862174
PABP1	Pabpc1	Polyadenylate-binding protein 1	-0.153615	0.000862605
RIPK1	Ripk1	Receptor-interacting serine/threonine-protein kinase 1	-0.222697	0.000863682
A0A0R4J2B1	Naa80	N-alpha-acetyltransferase 80 (Fragment);N-alpha-acetyltransferase 80 (Fragment);N-alpha-acetyltransferase 80	-0.254201	0.000864375
RALA	Rala	Ras-related protein Ral-A	0.946672	0.000869223
A0A2C9F2D2	Anxa7	Annexin;Annexin A7	-0.314723	0.000872419
A2AVJ7	Rrbp1	Ribosome-binding protein 1	-0.268976	0.000882527
ADH1	Adh1	Alcohol dehydrogenase 1	0.293039	0.000892896
PDIA5	Pdia5	Protein disulfide-isomerase A5	-0.206011	0.000900146
D3Z794	Sumo2	Small ubiquitin-related modifier 2	-1.68168	0.000900907
DCAKD	Dcakd	Dephospho-CoA kinase domain-containing protein	-0.750347	0.000900954
CCAR1	Ccar1	Cell division cycle and apoptosis regulator protein 1	-0.171117	0.000901371
Q8VCA2	Alg12	Mannosyltransferase;Dol-P-Man:Man(7)GlcNAc(2)-PP-Dol alpha-1,6-mannosyltransferase	1.00854	0.00090836
B2RUJ2	Erbin	Erbb2ip protein;Erbb2ip protein;Erbin	-0.88982	0.000911538
E9QA91	Abcg5	ATP-binding cassette sub-family G member 5	-1.07705	0.000915834
F6QA74	Apex1	DNA-(apurinic or apyrimidinic site) lyase (Fragment);DNA-(apurinic or apyrimidinic site) lyase	-0.617003	0.000916929
DIAC	Ctbs	Di-N-acetylchitobiase	0.319576	0.000927735
D3Z5I1	Zc3hav1	Zinc finger CCCH-type antiviral protein 1	-0.242785	0.000936582
PLPL7	Pnpla7	Patatin-like phospholipase domain-containing protein 7	-0.285609	0.000940755
LMAN1	Lman1	Protein ERGIC-53	-0.105062	0.000943151
ANXA3	Anxa3	Annexin A3	-0.351439	0.000952947
F6YJY2	Vars2	Valine--tRNA ligase, mitochondrial (Fragment);Valine--tRNA ligase, mitochondrial	-0.698738	0.000961795
M0QWS4	Ufc1	Ubiquitin-fold modifier-conjugating enzyme 1	-0.212042	0.000962962
Q8VDU3	Apol9a	Apol9a protein	-1.00675	0.000965734
PSMG3	Psmg3	Proteasome assembly chaperone 3	-0.450884	0.000968423
A0A087WSK7	Gm28778	Predicted gene 28778 (Fragment);ORM1-like protein 1	0.453867	0.000987757
SCRIB	Scrib	Protein scribble homolog	-0.293838	0.000991297
WASH1	Washc1	WASH complex subunit 1	-0.847238	0.000992124
CP2J5	Cyp2j5	Cytochrome P450 2J5	0.497603	0.000995273
DEPD7	Depdc7	DEP domain-containing protein 7	-0.446403	0.00101208
D3Z0Z6	Elovl5	Elongation of very long chain fatty acids protein (Fragment);Elongation of very long chain fatty acids protein (Fragment);Elongation of very long chain fatty acids protein 5	-0.337717	0.00101208
B1AR74	Bcas3	Breast carcinoma-amplified sequence 3 homolog;Breast carcinoma-amplified sequence 3 homolog (Fragment);Breast carcinoma-amplified sequence 3 homolog (Fragment);Breast carcinoma-amplified sequence 3 homolog (Fragment);Bcas3 protein;Breast carcinoma-amplified sequence 3 homolog	-0.525763	0.00101788
A0A338P6B4	Polr2h	DNA-directed RNA polymerases I, II, and III subunit RPABC3 (Fragment);DNA-directed RNA polymerases I, II, and III subunit RPABC3;DNA-directed RNA polymerases I, II, and III subunit RPABC3	-0.391999	0.00102003
AL7A1	Aldh7a1	Alpha-aminoadipic semialdehyde dehydrogenase	0.0877791	0.00102184
A2ASL8	Lnpk	Endoplasmic reticulum junction formation protein lunapark	-0.400328	0.0010276
SEC63	Sec63	Translocation protein SEC63 homolog	-0.210844	0.00103031
RASK	Kras	GTPase KRas	-0.404797	0.00103333
E9Q800	Immt	MICOS complex subunit MIC60	-1.35247	0.00103429
PGP	Pgp	Glycerol-3-phosphate phosphatase	0.145204	0.00103475
ETHE1	Ethe1	Persulfide dioxygenase ETHE1, mitochondrial	-0.364061	0.00103509
E9PXB0	Pnpla8	Calcium-independent phospholipase A2-gamma	0.177179	0.00104284
CAH1	Ca1	Carbonic anhydrase 1	0.580723	0.00104876
A0A1L1SUD9	Ccdc187	Coiled-coil domain-containing protein 187	-0.464631	0.00105037
A2A9X5	Nt5c	5'(3')-deoxyribonucleotidase, cytosolic type;5'(3')-deoxyribonucleotidase, cytosolic type	-0.256897	0.00105827
A0A494BB63	Snx15	Sorting nexin-15 (Fragment);Sorting nexin-15 (Fragment);Sorting nexin-15;Sorting nexin-15	-1.16691	0.00105884
CBPN	Cpn1	Carboxypeptidase N catalytic chain	0.708443	0.00106258
AMRP	Lrpap1	Alpha-2-macroglobulin receptor-associated protein	-0.50619	0.00107059
F6RWR5	Gstp3	Glutathione S-transferase pi 3	1.30172	0.00107265
A0A0R4J1H6	Golga3	Golgin subfamily A member 3	-0.242163	0.00108718
D3Z503	Gas2	Growth arrest-specific protein 2 (Fragment);Growth arrest-specific protein 2	-0.552896	0.00109049
E9JGN0	Dapk2	DAP-kinase-related protein 1 beta isoform;Death-associated protein kinase 2	1.31744	0.00109633
GNPI2	Gnpda2	Glucosamine-6-phosphate isomerase 2	-0.0446726	0.00109674
A0A140T8N7	Igkv6-25	Immunoglobulin kappa chain variable 6-25 (Fragment);Immunoglobulin kappa variable 6-17 (Fragment)	-0.0454416	0.00111802
UBE2Z	Ube2z	Ubiquitin-conjugating enzyme E2 Z	-0.406219	0.0011203
D3Z7V3	Slmap	Sarcolemmal membrane-associated protein;Sarcolemmal membrane-associated protein (Fragment);Sarcolemmal membrane-associated protein;Sarcolemmal membrane-associated protein	-0.194676	0.0011203
Q3TKD0	Tnpo1	Transportin-1 (Fragment);Transportin-1	0.416517	0.00112697
A2ADH1	Magt1	Magnesium transporter protein 1	-0.270997	0.00112857
MMGT1	Mmgt1	Membrane magnesium transporter 1	-0.765806	0.00113343
QSOX1	Qsox1	Sulfhydryl oxidase 1	-0.300207	0.00113553
E9QJS1	Tyk2	Tyrosine-protein kinase;Non-receptor tyrosine-protein kinase TYK2	-0.316051	0.00114704
ABD12	Abhd12	Lysophosphatidylserine lipase ABHD12	-0.71012	0.00115198
HARS1	Hars1	Histidine--tRNA ligase, cytoplasmic	-0.218706	0.00115198
VP13A	Vps13a	Vacuolar protein sorting-associated protein 13A	0.108955	0.0011544
PHLB2	Phldb2	Pleckstrin homology-like domain family B member 2	-0.37326	0.00115969
Q8R5L1	C1qbp	Complement component 1 Q subcomponent-binding protein, mitochondrial	0.480046	0.00116176
BGH3	Tgfbi	Transforming growth factor-beta-induced protein ig-h3	-0.73672	0.00117467
F6TZU3	Gan	Gigaxonin (Fragment);Gigaxonin	-1.92811	0.00118182
FBX22	Fbxo22	F-box only protein 22	0.446872	0.00118182
FER	Fer	Tyrosine-protein kinase Fer;Tyrosine-protein kinase	-0.728733	0.00119498
A0A140LHL5	Sirt2	NAD-dependent protein deacetylase;NAD-dependent protein deacetylase sirtuin-2	-0.60753	0.00119671
ALBU	Alb	Serum albumin	0.653323	0.00120905
SRC8	Cttn	Src substrate cortactin	-0.0952943	0.00121353
A0A0R4J250	Ei24	Etoposide-induced protein 2.4;Etoposide-induced protein 2.4;Etoposide-induced protein 2.4 (Fragment)	0.0681989	0.00121471
SGK2	Sgk2	Serine/threonine-protein kinase Sgk2	-0.479257	0.00122137
CP2F2	Cyp2f2	Cytochrome P450 2F2	-0.273361	0.00123264
MOGS	Mogs	Mannosyl-oligosaccharide glucosidase	-0.254674	0.00123649
MTREX	Mtrex	Exosome RNA helicase MTR4	0.464466	0.00124844
A0A286YCI0	Ngly1	Peptide-N(4)-(N-acetyl-beta-glucosaminyl)asparagine amidase	0.60617	0.0012507
SYF1	Xab2	Pre-mRNA-splicing factor SYF1	1.10255	0.00125514
MGDP1	Mdp1	Magnesium-dependent phosphatase 1	-0.261133	0.00126201
HIP1R	Hip1r	Huntingtin-interacting protein 1-related protein	-0.4881	0.00126339
PANK1	Pank1	Pantothenate kinase 1	0.289489	0.00126562
SCMC2	Slc25a25	Calcium-binding mitochondrial carrier protein SCaMC-2	-0.570249	0.00126614
E9Q4U7	Diaph2	Protein diaphanous homolog 2;Protein diaphanous homolog 2;DIA3	-0.706667	0.00126813
CHMP3	Chmp3	Charged multivesicular body protein 3	-0.42008	0.00128563
A0A0R4J299	Stradb	STE20-related kinase adapter protein beta	0.00670599	0.00128865
G3BP2	G3bp2	Ras GTPase-activating protein-binding protein 2	-0.11718	0.00128952
AL1A7	Aldh1a7	Aldehyde dehydrogenase, cytosolic 1	0.298994	0.00129207
HYOU1	Hyou1	Hypoxia up-regulated protein 1	-0.35973	0.00129657
CP51A	Cyp51a1	Lanosterol 14-alpha demethylase	0.608609	0.00130563
A0A140T8M2	Igkv12-44	Immunoglobulin kappa variable 12-44 (Fragment);Ig kappa chain V-V region K2 (Fragment)	-2.54054	0.00130574
H7BWY3	Agxt2	Alanine--glyoxylate aminotransferase 2, mitochondrial;Alanine--glyoxylate aminotransferase 2, mitochondrial	0.519507	0.00130574
HAOX1	Hao1	Hydroxyacid oxidase 1	0.309564	0.00132479
CSTF1	Cstf1	Cleavage stimulation factor subunit 1	-0.189103	0.00133603
A0A0D2X7Z2	Eef1akmt1	EEF1A lysine methyltransferase 1	-0.127673	0.00134379
TISB	Zfp36l1	mRNA decay activator protein ZFP36L1	-0.694407	0.00135352
ST1D1	Sult1d1	Sulfotransferase 1 family member D1	0.644691	0.00135494
VMA5A	Vwa5a	von Willebrand factor A domain-containing protein 5A	-0.130831	0.00136136
A0A0R4J0W6	Lrrc40	Leucine-rich repeat-containing protein 40	0.0991885	0.00137327
A2ALN0	Abcd1	ATP-binding cassette sub-family D member 1	0.48061	0.00137525
THNS2	Thnsl2	Threonine synthase-like 2	0.263927	0.00137976
RET1	Rbp1	Retinol-binding protein 1	-0.167883	0.00138815
FA7	F7	Coagulation factor VII	0.695089	0.00138973
B0R091	Chp1	Calcineurin B homologous protein 1	-0.534907	0.00139756
D3YTP8	Lsm4	U6 snRNA-associated Sm-like protein LSm4 (Fragment);U6 snRNA-associated Sm-like protein LSm4;U6 snRNA-associated Sm-like protein LSm4	-0.555338	0.00139926
SYMPK	Sympk	Symplekin	-0.446789	0.00140939
G3X9R9	Gpr182	G-protein-coupled receptor 182	-0.235499	0.00140939
CD180	Cd180	CD180 antigen	-0.992181	0.00141048
PDCD6	Pdcd6	Programmed cell death protein 6	-0.388249	0.00144075
CAPZB	Capzb	F-actin-capping protein subunit beta	0.224814	0.00144147
S22A1	Slc22a1	Solute carrier family 22 member 1	-0.480739	0.00144546
A0A338P675	Crkl	Crk-like protein (Fragment);Crk-like protein	-0.112992	0.00145958
ATG3	Atg3	Ubiquitin-like-conjugating enzyme ATG3	-0.489681	0.00147325
TGO1	Mia3	Transport and Golgi organization protein 1 homolog	-0.182411	0.00147412
NU5M	Mtnd5	NADH-ubiquinone oxidoreductase chain 5	0.298303	0.00148424
G3X8U3	2210016F16Rik	Queuosine salvage protein	0.605315	0.00150299
Q99N15	Hsd17b10	17beta-hydroxysteroid dehydrogenase type 10/short chain L-3-hydroxyacyl-CoA dehydrogenase	0.18563	0.00150905
A0A2K6EDK3	Nudcd1	NudC domain-containing protein 1	0.190739	0.00151856
ATRX	Atrx	Transcriptional regulator ATRX	0.419435	0.00152356
A0A0N4SUN4	Rbsn	Rabenosyn-5 (Fragment);Rabenosyn-5	-0.0255006	0.001541
CCHL	Hccs	Cytochrome c-type heme lyase	-0.331088	0.0015422
DPP9	Dpp9	Dipeptidyl peptidase 9	-0.101277	0.00156187
ACD10	Acad10	Acyl-CoA dehydrogenase family member 10	0.185489	0.0015647
D3Z220	Ctsc	Dipeptidyl peptidase 1 (Fragment);Dipeptidyl peptidase 1	1.51252	0.00156649
Q3U3J1	Bckdha	2-oxoisovalerate dehydrogenase subunit alpha	0.146063	0.00157302
A2AQC3	Atp9a	Phospholipid-transporting ATPase;Probable phospholipid-transporting ATPase IIA;Phospholipid-transporting ATPase;Phospholipid-transporting ATPase	-0.388795	0.00157565
INO1	Isyna1	Inositol-3-phosphate synthase 1	-0.890719	0.00159051
EBP2	Ebna1bp2	Probable rRNA-processing protein EBP2	-0.335263	0.00159427
RT21	Mrps21	28S ribosomal protein S21, mitochondrial	-0.254578	0.00159477
E9PZ69	Tm9sf2	Transmembrane 9 superfamily member;Transmembrane 9 superfamily member 2	-0.471718	0.00160561
A6ZI44	Aldoa	Fructose-bisphosphate aldolase;Fructose-bisphosphate aldolase A	-0.216803	0.00161136
FBX6	Fbxo6	F-box only protein 6	0.12517	0.00161339
UBE3C	Ube3c	Ubiquitin-protein ligase E3C	0.36719	0.00161797
COG5	Cog5	Conserved oligomeric Golgi complex subunit 5	-0.323263	0.00162385
DDC	Ddc	Aromatic-L-amino-acid decarboxylase	-0.259663	0.00162797
US6NL	Usp6nl	USP6 N-terminal-like protein	-1.17407	0.00163619
E9Q6A9	Ctnnb1	Catenin beta-1	-0.304886	0.00163715
PDLI1	Pdlim1	PDZ and LIM domain protein 1	-0.0414847	0.00164198
DNJB2	Dnajb2	DnaJ homolog subfamily B member 2	-1.36675	0.00164953
CYC	Cycs	Cytochrome c, somatic	-0.299005	0.00165629
Q8K5C8	Rdh9	Cis-retinol/androgen dehydrogenase type 3	0.359309	0.00165629
RM09	Mrpl9	39S ribosomal protein L9, mitochondrial	0.408224	0.00165916
HS90A	Hsp90aa1	Heat shock protein HSP 90-alpha	-0.292232	0.00166159
SNX6	Snx6	Sorting nexin-6	-0.27564	0.00170562
UGDH	Ugdh	UDP-glucose 6-dehydrogenase	-0.199668	0.00170658
PUR2	Gart	Trifunctional purine biosynthetic protein adenosine-3	-0.269998	0.00171055
PLAP	Plaa	Phospholipase A-2-activating protein	-0.145532	0.00171167
HSPB1	Hspb1	Heat shock protein beta-1	-1.4703	0.00171238
A0A075B5P3	Ighg2b	Immunoglobulin heavy constant gamma 2B (Fragment)	-2.16803	0.00171239
GABT	Abat	4-aminobutyrate aminotransferase, mitochondrial	0.31686	0.00171435
E9Q9C5	Atp6v0c	V-type proton ATPase proteolipid subunit (Fragment);V-type proton ATPase 16 kDa proteolipid subunit	-0.482085	0.001722
TS101	Tsg101	Tumor susceptibility gene 101 protein	-0.158749	0.00172851
PTPRF	Ptprf	Receptor-type tyrosine-protein phosphatase F	-0.227568	0.00173159
JIP4	Spag9	C-Jun-amino-terminal kinase-interacting protein 4	-0.320935	0.00173516
S43A3	Slc43a3	Solute carrier family 43 member 3	0.367282	0.00174742
AL1B1	Aldh1b1	Aldehyde dehydrogenase X, mitochondrial	-0.99552	0.00175418
PRAF2	Praf2	PRA1 family protein 2	-0.775411	0.00175453
G5E8W9	Dhrs3	Short-chain dehydrogenase/reductase 3	-0.331837	0.00176506
ASCC1	Ascc1	Activating signal cointegrator 1 complex subunit 1	-0.256723	0.00177261
UBE2O	Ube2o	(E3-independent) E2 ubiquitin-conjugating enzyme UBE2O	-0.112757	0.00178688
B2KF83	Mthfs	5-formyltetrahydrofolate cyclo-ligase	-0.360388	0.00179219
IDI1	Idi1	Isopentenyl-diphosphate Delta-isomerase 1	0.886324	0.00179392
MYDGF	Mydgf	Myeloid-derived growth factor	-1.29761	0.00179652
A0A140LJ59	Eif3k	Eukaryotic translation initiation factor 3 subunit K	-1.18969	0.00180298
A0A087WQM1	Serpine2	Glia-derived nexin (Fragment);Glia-derived nexin	-0.121116	0.00180699
DHB5	Akr1c6	Estradiol 17 beta-dehydrogenase 5	0.458131	0.00181231
CBR3	Cbr3	Carbonyl reductase [NADPH] 3	-0.856465	0.00181595
A0A087WPF8	Abhd14b	Protein ABHD14B (Fragment);Protein ABHD14B (Fragment);Protein ABHD14B	0.655686	0.00181991
PEX13	Pex13	Peroxisomal membrane protein PEX13	-0.339333	0.00182212
E9Q137	Tex264	Testis-expressed gene 264	-0.322709	0.00182877
A0A140T8P3	Igkv15-103	Immunoglobulin kappa chain variable 15-103 (Fragment)	-2.37012	0.0018358
TOIP1	Tor1aip1	Torsin-1A-interacting protein 1	-0.450527	0.00183746
NSDHL	Nsdhl	Sterol-4-alpha-carboxylate 3-dehydrogenase, decarboxylating	0.300849	0.00183852
SAP3	Gm2a	Ganglioside GM2 activator	-1.12283	0.00183922
TPP2	Tpp2	Tripeptidyl-peptidase 2	0.276312	0.00185748
RN181	Rnf181	E3 ubiquitin-protein ligase RNF181	-0.922252	0.00186223
CH60	Hspd1	60 kDa heat shock protein, mitochondrial	-0.209732	0.00186302
A0A494BBB0	Capn1	Calpain-1 catalytic subunit (Fragment);Calpain-1 catalytic subunit	-0.130913	0.00187136
G3X9U9	Fis1	Mitochondrial fission 1 protein	-0.963648	0.00187509
PSMD3	Psmd3	26S proteasome non-ATPase regulatory subunit 3	0.149194	0.00188469
A0A2R8VKL5	Larp4	La-related protein 4	-0.288547	0.00188665
Q3UED7	Gm4951	Interferon-gamma-inducible GTPase Ifgga2 protein	-0.280554	0.00192
TCEA1	Tcea1	Transcription elongation factor A protein 1	-0.38367	0.00192245
ACOT8	Acot8	Acyl-coenzyme A thioesterase 8	-0.295844	0.00193313
FPPS	Fdps	Farnesyl pyrophosphate synthase	0.786761	0.00193637
PHS	Pcbd1	Pterin-4-alpha-carbinolamine dehydratase	-0.628047	0.00194872
GPD1L	Gpd1l	Glycerol-3-phosphate dehydrogenase 1-like protein	0.420244	0.00195482
CBX3	Cbx3	Chromobox protein homolog 3;Cbx3 protein	-0.580373	0.00195584
F8WGT1	Ahcyl2	Putative adenosylhomocysteinase 3;Adenosylhomocysteinase 3 isoform 4;Putative adenosylhomocysteinase 3	-0.506449	0.00195885
A0A0X1KG66	Emc10	ER membrane protein complex subunit 10	-0.616841	0.0019625
ECM29	Ecpas	Proteasome adapter and scaffold protein ECM29	-0.281347	0.00196764
CPPED	Cpped1	Serine/threonine-protein phosphatase CPPED1	0.265684	0.00196904
SCRB1	Scarb1	Scavenger receptor class B member 1	0.76299	0.00197624
MIME	Ogn	Mimecan	-0.44228	0.00199205
RANG	Ranbp1	Ran-specific GTPase-activating protein	-0.436584	0.00200392
DPP2	Dpp7	Dipeptidyl peptidase 2	-0.988949	0.00200883
CP237	Cyp2c37	Cytochrome P450 2C37	0.80886	0.00201008
PLTP	Pltp	Phospholipid transfer protein	0.839886	0.00201124
CTNA1	Ctnna1	Catenin alpha-1	-0.165695	0.00201206
Q6NXL1	Sec24d	Sec24-related gene family, member D (S. cerevisiae)	-0.297722	0.00202026
UPP1	Upp1	Uridine phosphorylase 1	-0.717159	0.00202444
PPIA	Ppia	Peptidyl-prolyl cis-trans isomerase A	0.263048	0.00202848
I23O2	Ido2	Indoleamine 2,3-dioxygenase 2	0.47049	0.00203946
A0A3Q4L347	Cdo1	Cysteine dioxygenase;Cysteine dioxygenase type 1	1.03274	0.00204778
G3UXH4	Pkn2	Serine/threonine-protein kinase N2	-0.398237	0.00205304
DAAM1	Daam1	Disheveled-associated activator of morphogenesis 1	-0.573962	0.00205771
GATM	Gatm	Glycine amidinotransferase, mitochondrial	-0.931024	0.00206377
D3YWH4	Tm9sf1	Transmembrane 9 superfamily member (Fragment);Transmembrane 9 superfamily member;Transmembrane 9 superfamily member;Transmembrane 9 superfamily member 1	-0.336551	0.00207485
NDK3	Nme3	Nucleoside diphosphate kinase 3	-0.440865	0.00208464
CNDP2	Cndp2	Cytosolic non-specific dipeptidase	0.214931	0.00209776
HG2A	Cd74	H-2 class II histocompatibility antigen gamma chain	-0.495609	0.00210056
SELB	Eefsec	Selenocysteine-specific elongation factor	0.310063	0.002124
PLIN3	Plin3	Perilipin-3	0.186914	0.00212826
MCAT	Slc25a20	Mitochondrial carnitine/acylcarnitine carrier protein	0.284061	0.00214295
ECI1	Eci1	Enoyl-CoA delta isomerase 1, mitochondrial	0.124358	0.00215485
XDH	Xdh	Xanthine dehydrogenase/oxidase	-0.176829	0.00215738
PSMD2	Psmd2	26S proteasome non-ATPase regulatory subunit 2	-0.092763	0.00216257
DDX42	Ddx42	ATP-dependent RNA helicase DDX42	-0.314892	0.00216609
SF3A1	Sf3a1	Splicing factor 3A subunit 1	-0.419721	0.00218027
Q8C4N0	Herpud1	Homocysteine-responsive endoplasmic reticulum-resident ubiquitin-like domain member 1 protein	-3.23141	0.00218053
COG1	Cog1	Conserved oligomeric Golgi complex subunit 1	-0.332641	0.00218053
PGTA	Rabggta	Geranylgeranyl transferase type-2 subunit alpha	0.209943	0.00218053
A0A0J9YU79	Khk	Ketohexokinase	0.229451	0.00218053
CSK22	Csnk2a2	Casein kinase II subunit alpha'	-0.213858	0.00218872
E9Q3V6	Septin2	Septin-2	-0.196362	0.00219574
MPRI	Igf2r	Cation-independent mannose-6-phosphate receptor	-0.226818	0.00220256
T126A	Tmem126a	Transmembrane protein 126A	-0.697175	0.00220469
CHKB	Chkb	Choline/ethanolamine kinase	0.25673	0.00221317
CPT1A	Cpt1a	Carnitine O-palmitoyltransferase 1, liver isoform	0.231315	0.00224074
ASNS	Asns	Asparagine synthetase [glutamine-hydrolyzing]	-3.68618	0.00224218
D3Z3B8	Dlg1	Disks large homolog 1	-0.35303	0.00224703
AP3M1	Ap3m1	AP-3 complex subunit mu-1	-0.196401	0.00225487
A0A0U1RP81	Immt	MICOS complex subunit MIC60	0.980213	0.00225728
NQO1	Nqo1	NAD(P)H dehydrogenase [quinone] 1	-0.792593	0.00226241
MLEC	Mlec	Malectin	-0.393065	0.00226951
A0A1L1SRE8	Ldlr	Low-density lipoprotein receptor	0.121451	0.00227519
PPOX	Ppox	Protoporphyrinogen oxidase	-0.316505	0.00228899
BL1S4	Bloc1s4	Biogenesis of lysosome-related organelles complex 1 subunit 4	-0.342217	0.00231448
MUG1	Mug1	Murinoglobulin-1	0.289056	0.00232257
ALG5	Alg5	Dolichyl-phosphate beta-glucosyltransferase	-0.251519	0.00232709
GBB1	Gnb1	Guanine nucleotide-binding protein G(I)/G(S)/G(T) subunit beta-1	-0.373295	0.00232724
Q6P264	Fn3k	Fn3k protein;Fructosamine-3-kinase;Fructosamine-3-kinase	-0.589618	0.00232832
D3YXZ5	Rbm47	RNA-binding protein 47	-0.297403	0.00233293
B3GA3	B3gat3	Galactosylgalactosylxylosylprotein 3-beta-glucuronosyltransferase 3	-0.317449	0.00233652
FARP2	Farp2	FERM, ARHGEF and pleckstrin domain-containing protein 2	-0.392308	0.00234292
C2CD2	C2cd2	C2 domain-containing protein 2	-0.275463	0.00234635
A2AG36	Pigo	GPI ethanolamine phosphate transferase 3	-1.7346	0.00237579
RIDA	Rida	2-iminobutanoate/2-iminopropanoate deaminase	-0.400027	0.00237773
A0A0R4J049	Prmt5	Protein arginine N-methyltransferase 5	-0.317473	0.00238972
G3UWH9	Cog4	Conserved oligomeric Golgi complex subunit 4 (Fragment);Component of oligomeric golgi complex 4;Conserved oligomeric Golgi complex subunit 4	-0.130784	0.00239302
Q3TN15	Nek7	Serine/threonine-protein kinase Nek7	-0.113969	0.00244952
J3QN89	Aamp	Angio-associated migratory protein	-0.519431	0.00246501
E9Q5D9	Igfbp7	Insulin-like growth factor-binding protein 7	-0.346291	0.00247015
Q8CFX3	Pcdh1	Protocadherin 1	-0.46108	0.00247956
ABHDA	Abhd10	Mycophenolic acid acyl-glucuronide esterase, mitochondrial	-0.543265	0.00249203
A0A0U1RP13	Cdipt	CDP-diacylglycerol--inositol 3-phosphatidyltransferase	-0.284238	0.00250312
H11	H1-1	Histone H1.1	-0.703592	0.00252309
RS20	Rps20	40S ribosomal protein S20	-0.591485	0.0025374
CREL2	Creld2	Protein disulfide isomerase Creld2	-0.800137	0.00254256
PRXD1	Prorsd1	Prolyl-tRNA synthetase associated domain-containing protein 1	-0.282031	0.00256703
A8R0V1	Esp18	Exocrine gland secreted peptide 18	-0.458484	0.00256985
E9QNW6	Pafah2	Platelet-activating factor acetylhydrolase;Platelet-activating factor acetylhydrolase 2, cytoplasmic	0.270359	0.00257963
G3X957	Ppfibp2	Liprin-beta-2	-0.590859	0.002587
A2AQN4	Acss2	Acetyl-coenzyme A synthetase, cytoplasmic;Acetyl-coenzyme A synthetase, cytoplasmic	0.542782	0.00259075
F10C1	Fra10ac1	Protein FRA10AC1 homolog	-1.25218	0.00259655
A0A0R4J0L6	Mrps35	28S ribosomal protein S35, mitochondrial;28S ribosomal protein S35, mitochondrial	-0.246153	0.00259757
COASY	Coasy	Bifunctional coenzyme A synthase	0.200033	0.00259873
G3UX26	Vdac2	Voltage-dependent anion-selective channel protein 2	-0.134041	0.0026021
CDC73	Cdc73	Parafibromin	-0.297535	0.00260262
CARME	Carnmt1	Carnosine N-methyltransferase	-0.443426	0.00260349
PNPO	Pnpo	Pyridoxine-5'-phosphate oxidase	-0.247556	0.00262015
A0A140LHN0	Yif1b	Protein YIF1B (Fragment);Protein YIF1B;Protein YIF1B (Fragment);Protein YIF1B	-0.439069	0.00264569
A0A494BB05	Fbxo38	F-box only protein 38 (Fragment);F-box only protein 38	-0.902028	0.00265798
G3UW70	Lamtor5	Ragulator complex protein LAMTOR5	-1.40835	0.00266907
TENA	Tnc	Tenascin	-0.759536	0.00267301
H3BJ97	Tinagl1	Tubulointerstitial nephritis antigen-like	-0.633037	0.00267301
NDUAA	Ndufa10	NADH dehydrogenase [ubiquinone] 1 alpha subcomplex subunit 10, mitochondrial	0.197172	0.00267387
LIN7A	Lin7a	Protein lin-7 homolog A	-0.385707	0.00267474
NONO	Nono	Non-POU domain-containing octamer-binding protein	-0.410071	0.00267535
A0A1Y7VME9	Kidins220	Kinase D-interacting substrate 220;Kinase D-interacting substrate 220;Kinase D-interacting substrate 220 (Fragment);Kinase D-interacting substrate 220	-0.866257	0.00269125
A0A494BBP5	Fas	Tumor necrosis factor receptor superfamily member 6	-0.548243	0.00270106
UBQL1	Ubqln1	Ubiquilin-1	-0.168817	0.00271913
MA1A2	Man1a2	Mannosyl-oligosaccharide 1,2-alpha-mannosidase IB	-0.523118	0.00272723
E9PZ91	Fhit	Bis(5'-adenosyl)-triphosphatase	-0.314304	0.00272762
RAGP1	Rangap1	Ran GTPase-activating protein 1	-0.181832	0.00273548
A0A1L1STE6	Idh3a	Isocitrate dehydrogenase [NAD] subunit, mitochondrial;Isocitrate dehydrogenase [NAD] subunit alpha, mitochondrial	0.216974	0.00273953
B2RRE2	Myo18a	Myo18a protein;Unconventional myosin-XVIIIa;Unconventional myosin-XVIIIa;Unconventional myosin-XVIIIa	-0.320627	0.00275956
AS3MT	As3mt	Arsenite methyltransferase	0.200274	0.00276964
AP3S1	Ap3s1	AP-3 complex subunit sigma-1	-0.598875	0.00277743
VIME	Vim	Vimentin	-0.111877	0.00278101
E9PXG1	Slc6a12	Transporter;Transporter;Sodium- and chloride-dependent betaine transporter;Transporter	0.100713	0.00278303
A0A571BEK9	Fdft1	Squalene synthase	1.5214	0.00279204
PPIF	Ppif	Peptidyl-prolyl cis-trans isomerase F, mitochondrial	-0.299519	0.00279406
LYRIC	Mtdh	Protein LYRIC	-0.276849	0.00279845
PTGR1	Ptgr1	Prostaglandin reductase 1	-0.353482	0.00280146
NUFP2	Nufip2	Nuclear fragile X mental retardation-interacting protein 2	-0.5934	0.00280379
B8JJB1	Pdlim7	PDZ and LIM domain protein 7 (Fragment);PDZ and LIM domain protein 7 (Fragment);PDZ and LIM domain protein 7;PDZ and LIM domain protein 7;PDZ and LIM domain protein 7	-0.48397	0.00280456
PDIA1	P4hb	Protein disulfide-isomerase	-0.140775	0.00281113
A0A0G2JE92	Tpst2	Protein-tyrosine sulfotransferase (Fragment);Protein-tyrosine sulfotransferase 2;Protein-tyrosine sulfotransferase	-0.743026	0.00282018
D3Z263	Rtca	RNA 3'-terminal phosphate cyclase (Fragment);RNA 3'-terminal phosphate cyclase	0.66641	0.00282494
A0A494B9Z0	Fau	40S ribosomal protein S30	-1.27088	0.0028251
D19L1	Dpy19l1	Probable C-mannosyltransferase DPY19L1	-0.382479	0.00282615
PAHX	Phyh	Phytanoyl-CoA dioxygenase, peroxisomal	0.703047	0.00282627
D3YZX8	Srp9	Signal recognition particle 9 kDa protein	-0.265819	0.00283259
Q8BZY3	Ddx19b	DEAD (Asp-Glu-Ala-Asp) box polypeptide 19b	-1.39058	0.00285536
A0A0R4J0X2	Alas1	5-aminolevulinate synthase;5-aminolevulinate synthase, nonspecific, mitochondrial	-0.547428	0.00290358
DUS23	Dusp23	Dual specificity protein phosphatase 23	-0.415302	0.00290983
UFSP2	Ufsp2	Ufm1-specific protease 2	-0.185953	0.00291243
OGT1	Ogt	UDP-N-acetylglucosamine--peptide N-acetylglucosaminyltransferase 110 kDa subunit	-0.10446	0.00291492
A0A0R4J0F6	Gak	Cyclin-G-associated kinase	-0.209139	0.00292134
SPEB	Agmat	Agmatinase, mitochondrial	-0.276668	0.00292249
A0A087WNT1	Eloc	Elongin-C;Elongin-C (Fragment);Elongin-C	-0.367865	0.00292431
A0A3B2WBL1	Rpl10a	Ribosomal protein;Ribosomal protein;60S ribosomal protein L10a;Ribosomal protein	-0.202305	0.0029403
B1AT82	Prpsap1	Phosphoribosyl pyrophosphate synthase-associated protein 1	0.20356	0.00294978
CDK2	Cdk2	Cyclin-dependent kinase 2	-0.580209	0.00295509
A0A140T8J4	Hebp1	Heme-binding protein 1	0.404474	0.00295539
RS29	Rps29	40S ribosomal protein S29	-0.364782	0.00295737
RM16	Mrpl16	39S ribosomal protein L16, mitochondrial	-0.36285	0.00295947
RALB	Ralb	Ras-related protein Ral-B	0.320784	0.00296185
A0A0U1RPY8	Coro1a	Coronin (Fragment);Coronin;Coronin-1A	-0.581519	0.00297042
DPYD	Dpyd	Dihydropyrimidine dehydrogenase [NADP(+)]	0.237329	0.00299404
YTHD3	Ythdf3	YTH domain-containing family protein 3	-0.365495	0.0029942
ARC1A	Arpc1a	Actin-related protein 2/3 complex subunit 1A	0.36006	0.00299909
FSP1	Aifm2	Ferroptosis suppressor protein 1	-0.161988	0.00300275
F2Z3U3	Raph1	Ras association (RalGDS/AF-6) and pleckstrin homology domains 1	-0.324446	0.00303522
E9QKI4	Akt1s1	Proline-rich AKT1 substrate 1	-0.326442	0.00303528
PLIN2	Plin2	Perilipin-2	-0.397308	0.00303784
A0A0R4J0T5	Celf1	CUGBP Elav-like family member 1	-0.267517	0.00303877
A0A1W2P711	Mia2	Melanoma inhibitory activity protein 2	-0.20707	0.00306904
BAG3	Bag3	BAG family molecular chaperone regulator 3	-0.573467	0.00306927
ADK	Adk	Adenosine kinase	0.248491	0.00308611
B7FAU7	Atp6ap1	ATPase, H+ transporting, lysosomal accessory protein (Fragment);ATPase, H+ transporting, lysosomal accessory protein;V-type proton ATPase subunit S1	0.954932	0.00308622
UD19	Ugt1a9	UDP-glucuronosyltransferase 1-9	-0.555997	0.00309336
TTPA	Ttpa	Alpha-tocopherol transfer protein	-0.117365	0.0030936
AOFB	Maob	Amine oxidase [flavin-containing] B	-0.298482	0.0031132
LPP60	Aspg	60 kDa lysophospholipase	-0.295326	0.00312172
B4GN1	B4galnt1	Beta-1,4 N-acetylgalactosaminyltransferase 1	-0.376551	0.00312805
MK14	Mapk14	Mitogen-activated protein kinase 14	-0.0510154	0.00313286
D3Z7X0	Acad12	Acyl-Coenzyme A dehydrogenase family, member 12	0.114221	0.00313432
DCAF1	Dcaf1	DDB1- and CUL4-associated factor 1	0.268726	0.00315373
MTPN	Mtpn	Myotrophin	-0.648806	0.00316309
B2KGF0	Rpe	Ribulose-phosphate 3-epimerase	-0.213876	0.00316736
D3Z0M9	Ddx23	DEAD (Asp-Glu-Ala-Asp) box polypeptide 23	-0.199585	0.00316854
A0A2I3BQV5	Xpo7	Exportin-7	0.26369	0.00317521
LZIC	Lzic	Protein LZIC	0.370138	0.00319512
LONM	Lonp1	Lon protease homolog, mitochondrial	-0.234035	0.00320254
Q8BGJ5	Ptbp1	Polypyrimidine tract-binding protein 1	-0.171674	0.00320312
RL1D1	Rsl1d1	Ribosomal L1 domain-containing protein 1	-0.584759	0.00322904
SRRM2	Srrm2	Serine/arginine repetitive matrix protein 2	-1.10704	0.00323353
F6WHQ7	Gstm1	Glutathione S-transferase Mu 1 (Fragment)	0.574798	0.00323362
T3HPD	L3hypdh	Trans-L-3-hydroxyproline dehydratase	-0.292214	0.0032354
A0A1L1SV73	Usp47	Ubiquitin carboxyl-terminal hydrolase 47	-0.100213	0.00323683
G5E8U1	Slc26a1	Sulfate anion transporter 1	-0.20545	0.00325033
TIM44	Timm44	Mitochondrial import inner membrane translocase subunit TIM44	-0.31643	0.00326124
URP2	Fermt3	Fermitin family homolog 3	-0.217269	0.00326306
RAB4A	Rab4a	Ras-related protein Rab-4A	0.0185944	0.00336163
KPCD	Prkcd	Protein kinase C delta type;Protein kinase C;Protein kinase C;Protein kinase C;Protein kinase C	-0.57169	0.00337456
ARPC4	Arpc4	Actin-related protein 2/3 complex subunit 4	-0.238438	0.00338274
SPTB2	Sptbn1	Spectrin beta chain, non-erythrocytic 1	-0.0850309	0.0033985
B1B0C7	Hspg2	Basement membrane-specific heparan sulfate proteoglycan core protein	-0.222357	0.00340044
A0A087WPH0	Ncf2	Neutrophil cytosol factor 2 (Fragment);Neutrophil cytosol factor 2	-0.731095	0.00343221
ZC11A	Zc3h11a	Zinc finger CCCH domain-containing protein 11A	-0.566656	0.00344515
PTH2	Ptrh2	Peptidyl-tRNA hydrolase 2, mitochondrial	-4.14438	0.0034488
Q3U422	Ndufv3	NADH dehydrogenase [ubiquinone] flavoprotein 3, mitochondrial	-0.543103	0.00345282
MYO19	Myo19	Unconventional myosin-XIX	1.05914	0.00346431
Q6P5B5	Fxr2	Fragile X mental retardation syndrome-related protein 2	0.046434	0.0034762
E9QKZ2	Ipo9	Importin-9	-0.652597	0.00350553
RS24	Rps24	40S ribosomal protein S24	-0.394311	0.00352528
PRDX2	Prdx2	Peroxiredoxin-2	0.31121	0.003541
ZC3HE	Zc3h14	Zinc finger CCCH domain-containing protein 14	-0.760685	0.0035445
SELO	Selenoo	Protein adenylyltransferase SelO, mitochondrial	0.319609	0.00359941
STA10	Stard10	START domain-containing protein 10	0.093211	0.00360241
Q3TUQ7	Prkaa1	Non-specific serine/threonine protein kinase;5'-AMP-activated protein kinase catalytic subunit alpha-1	-0.297997	0.00360921
PSA3	Psma3	Proteasome subunit alpha type-3	0.33941	0.00361456
H2AZ	H2az1	Histone H2A.Z;Histone H2A.V	-0.223339	0.00362019
B2KGD7	Ipo8	Importin-8 (Fragment);Importin-8	0.373998	0.0036418
SYK	Kars1	Lysine--tRNA ligase	-0.133442	0.0036524
MCTS1	Mcts1	Malignant T-cell-amplified sequence 1	-0.28234	0.00365906
HNRPU	Hnrnpu	Heterogeneous nuclear ribonucleoprotein U	-0.185643	0.00369439
A0A286YDS5	Tmed9	Transmembrane emp24 domain-containing protein 9	-0.685685	0.00376668
ATAD1	Atad1	ATPase family AAA domain-containing protein 1	-0.371808	0.00377473
PP2BA	Ppp3ca	Serine/threonine-protein phosphatase 2B catalytic subunit alpha isoform	-0.423217	0.00378262
Q5SUH7	Clint1	Clathrin interactor 1	-0.168261	0.00378362
ERO1A	Ero1a	ERO1-like protein alpha	-0.325704	0.00381743
NTCP	Slc10a1	Sodium/bile acid cotransporter	1.01578	0.00381936
D3YZ08	Terf2	Telomeric repeat-binding factor;Telomeric repeat-binding factor;Telomeric repeat-binding factor 2 (Fragment);Telomeric repeat-binding factor 2	0.0926911	0.00381996
RRFM	Mrrf	Ribosome-recycling factor, mitochondrial	-0.61716	0.00383972
RT30	Mrps30	28S ribosomal protein S30, mitochondrial	0.274426	0.00384949
PTN11	Ptpn11	Tyrosine-protein phosphatase non-receptor type 11	-0.283094	0.00385391
Q5SXR2	Vmp1	Vacuole membrane protein 1 (Fragment);Vacuole membrane protein 1	-0.890398	0.00386275
MDR3	Abcb4	Phosphatidylcholine translocator ABCB4	-0.133583	0.00387114
MIRO1	Rhot1	Mitochondrial Rho GTPase 1	0.101954	0.00388823
SIA4A	St3gal1	CMP-N-acetylneuraminate-beta-galactosamide-alpha-2,3-sialyltransferase 1	-0.720468	0.00389066
ABCB7	Abcb7	ATP-binding cassette sub-family B member 7, mitochondrial	-0.0852796	0.00389098
A0A0B4J1E6	Fcgr2b	Fc receptor, IgG, low affinity IIb;Fc receptor, IgG, low affinity IIb;Fc receptor, IgG, low affinity IIb;Low affinity immunoglobulin gamma Fc region receptor II;Low affinity immunoglobulin gamma Fc region receptor III	-0.498878	0.00389626
B7ZBY7	Ube2v1	Ubiquitin-conjugating enzyme E2 variant 1;Predicted gene 20431;Ubiquitin-conjugating enzyme E2 variant 1	0.572063	0.00390992
SWP70	Swap70	Switch-associated protein 70	-0.55604	0.00391423
ATP6	Mtatp6	ATP synthase subunit a	0.934265	0.00392838
CAZA2	Capza2	F-actin-capping protein subunit alpha-2	0.289168	0.00393766
A0A338P785	Cryzl1	Quinone oxidoreductase-like protein 1 (Fragment);Quinone oxidoreductase-like protein 1;Quinone oxidoreductase-like protein 1;Quinone oxidoreductase-like protein 1;Quinone oxidoreductase-like protein 1 (Fragment);Quinone oxidoreductase-like protein 1	0.0144026	0.00396521
ZNT7	Slc30a7	Zinc transporter 7	-0.702617	0.00397131
GOGA7	Golga7	Golgin subfamily A member 7	2.82151	0.00397829
SRPRA	Srpra	Signal recognition particle receptor subunit alpha	-0.294802	0.00397972
CF047	D17h6s53e	Uncharacterized protein C6orf47 homolog	-0.467335	0.00399575
F6SQM4	Fam234a	Protein FAM234A	-0.315229	0.00402008
RM10	Mrpl10	39S ribosomal protein L10, mitochondrial	-0.179905	0.0040205
GRP75	Hspa9	Stress-70 protein, mitochondrial	-0.233674	0.0040338
AP2M1	Ap2m1	AP-2 complex subunit mu	-0.129319	0.0040338
RAB32	Rab32	Ras-related protein Rab-32	-0.479282	0.00403642
PLAK	Jup	Junction plakoglobin	-0.358694	0.00404162
ALG2	Alg2	Alpha-1,3/1,6-mannosyltransferase ALG2	-0.623544	0.00405651
AT1B1	Atp1b1	Sodium/potassium-transporting ATPase subunit beta-1	-0.321222	0.00406737
SMAP1	Smap1	Stromal membrane-associated protein 1	-0.818827	0.00408418
PUSL1	Pusl1	tRNA pseudouridine synthase-like 1	-0.391454	0.00410823
FKBP9	Fkbp9	Peptidyl-prolyl cis-trans isomerase FKBP9	-0.296352	0.00411906
SNX12	Snx12	Sorting nexin-12	-0.381824	0.0041239
ODPA	Pdha1	Pyruvate dehydrogenase E1 component subunit alpha, somatic form, mitochondrial	0.172863	0.00412716
E9QB02	Mars1	Methionine-tRNA synthetase 1;Methionine--tRNA ligase, cytoplasmic	-0.0622771	0.00413136
CAVN1	Cavin1	Caveolae-associated protein 1	0.292018	0.00413751
PGAM5	Pgam5	Serine/threonine-protein phosphatase PGAM5, mitochondrial	-0.36976	0.00414498
A0A2R8W6T9	Tmprss6	Transmembrane protease serine 6	-0.194896	0.00414504
DPM3	Dpm3	Dolichol-phosphate mannosyltransferase subunit 3	0.20815	0.0041456
F8WHU5	Pds5b	Sister chromatid cohesion protein PDS5 homolog B	-0.442509	0.00415159
SIN3A	Sin3a	Paired amphipathic helix protein Sin3a	-0.208521	0.00415311
CMPK2	Cmpk2	UMP-CMP kinase 2, mitochondrial	-0.375986	0.00415515
ZFY26	Zfyve26	Zinc finger FYVE domain-containing protein 26	-0.319793	0.00415515
CAH3	Ca3	Carbonic anhydrase 3	0.801355	0.00418006
A0A2R8VJW0	Aco2	Aconitate hydratase, mitochondrial (Fragment)	0.351776	0.00418452
DYR	Dhfr	Dihydrofolate reductase	-0.266239	0.00418582
PSB5	Psmb5	Proteasome subunit beta type-5	0.303713	0.00421774
A0A087WPL5	Dhx9	ATP-dependent RNA helicase A	-0.162926	0.00421995
YKT6	Ykt6	Synaptobrevin homolog YKT6	-0.364419	0.00423927
D3Z111	Lypla1	Acyl-protein thioesterase 1	-0.352067	0.00425402
CATO	Ctso	Cathepsin O	-0.220011	0.00426838
6PGL	Pgls	6-phosphogluconolactonase	-0.864545	0.00426844
PEX19	Pex19	Peroxisomal biogenesis factor 19	-0.542824	0.00428123
CLIC1	Clic1	Chloride intracellular channel protein 1	-0.164254	0.0042846
ABH15	Abhd15	Protein ABHD15	0.594651	0.00428527
PWP2A	Pwwp2a	PWWP domain-containing protein 2A	-0.321992	0.00428668
LIMA1	Lima1	LIM domain and actin-binding protein 1	-0.207246	0.00431974
Q3U3G8	Serhl	Serine hydrolase-like protein	0.222132	0.00435229
UCHL3	Uchl3	Ubiquitin carboxyl-terminal hydrolase isozyme L3	-0.529553	0.00438093
SHPK	Shpk	Sedoheptulokinase	0.363868	0.00438921
ES8L2	Eps8l2	Epidermal growth factor receptor kinase substrate 8-like protein 2	-0.11862	0.00439553
IDHC	Idh1	Isocitrate dehydrogenase [NADP] cytoplasmic	0.153336	0.00445465
NOG1	Gtpbp4	Nucleolar GTP-binding protein 1	-0.282509	0.0044584
UMPS	Umps	Uridine 5'-monophosphate synthase	0.167123	0.0044584
A0A0A6YWX1	Usp19	Ubiquitin carboxyl-terminal hydrolase 19	-0.223736	0.00446534
G3X973	Stab1	Stabilin-1	-0.17833	0.00446568
MAL2	Mal2	Protein MAL2	-0.350558	0.00447719
A0A140LIS8	Gm4756	Predicted gene 4756	-0.134324	0.00449239
G3UYW7	Yap1	Transcriptional coactivator YAP1 (Fragment);Transcriptional coactivator YAP1	-0.667355	0.00450663
BTF3	Btf3	Transcription factor BTF3	-0.579523	0.00451022
SNTB1	Sntb1	Beta-1-syntrophin	-0.176921	0.00453342
G3X8P9	Aox1	Aldehyde oxidase 1	-0.353144	0.00453957
B0R058	Gpcpd1	Glycerophosphocholine phosphodiesterase GPCPD1	1.30341	0.00457397
PCKGC	Pck1	Phosphoenolpyruvate carboxykinase, cytosolic [GTP]	-0.480773	0.0045742
D3YVU0	Usp46	Ubiquitin carboxyl-terminal hydrolase 46;Ubiquitin carboxyl-terminal hydrolase 46;Ubiquitin carboxyl-terminal hydrolase 12	-0.181635	0.00460412
RL15	Rpl15	60S ribosomal protein L15	-0.496547	0.00460915
DDAH1	Ddah1	N(G),N(G)-dimethylarginine dimethylaminohydrolase 1	0.279314	0.00461177
H3BL34	Ces1e	Carboxylic ester hydrolase;Carboxylesterase 1E	0.702628	0.00461476
TM263	Tmem263	Transmembrane protein 263	-0.0783178	0.00461931
I7HPW4	Gprc5c	G protein-coupled receptor, family C, group 5, member C;G protein-coupled receptor, family C, group 5, member C;G-protein coupled receptor family C group 5 member C	-0.651141	0.00463944
A0A0M3HEQ0	Txnrd2	Thioredoxin reductase 2, mitochondrial;Thioredoxin reductase 2, mitochondrial;Thioredoxin reductase 2, mitochondrial;Thioredoxin reductase 2, mitochondrial;Thioredoxin reductase 2, mitochondrial;Thioredoxin reductase 2, mitochondrial;Thioredoxin reductase 2, mitochondrial	0.307348	0.0046518
IMP3	Imp3	U3 small nucleolar ribonucleoprotein protein IMP3	-3.78176	0.00465508
KPBB	Phkb	Phosphorylase b kinase regulatory subunit beta	0.310503	0.00465832
RABX5	Rabgef1	Rab5 GDP/GTP exchange factor	0.0592121	0.00466216
SSRG	Ssr3	Translocon-associated protein subunit gamma	-0.0688784	0.00467139
A0A140LHF7	Prmt1	Protein arginine N-methyltransferase 1	-0.358849	0.00467227
TERA	Vcp	Transitional endoplasmic reticulum ATPase	-0.153779	0.00467268
SHOT1	Shtn1	Shootin-1	-0.274514	0.00467293
Q3UMA3	Hgs	Hepatocyte growth factor-regulated tyrosine kinase substrate	-0.154855	0.00467862
D3Z7W0	Iscu	Iron-sulfur cluster assembly enzyme ISCU, mitochondrial;Iron-sulfur cluster assembly enzyme ISCU, mitochondrial	0.376154	0.00468404
G3UXG7	Csnk2b	Casein kinase II subunit beta	-0.484837	0.00470149
E9Q4M8	Tm7sf2	Delta(14)-sterol reductase TM7SF2	0.360842	0.00470418
A0A1L1SS10	Keap1	Kelch-like ECH-associated protein 1	-0.844325	0.00472945
WDR33	Wdr33	pre-mRNA 3' end processing protein WDR33	-2.06203	0.00473817
AATM	Got2	Aspartate aminotransferase, mitochondrial	0.121859	0.00473824
H3BJZ1	Fundc1	FUN14 domain-containing protein 1	-0.420617	0.00474395
TOIP2	Tor1aip2	Torsin-1A-interacting protein 2	-0.366492	0.00475236
BSDC1	Bsdc1	BSD domain-containing protein 1	-0.342327	0.004786
A0A0R4J085	Uap1	UDP-N-acetylhexosamine pyrophosphorylase	-0.154879	0.0047892
PLXA4	Plxna4	Plexin-A4	1.27023	0.0047892
D3YZ60	Rex1bd	Required for excision 1-B domain-containing protein	-0.774301	0.00480767
Q3V493	Trappc4	Trafficking protein particle complex subunit;Trafficking protein particle complex subunit 4	0.536513	0.00481613
A0A338P6U4	Parl	Presenilins-associated rhomboid-like protein, mitochondrial;Presenilins-associated rhomboid-like protein, mitochondrial	0.161065	0.0048216
MFN2	Mfn2	Mitofusin-2	0.0685719	0.00482813
COX5A	Cox5a	Cytochrome c oxidase subunit 5A, mitochondrial	-0.573852	0.00483401
TPC12	Trappc12	Trafficking protein particle complex subunit 12	0.257091	0.00485445
A0A0R4J0B6	Abcg2	Broad substrate-specificity ATP-binding cassette transporter ABCG2;Broad substrate specificity ATP-binding cassette transporter ABCG2;Broad substrate-specificity ATP-binding cassette transporter ABCG2	-0.175173	0.00485683
E9QND8	Atl2	Atlastin-2	-0.173721	0.00488826
Q68FG2	Sptbn2	Spectrin beta chain	-0.0393972	0.00488826
SUN2	Sun2	SUN domain-containing protein 2	-0.189728	0.00489798
CSN5	Cops5	COP9 signalosome complex subunit 5	0.41463	0.00490114
UBAC2	Ubac2	Ubiquitin-associated domain-containing protein 2	0.0155963	0.00490447
A0A1Y7VJZ2	Gstz1	Maleylacetoacetate isomerase	-0.322916	0.00490492
F8WHL1	Slc30a9	Zinc transporter 9	0.525332	0.00491101
ENPP3	Enpp3	Ectonucleotide pyrophosphatase/phosphodiesterase family member 3	-0.355775	0.00491913
AGO2	Ago2	Protein argonaute-2	-0.481596	0.00492499
RBM27	Rbm27	RNA-binding protein 27	-0.735385	0.00494142
VP26C	Vps26c	Vacuolar protein sorting-associated protein 26C	0.292538	0.00494773
B2RSU7	Gcc2	GRIP and coiled-coil domain containing 2;GRIP and coiled-coil domain-containing protein 2;GRIP and coiled-coil domain-containing protein 2	-0.359654	0.00495194
LPPRC	Lrpprc	Leucine-rich PPR motif-containing protein, mitochondrial	0.0969901	0.00496028
SPHK2	Sphk2	Sphingosine kinase 2	-1.06383	0.0049685
A2A997	C8a	Complement component C8 alpha chain	-0.346456	0.0049742
FKBP4	Fkbp4	Peptidyl-prolyl cis-trans isomerase FKBP4	-0.243777	0.0049939
IPO4	Ipo4	Importin-4	-0.242251	0.00499911
ACACA	Acaca	Acetyl-CoA carboxylase 1	0.315707	0.00500849
CD2AP	Cd2ap	CD2-associated protein	-0.232354	0.00502795
G3UWS4	Ppp2r1b	Serine/threonine-protein phosphatase 2A 65 kDa regulatory subunit A beta isoform	-0.375489	0.00503069
RBM12	Rbm12	RNA-binding protein 12	-0.513025	0.0050309
BAP31	Bcap31	B-cell receptor-associated protein 31	-0.433894	0.00503112
LCAT	Lcat	Phosphatidylcholine-sterol acyltransferase	-0.508396	0.00504831
AMPL	Lap3	Cytosol aminopeptidase	0.262195	0.00507567
O08972	Ddah2	N(G),N(G)-dimethylarginine dimethylaminohydrolase 2;N(G),N(G)-dimethylarginine dimethylaminohydrolase 2	-0.374364	0.00508508
PEX14	Pex14	Peroxisomal membrane protein PEX14	-0.265844	0.00509619
D6RI20	Gm50364	Predicted gene, 50364;Immediate early response 3-interacting protein 1	-0.165699	0.00510324
RM32	Mrpl32	39S ribosomal protein L32, mitochondrial	1.05358	0.00513004
A0A0R4IZY9	Dus3l	tRNA-dihydrouridine(47) synthase [NAD(P)(+)];tRNA-dihydrouridine(47) synthase [NAD(P)(+)]-like	-0.666834	0.00513099
LIFR	Lifr	Leukemia inhibitory factor receptor	-0.392562	0.00516979
A0A0N4SVK2	Ddx47	Probable ATP-dependent RNA helicase DDX47 (Fragment);Probable ATP-dependent RNA helicase DDX47 (Fragment);Probable ATP-dependent RNA helicase DDX47 (Fragment);Probable ATP-dependent RNA helicase DDX47	0.58447	0.00516979
RIPR1	Ripor1	Rho family-interacting cell polarization regulator 1	0.437857	0.0051699
Q792Z1	Try10	Trypsin 10	0.550477	0.00519738
NT8F2	Nat8f2	N-acetyltransferase family 8 member 2	0.482867	0.00520355
F8VPN4	Agl	Amylo-1,6-glucosidase, 4-alpha-glucanotransferase	0.254348	0.00522143
SYIM	Iars2	Isoleucine--tRNA ligase, mitochondrial	0.0464773	0.00524961
GRHPR	Grhpr	Glyoxylate reductase/hydroxypyruvate reductase	0.221373	0.00526023
A0A0A0MQ95	Arhgap12	Rho GTPase-activating protein 12	-0.604236	0.00526448
CYFP1	Cyfip1	Cytoplasmic FMR1-interacting protein 1	-0.197578	0.00527734
A0A0G2JEU1	Aldh2	Aldehyde dehydrogenase, mitochondrial;Aldehyde dehydrogenase, mitochondrial	0.255315	0.005279
UD3A1	Ugt3a1	UDP-glucuronosyltransferase 3A1	0.368815	0.00528158
A0A3B2W7T8	Stk38	Serine/threonine-protein kinase 38;Serine/threonine-protein kinase 38;Serine/threonine-protein kinase 38 (Fragment);Serine/threonine-protein kinase 38	-1.56316	0.00528308
SSRD	Ssr4	Translocon-associated protein subunit delta;Signal sequence receptor, delta	-0.230957	0.00529831
NDUS2	Ndufs2	NADH dehydrogenase [ubiquinone] iron-sulfur protein 2, mitochondrial	0.234594	0.00532115
TMM43	Tmem43	Transmembrane protein 43	-0.548077	0.00534071
A2AQU8	Srxn1	Sulfiredoxin;Sulfiredoxin-1	-0.156957	0.00534071
STXB3	Stxbp3	Syntaxin-binding protein 3	0.25984	0.00534891
B1AYU7	Cwc22	Pre-mRNA-splicing factor CWC22 homolog	-1.24781	0.005355
RT26	Mrps26	28S ribosomal protein S26, mitochondrial	-2.26339	0.00537387
A2A9V5	Slc25a19	Mitochondrial thiamine pyrophosphate carrier	-0.690084	0.00540966
SERB	Psph	Phosphoserine phosphatase	-0.416936	0.00541174
ODB2	Dbt	Lipoamide acyltransferase component of branched-chain alpha-keto acid dehydrogenase complex, mitochondrial	-0.236404	0.00542059
VDAC1	Vdac1	Voltage-dependent anion-selective channel protein 1	-0.154168	0.00542359
FAD1	Flad1	FAD synthase	-0.218299	0.00545434
SPRY4	Spryd4	SPRY domain-containing protein 4	0.381684	0.00545751
B2MG	B2m	Beta-2-microglobulin	-0.302254	0.00546523
BAP29	Bcap29	B-cell receptor-associated protein 29	-0.354239	0.00548585
ATPD	Atp5f1d	ATP synthase subunit delta, mitochondrial	0.412872	0.00548834
SERC	Psat1	Phosphoserine aminotransferase	-2.26601	0.00552513
LG3BP	Lgals3bp	Galectin-3-binding protein	-0.253934	0.00554339
Q3TA68	Wdr36	WD repeat domain 36	-0.204103	0.00554757
PALLD	Palld	Palladin	-0.178527	0.00555224
S27A5	Slc27a5	Bile acyl-CoA synthetase	-0.227158	0.00555717
A0A3Q4EG84	Rmc1	Regulator of MON1-CCZ1 complex	-0.558387	0.00555821
MINY1	Mindy1	Ubiquitin carboxyl-terminal hydrolase MINDY-1	-0.166105	0.00555821
ERAP1	Erap1	Endoplasmic reticulum aminopeptidase 1	0.264054	0.00556349
SYWM	Wars2	Tryptophan--tRNA ligase, mitochondrial	-0.940126	0.00559828
IN35	Ifi35	Interferon-induced 35 kDa protein homolog	-0.172503	0.0056053
E9PZ00	Psap	Prosaposin	-0.590761	0.00560909
FAF1	Faf1	FAS-associated factor 1	-0.1612	0.00561121
WBP2	Wbp2	WW domain-binding protein 2	0.856119	0.00564512
LTOR3	Lamtor3	Ragulator complex protein LAMTOR3	-0.355498	0.00565513
BROX	Brox	BRO1 domain-containing protein BROX	-0.482897	0.00565598
SQOR	Sqor	Sulfide:quinone oxidoreductase, mitochondrial	-0.339373	0.00566277
OCTC	Crot	Peroxisomal carnitine O-octanoyltransferase	-0.336598	0.00566433
STX8	Stx8	Syntaxin-8	-0.518141	0.0056731
MMAA	Mmaa	Methylmalonic aciduria type A homolog, mitochondrial	-0.238717	0.00567612
NGDN	Ngdn	Neuroguidin	-0.0702784	0.00569271
A8DUK4	Hbb-bs	Beta-globin	0.599552	0.0056982
A0A286YDN1	Eml3	Echinoderm microtubule-associated protein-like 3	-0.554459	0.00571186
PRS7	Psmc2	26S proteasome regulatory subunit 7	-0.122917	0.00571271
EHD2	Ehd2	EH domain-containing protein 2	1.33337	0.00573587
B1AQR8	Lgals9	Galectin;Galectin-9;Galectin-9	-0.221261	0.00577453
GNAI3	Gnai3	Guanine nucleotide-binding protein G(i) subunit alpha	-0.158033	0.00578501
MRES1	Mtres1	Mitochondrial transcription rescue factor 1	-0.748831	0.00579737
DDI2	Ddi2	Protein DDI1 homolog 2	-0.193534	0.00581654
GGT5	Ggt5	Glutathione hydrolase 5 proenzyme	-0.181952	0.00583711
F6SMJ7	Gtpbp8	GTP-binding protein 8 (Fragment);GTP-binding protein 8 (Fragment);GTP-binding protein 8	-0.0584673	0.00584045
E9Q6M7	Pum1	Pumilio homolog 1	-0.790659	0.00588124
ACOT4	Acot4	Peroxisomal succinyl-coenzyme A thioesterase	1.36032	0.00588744
UGPA	Ugp2	UTP--glucose-1-phosphate uridylyltransferase	0.252796	0.00588874
A0A0R4J0N5	Pdcd2	Programmed cell death protein 2	-0.536007	0.00592071
A0A0R4J0J8	Specc1l	Cytospin-A	-0.462688	0.00593646
COX3	mt-Co3	Cytochrome c oxidase subunit 3	-0.777029	0.00597478
MFA1A	Mfap1a	Microfibrillar-associated protein 1A;Microfibrillar-associated protein 1B	-0.98112	0.00597621
A0A0R4J1C5	Atpaf2	ATP synthase mitochondrial F1 complex assembly factor 2	0.25504	0.00602723
LETM1	Letm1	Mitochondrial proton/calcium exchanger protein	-0.183272	0.00603934
E9Q6L7	Gm10639	Glutathione S-transferase	-3.57689	0.00605526
ATPMD	Atp5md	ATP synthase membrane subunit DAPIT, mitochondrial	-0.393555	0.00606933
QKI	Qki	Protein quaking	-1.38731	0.00609945
HEP2	Serpind1	Heparin cofactor 2	0.253388	0.00613882
E9Q0T0	Ppt2	Lysosomal thioesterase PPT2 (Fragment);Lysosomal thioesterase PPT2 (Fragment);Lysosomal thioesterase PPT2	0.473551	0.0061596
HMCS2	Hmgcs2	Hydroxymethylglutaryl-CoA synthase, mitochondrial	0.301996	0.00616244
M0QWY0	Emc8	ER membrane protein complex subunit 8 (Fragment);ER membrane protein complex subunit 8	-0.201207	0.00616568
EFL1	Efl1	Elongation factor-like GTPase 1	-0.188548	0.00617081
A0A0J9YUI3	Pomp	Proteasome maturation protein	-0.415877	0.00617842
EIF3D	Eif3d	Eukaryotic translation initiation factor 3 subunit D	-0.0904352	0.00618072
G3X956	Supt16	SPT16, facilitates chromatin-remodeling subunit;FACT complex subunit SPT16	-0.318973	0.00618571
CPSF7	Cpsf7	Cleavage and polyadenylation specificity factor subunit 7	-0.253411	0.00618587
SYVC	Vars1	Valine--tRNA ligase	-0.136001	0.00618587
DHB8	Hsd17b8	Estradiol 17-beta-dehydrogenase 8	0.231557	0.00618919
FMO2	Fmo2	Dimethylaniline monooxygenase [N-oxide-forming] 2	0.485129	0.0062162
ECHM	Echs1	Enoyl-CoA hydratase, mitochondrial	0.148554	0.00621841
CP4B1	Cyp4b1	Cytochrome P450 4B1	-0.558478	0.00624874
HSPB8	Hspb8	Heat shock protein beta-8	-0.412113	0.00624982
D3YW42	Ccdc9	Coiled-coil domain-containing protein 9	-0.41631	0.00625671
EFGM	Gfm1	Elongation factor G, mitochondrial	-0.167814	0.00629158
B1AQF4	Dusp3	Dual specificity protein phosphatase;Dual specificity protein phosphatase;Dual specificity protein phosphatase 3	0.512784	0.00631849
SC61G	Sec61g	Protein transport protein Sec61 subunit gamma	-0.705906	0.00632559
E9Q1W7	Tbck	TBC domain-containing protein kinase-like protein	-0.69182	0.00636892
CRYL1	Cryl1	Lambda-crystallin homolog	0.249156	0.00640922
PIGR	Pigr	Polymeric immunoglobulin receptor	0.595189	0.00641616
E9Q5L3	Acadsb	Short/branched chain-specific acyl-CoA dehydrogenase, mitochondrial;Short/branched chain specific acyl-CoA dehydrogenase, mitochondrial	-0.270406	0.00648353
G3UWD9	Slc17a3	Solute carrier family 17 (sodium phosphate), member 3;Solute carrier family 17 (sodium phosphate), member 3;Solute carrier family 17 (sodium phosphate), member 3	-0.174443	0.00648462
TPSNR	Tapbpl	Tapasin-related protein	-0.377933	0.00650357
BAZ1B	Baz1b	Tyrosine-protein kinase BAZ1B	-0.724432	0.00651155
NU1M	Mtnd1	NADH-ubiquinone oxidoreductase chain 1	0.762135	0.00651676
S27A4	Slc27a4	Long-chain fatty acid transport protein 4	-0.33857	0.0065195
NAA35	Naa35	N-alpha-acetyltransferase 35, NatC auxiliary subunit	-0.252717	0.00655397
D3Z5T2	Armc10	Armadillo repeat-containing protein 10	-0.288725	0.00656553
PDK1	Pdk1	[Pyruvate dehydrogenase (acetyl-transferring)] kinase isozyme 1, mitochondrial	0.381901	0.00657227
E9Q2A6	Ptk2b	Protein-tyrosine kinase 2-beta	0.190923	0.00660481
J3QP71	Bsg	Basigin (Fragment);Basigin;Basigin	0.364563	0.00660829
GSH0	Gclm	Glutamate--cysteine ligase regulatory subunit	-0.263607	0.00661041
A0A0R4J1N7	Ank1	Ankyrin-1;Ank1 protein;Ankyrin-1;Ankyrin-1;Ankyrin-1;Ankyrin-1;Ankyrin-1;Ankyrin-1;Ank1 protein	0.335084	0.00662041
A2A8E2	Czib	CXXC motif-containing zinc-binding protein;CXXC motif containing zinc binding protein	0.36181	0.00666088
A0A0R4J0P1	Acad8	Isobutyryl-CoA dehydrogenase, mitochondrial;Isobutyryl-CoA dehydrogenase, mitochondrial;Isobutyryl-CoA dehydrogenase, mitochondrial	0.116933	0.00666276
A0A0A6YVR9	Surf1	SURF1-like protein (Fragment);Surfeit locus protein 1	-0.390397	0.00667541
A0A0R4J173	Tmtc3	Protein O-mannosyl-transferase TMTC3	-0.309643	0.00667635
MK03	Mapk3	Mitogen-activated protein kinase 3	-0.0351396	0.0067169
PCY1A	Pcyt1a	Choline-phosphate cytidylyltransferase A	-0.144183	0.00672353
A0A0G2JEC4	Sh3glb1	Endophilin-B1	-0.175919	0.00672487
BAG5	Bag5	BAG family molecular chaperone regulator 5	-0.358756	0.00672813
RCC2	Rcc2	Protein RCC2	-0.276499	0.00675335
CAVN2	Cavin2	Caveolae-associated protein 2	0.245815	0.00680393
FKBP3	Fkbp3	Peptidyl-prolyl cis-trans isomerase FKBP3	-0.0544482	0.00680613
A0A0G2JEG0	Mvk	Mevalonate kinase;Mevalonate kinase;Mevalonate kinase (Fragment);Mevalonate kinase;Mevalonate kinase	0.460547	0.00685728
DEST	Dstn	Destrin	0.367953	0.00685996
Q3TCU5	Tapbp	Tapasin	-0.329908	0.00688586
E9Q9C0	Ablim1	Actin-binding LIM protein 1	-0.211686	0.00690305
D6RH37	Pkn1	Serine/threonine-protein kinase N1	-0.15549	0.00690877
AMACR	Amacr	Alpha-methylacyl-CoA racemase	-0.13655	0.00697304
A0A0R4J1Z3	Tmem33	Transmembrane protein 33	-0.201636	0.00697327
A0A0R4J052	Hagh	Hydroxyacylglutathione hydrolase, mitochondrial;Hydroxyacylglutathione hydrolase, mitochondrial;Hydroxyacylglutathione hydrolase, mitochondrial	-0.741785	0.00697354
METH	Mtr	Methionine synthase	-0.07614	0.00699367
PM34	Slc25a17	Peroxisomal membrane protein PMP34	0.335421	0.00701392
GTR2	Slc2a2	Solute carrier family 2, facilitated glucose transporter member 2	0.455143	0.00706009
SYSM	Sars2	Serine--tRNA ligase, mitochondrial	-0.337695	0.00706272
ABCB6	Abcb6	ATP-binding cassette sub-family B member 6, mitochondrial	-0.0583912	0.00706983
EF2	Eef2	Elongation factor 2	-0.123177	0.00710042
EIF3A	Eif3a	Eukaryotic translation initiation factor 3 subunit A	-0.158143	0.00710415
SFXN1	Sfxn1	Sideroflexin-1	-0.25086	0.0071151
A0A1D5RLG0	Hsdl1	Inactive hydroxysteroid dehydrogenase-like protein 1	-0.142239	0.00711943
A2AP32	Ndufb6	NADH dehydrogenase [ubiquinone] 1 beta subcomplex subunit 6	-0.290916	0.00716008
SRSF2	Srsf2	Serine/arginine-rich splicing factor 2	-0.342145	0.00717803
A0A286YCZ5	Fars2	Phenylalanine--tRNA ligase, mitochondrial;Phenylalanine--tRNA ligase, mitochondrial;Phenylalanine--tRNA ligase, mitochondrial	0.237608	0.00718485
KEG1	Keg1	Glycine N-acyltransferase-like protein Keg1	-0.253804	0.00720726
XPP3	Xpnpep3	Xaa-Pro aminopeptidase 3	-0.364394	0.00720779
IF2B	Eif2s2	Eukaryotic translation initiation factor 2 subunit 2	-0.168473	0.00720779
A0A498WGK6	Tm9sf3	Transmembrane 9 superfamily member;Transmembrane 9 superfamily member 3	-0.587374	0.00723282
AQP1	Aqp1	Aquaporin-1	-0.384106	0.0072349
S4R2K0	Pdf	Peptide deformylase	-0.395194	0.00725297
D3Z627	Itgal	Integrin alpha-L	-1.22105	0.00728369
ASC	Pycard	Apoptosis-associated speck-like protein containing a CARD	-0.495912	0.00729292
CP254	Cyp2c54	Cytochrome P450 2C54	0.69707	0.00732113
AT1A4	Atp1a4	Sodium/potassium-transporting ATPase subunit alpha-4	-0.91874	0.00732255
A0A3Q4EC24	Mtch1	Mitochondrial carrier homolog 1 (Fragment);Mitochondrial carrier homolog 1 (Fragment);Mitochondrial carrier homolog 1 (Fragment);Mitochondrial carrier homolog 1	0.397968	0.00732506
D3Z340	Appl2	DCC-interacting protein 13-beta (Fragment);DCC-interacting protein 13-beta;DCC-interacting protein 13-beta (Fragment);DCC-interacting protein 13-beta	0.636794	0.00735921
CP3AP	Cyp3a25	Cytochrome P450 3A25	-0.415955	0.00736046
Q91VA7	Idh3b	Isocitrate dehydrogenase [NAD] subunit, mitochondrial	0.138764	0.00739044
GGLO	Gulo	L-gulonolactone oxidase	0.295102	0.00739813
B2RQ57	Abl2	Tyrosine-protein kinase;Tyrosine-protein kinase;Tyrosine-protein kinase ABL1;Tyrosine-protein kinase ABL2	0.298448	0.00739813
FM25C	Fam25c	Protein FAM25C	-1.13522	0.00739889
H3BKH6	Esd	S-formylglutathione hydrolase	-0.433566	0.00740344
F7CUQ1	Bak1	Bcl-2 homologous antagonist/killer;Bcl-2 homologous antagonist/killer;Bak1 protein	-0.624805	0.00741592
RL23A	Rpl23a	60S ribosomal protein L23a	-0.128652	0.00741592
B6CI26	Slc25a21	Mitochondrial 2-oxodicarboxylate carrier	0.425165	0.00745163
SORCN	Sri	Sorcin	-0.109615	0.00746904
A0A2R8VHH1	Nup155	Nuclear pore complex protein Nup155	-0.204386	0.0075343
S38A3	Slc38a3	Sodium-coupled neutral amino acid transporter 3	-1.32593	0.00755164
PUR4	Pfas	Phosphoribosylformylglycinamidine synthase	-0.180358	0.00758217
DBNL	Dbnl	Drebrin-like protein	-0.534946	0.00758667
SRSF6	Srsf6	Serine/arginine-rich splicing factor 6	-0.0444592	0.007595
E9QMK9	Dglucy	D-glutamate cyclase, mitochondrial;D-glutamate cyclase, mitochondrial	-0.182246	0.00759602
IQGA1	Iqgap1	Ras GTPase-activating-like protein IQGAP1	-0.0549673	0.00760286
ABCD3	Abcd3	ATP-binding cassette sub-family D member 3	0.303401	0.00764654
E9Q580	Myo1b	Unconventional myosin-Ib	0.986157	0.00765625
B7ZC19	Pigt	GPI transamidase component PIG-T	0.455355	0.00768447
VATA	Atp6v1a	V-type proton ATPase catalytic subunit A	-0.143887	0.00770612
PDLI5	Pdlim5	PDZ and LIM domain protein 5	-0.163563	0.00777191
B1AT92	Grb2	Growth factor receptor-bound protein 2;Growth factor receptor-bound protein 2 (Fragment);Growth factor receptor-bound protein 2	-0.229306	0.00778021
DX39B	Ddx39b	Spliceosome RNA helicase Ddx39b	0.17458	0.00778485
FITM2	Fitm2	Fat storage-inducing transmembrane protein 2	1.0567	0.00780755
A0A2I3BQS3	Gnpnat1	Glucosamine 6-phosphate N-acetyltransferase (Fragment);Glucosamine 6-phosphate N-acetyltransferase (Fragment);Glucosamine 6-phosphate N-acetyltransferase (Fragment);Glucosamine 6-phosphate N-acetyltransferase	-0.50819	0.00781408
A0A0R4J1E2	Eef1d	Elongation factor 1-delta;Elongation factor 1-delta (Fragment);Elongation factor 1-delta;Elongation factor 1-delta	-0.386935	0.00783435
UBR4	Ubr4	E3 ubiquitin-protein ligase UBR4	0.223596	0.00786673
D6RCI4	2410004B18Rik	RIKEN cDNA 2410004B18 gene;RIKEN cDNA 2410004B18 gene (Fragment);UPF0690 protein C1orf52 homolog	-0.292648	0.00787986
NUP54	Nup54	Nuclear pore complex protein Nup54	-0.408883	0.00790299
VP33B	Vps33b	Vacuolar protein sorting-associated protein 33B	-1.36751	0.00792088
RNPS1	Rnps1	RNA-binding protein with serine-rich domain 1	-0.199592	0.00794959
A0A3B2WBH9	Tjp2	Tight junction protein ZO-2	-0.122596	0.00795536
RS27L	Rps27l	40S ribosomal protein S27-like	-0.155965	0.00795553
CEIP2	Cemip2	Cell surface hyaluronidase	-1.32918	0.00796879
F126B	Fam126b	Protein FAM126B	-0.711099	0.00796879
SYAC	Aars1	Alanine--tRNA ligase, cytoplasmic	0.11131	0.00800031
A0A1D5RLS2	Nudt21	Cleavage and polyadenylation-specificity factor subunit 5 (Fragment);Cleavage and polyadenylation specificity factor subunit 5;Cleavage and polyadenylation specificity factor subunit 5	-0.202265	0.00803419
RN114	Rnf114	E3 ubiquitin-protein ligase RNF114	-0.276806	0.00806434
A0A0R4J079	Acbd3	Golgi resident protein GCP60	-0.184518	0.00807325
MDHM	Mdh2	Malate dehydrogenase, mitochondrial	-0.147727	0.00807449
A2AER8	Pqbp1	Polyglutamine-binding protein 1 (Fragment);Polyglutamine-binding protein 1 (Fragment);Polyglutamine-binding protein 1	-0.240439	0.00809821
A0A0N4SVB8	Arl8b	ADP-ribosylation factor-like protein 8B	0.451652	0.00814368
SPF45	Rbm17	Splicing factor 45	-0.174613	0.00815284
Q3UER8	Fgg	Fibrinogen gamma chain	-0.190276	0.00816315
PSB1	Psmb1	Proteasome subunit beta type-1	0.125744	0.00816595
A0A0N4SV05	Ppp4r2	Serine/threonine-protein phosphatase 4 regulatory subunit 2 (Fragment);Serine/threonine-protein phosphatase 4 regulatory subunit 2 (Fragment);Serine/threonine-protein phosphatase 4 regulatory subunit 2;Serine/threonine-protein phosphatase 4 regulatory subunit 2	-1.14698	0.00821668
GALD1	Gatd1	Glutamine amidotransferase-like class 1 domain-containing protein 1	-0.152634	0.00822133
PROC	Proc	Vitamin K-dependent protein C	1.36792	0.0082854
ZC3HF	Zc3h15	Zinc finger CCCH domain-containing protein 15	-0.142959	0.00829377
ITA1	Itga1	Integrin alpha-1	0.240454	0.00829901
A0A0R4J0B2	Plbd1	Phospholipase B-like;Phospholipase B-like 1	0.619009	0.00830197
A0A0N4SUJ2	Dysf	Dysferlin	-0.53064	0.00831777
RCC1L	Rcc1l	RCC1-like G exchanging factor-like protein	-0.811061	0.00833258
Q3TMX5	Manf	Mesencephalic astrocyte-derived neurotrophic factor;Armet protein	-0.584704	0.00833567
PRS10	Psmc6	26S proteasome regulatory subunit 10B	0.133164	0.00840709
FMO4	Fmo4	Dimethylaniline monooxygenase [N-oxide-forming] 4	-0.18198	0.00841416
TCPH	Cct7	T-complex protein 1 subunit eta	-0.14446	0.00841814
NB5R3	Cyb5r3	NADH-cytochrome b5 reductase 3	0.214206	0.00841836
A2AHX9	Bcl2l1	Bcl-2-like protein 1 (Fragment);Bcl-2-like protein 1;Bcl-2-like protein 1 (Fragment)	-0.0567837	0.00842451
ABRX2	Abraxas2	BRISC complex subunit Abraxas 2	-0.131772	0.00843071
GSTK1	Gstk1	Glutathione S-transferase kappa 1	-0.339396	0.00844637
COG8	Cog8	Conserved oligomeric Golgi complex subunit 8	-0.468779	0.00851452
ILF2	Ilf2	Interleukin enhancer-binding factor 2	-0.193751	0.0085191
VAC14	Vac14	Protein VAC14 homolog	-0.561372	0.00853354
D3YW25	Ninj1	Ninjurin-1	-0.768076	0.00859864
UB2L6	Ube2l6	Ubiquitin/ISG15-conjugating enzyme E2 L6	-0.765985	0.00863221
RENT2	Upf2	Regulator of nonsense transcripts 2	-0.603759	0.00865029
GANAB	Ganab	Neutral alpha-glucosidase AB	-0.160458	0.00870991
CMBL	Cmbl	Carboxymethylenebutenolidase homolog	0.296428	0.00870991
A0A2I3BRT4	Eppk1	Epiplakin	-0.248594	0.00875668
FOCAD	Focad	Focadhesin	0.0291744	0.00876496
C1TM	Mthfd1l	Monofunctional C1-tetrahydrofolate synthase, mitochondrial	-1.84653	0.00884086
D3YUB9	Pabpn1	Polyadenylate-binding protein 2 (Fragment);Predicted gene 20521;Polyadenylate-binding protein 2;Polyadenylate-binding protein 2	-0.0129574	0.00886859
F8WGD9	Agpat5	1-acyl-sn-glycerol-3-phosphate acyltransferase epsilon	-2.12912	0.00887573
NUP37	Nup37	Nucleoporin Nup37	-0.234028	0.0089153
A0A3B2WCL5	Ranbp3	Ran-binding protein 3	-1.09092	0.00895886
ACL6A	Actl6a	Actin-like protein 6A	-0.0578159	0.00900046
NQO2	Nqo2	Ribosyldihydronicotinamide dehydrogenase [quinone]	-0.128085	0.0090035
A0A0A6YWP6	Atp6v1h	V-type proton ATPase subunit H	-0.121177	0.00902075
IRGM1	Irgm1	Immunity-related GTPase family M protein 1	-0.205877	0.00902454
COX1	Mtco1	Cytochrome c oxidase subunit 1	1.25604	0.00903814
MBL2	Mbl2	Mannose-binding protein C	-0.992694	0.00904594
A0A1Y7VK55	Nfic	Nuclear factor 1;Nuclear factor 1 C-type	-0.133596	0.00904785
CP2J6	Cyp2j6	Cytochrome P450 2J6	-1.30543	0.00907407
LMNA	Lmna	Prelamin-A/C	-0.132263	0.00911678
ATTY	Tat	Tyrosine aminotransferase	-1.25081	0.00911918
B1ASP2	Jak1	Tyrosine-protein kinase	-0.0860347	0.00912292
QCR1	Uqcrc1	Cytochrome b-c1 complex subunit 1, mitochondrial	0.142249	0.00914729
THUM3	Thumpd3	THUMP domain-containing protein 3	0.170194	0.00920266
A2ASW6	Map3k20	Mitogen-activated protein kinase kinase kinase 20 (Fragment);Mitogen-activated protein kinase kinase kinase 20	-0.0550635	0.00924755
CSKI2	Caskin2	Caskin-2	-0.375475	0.00926756
GDIR1	Arhgdia	Rho GDP-dissociation inhibitor 1	-0.271779	0.00928444
EXOS4	Exosc4	Exosome complex component RRP41	-0.242307	0.00929432
Q9DCE9	Igtp	Interferon gamma-induced GTPase	-0.631276	0.00931908
AOXC	Aox3	Aldehyde oxidase 3	-0.164584	0.00933398
KAPCA	Prkaca	cAMP-dependent protein kinase catalytic subunit alpha	0.453847	0.00936373
A0A0R4J015	Abcc3	Canalicular multispecific organic anion transporter 2	-0.378135	0.00937232
FBX4	Fbxo4	F-box only protein 4	-0.314015	0.00937232
D3YW97	Ufm1	Ubiquitin-fold modifier 1	-0.27235	0.00939657
EMC7	Emc7	ER membrane protein complex subunit 7	-0.185198	0.00939795
A0A5K1VVQ1	Ttn	Titin	-0.0809439	0.00940962
F6YWB5	Tmem256	Transmembrane protein 256 (Fragment)	0.24599	0.00941182
D3Z7S2	Rnf25	E3 ubiquitin-protein ligase RNF25 (Fragment);E3 ubiquitin-protein ligase RNF25;E3 ubiquitin-protein ligase RNF25	-0.200282	0.00941978
A0A171EBL2	Rnf213	E3 ubiquitin-protein ligase RNF213	-0.283725	0.00944344
A2API8	Pakap	Paralemmin A kinase anchor protein;Paralemmin A kinase anchor protein (Fragment);A-kinase anchor protein 2	-0.275079	0.00944912
A0A1L1SRK1	Nt5dc1	5'-nucleotidase domain-containing protein 1 (Fragment);5'-nucleotidase domain-containing protein 1	-0.288143	0.00945635
E9PVU0	Myo6	Unconventional myosin-VI	0.159714	0.00946554
STA5A	Stat5a	Signal transducer and activator of transcription 5A	0.311306	0.00959375
PSD12	Psmd12	26S proteasome non-ATPase regulatory subunit 12	0.104979	0.00960273
COQ8A	Coq8a	Atypical kinase COQ8A, mitochondrial	0.237661	0.00962468
PNPH	Pnp	Purine nucleoside phosphorylase	0.445921	0.00964834
PDCD4	Pdcd4	Programmed cell death protein 4	0.398429	0.00966115
HDHD5	Hdhd5	Haloacid dehalogenase-like hydrolase domain-containing 5	-0.102073	0.00968703
IF4B	Eif4b	Eukaryotic translation initiation factor 4B	-0.47154	0.00969705
A2AEM2	Clcc1	Chloride channel CLIC-like protein 1	-0.610068	0.00971489
RBSK	Rbks	Ribokinase	1.25638	0.00972589
G3UX79	Mrps18b	28S ribosomal protein S18b, mitochondrial (Fragment);28S ribosomal protein S18b, mitochondrial (Fragment);28S ribosomal protein S18b, mitochondrial (Fragment);28S ribosomal protein S18b, mitochondrial	-0.164639	0.00972786
QCR2	Uqcrc2	Cytochrome b-c1 complex subunit 2, mitochondrial	0.259392	0.00974379
D3YU00	Stard5	StAR-related lipid transfer protein 5	0.536864	0.00981563
A0A0A6YXL6	Lrba	Lipopolysaccharide-responsive and beige-like anchor protein	0.23084	0.00983891
A0A3B2WDB3	Lclat1	Lysocardiolipin acyltransferase 1 (Fragment);Lysocardiolipin acyltransferase 1	-0.186029	0.00984397
Q3TVK3	Dnpep	Aspartyl aminopeptidase	0.246007	0.00984711
LGMN	Lgmn	Legumain	-0.757046	0.00984942
COPG2	Copg2	Coatomer subunit gamma-2	0.0561696	0.00985042
F6VT60	Afg1l	AFG1-like ATPase (Fragment);AFG1-like ATPase	-0.240854	0.00985687
FA12	F12	Coagulation factor XII	0.537112	0.0098714
CDD	Cda	Cytidine deaminase	0.184607	0.0098902
P4K2A	Pi4k2a	Phosphatidylinositol 4-kinase type 2-alpha	-0.722202	0.00989491
NID1	Nid1	Nidogen-1	-0.479595	0.00991112
SYRM	Rars2	Probable arginine--tRNA ligase, mitochondrial	-1.12731	0.00992481
A2A547	Rpl19	Ribosomal protein L19;60S ribosomal protein L19	-0.279406	0.00992943
E9Q1J7	Pccb	Propionyl-CoA carboxylase beta chain, mitochondrial;Propionyl-CoA carboxylase beta chain, mitochondrial	0.203508	0.00993954
RBGP1	Rabgap1	Rab GTPase-activating protein 1	-0.572618	0.0099687
ELL	Ell	RNA polymerase II elongation factor ELL	-0.0862007	0.0100337
A0A1L1SSW1	Lars2	Probable leucine--tRNA ligase, mitochondrial;Probable leucine--tRNA ligase, mitochondrial	-0.272112	0.0100501
HNRPM	Hnrnpm	Heterogeneous nuclear ribonucleoprotein M	-0.159551	0.0101014
E9Q2S9	Ccdc43	Coiled-coil domain-containing protein 43	-0.875704	0.0101362
A2AUE1	Dnajc5	DnaJ homolog subfamily C member 5 (Fragment);DnaJ homolog subfamily C member 5;DnaJ homolog subfamily C member 5	-0.44758	0.0101504
VTNC	Vtn	Vitronectin	-0.358641	0.0101666
DHSD	Sdhd	Succinate dehydrogenase [ubiquinone] cytochrome b small subunit, mitochondrial	0.989235	0.0101666
LS14A	Lsm14a	Protein LSM14 homolog A	-0.334819	0.0101667
RS9	Rps9	40S ribosomal protein S9	-0.0657316	0.0101752
IBTK	Ibtk	Inhibitor of Bruton tyrosine kinase	-0.292983	0.010193
PNCB	Naprt	Nicotinate phosphoribosyltransferase	-0.32717	0.0102121
PX11C	Pex11g	Peroxisomal membrane protein 11C	-0.489269	0.0102214
MOCS3	Mocs3	Adenylyltransferase and sulfurtransferase MOCS3	-0.350605	0.0102401
H3BK65	Eps15	Epidermal growth factor receptor substrate 15;Epidermal growth factor receptor substrate 15;Epidermal growth factor receptor pathway substrate 15 isoform B	-0.13573	0.0102508
AP5B1	Ap5b1	AP-5 complex subunit beta-1	-0.51612	0.0102619
S10A9	S100a9	Protein S100-A9	-1.36634	0.0102731
G3X9M0	Dap3	28S ribosomal protein S29, mitochondrial;28S ribosomal protein S29, mitochondrial	0.29207	0.0103032
Q9CPS5	Psmd8	26S proteasome non-ATPase regulatory subunit 8	0.186131	0.0103533
A0A0R4IZY2	Cyp2d26	Cytochrome P450 2D26	0.279666	0.0103708
AT2A2	Atp2a2	Sarcoplasmic/endoplasmic reticulum calcium ATPase 2	-0.106949	0.0103891
DERL1	Derl1	Derlin-1	-0.247248	0.0103935
SPF30	Smndc1	Survival of motor neuron-related-splicing factor 30	0.218574	0.0103976
E9Q9H2	Dnajc2	DnaJ homolog subfamily C member 2	-0.111852	0.0104001
CUL3	Cul3	Cullin-3	-0.00627743	0.0104004
THYN1	Thyn1	Thymocyte nuclear protein 1	-0.455133	0.0104038
CASP3	Casp3	Caspase-3	-0.621917	0.010408
XYLB	Xylb	Xylulose kinase	0.157807	0.0104269
PROD	Prodh	Proline dehydrogenase 1, mitochondrial	0.254854	0.010427
RAB5B	Rab5b	Ras-related protein Rab-5B	-0.658637	0.0104414
DENR	Denr	Density-regulated protein	-0.535995	0.01045
A2AE89	Gstm1	Glutathione S-transferase Mu 1	-0.288422	0.0104742
PEX12	Pex12	Peroxisome assembly protein 12	-0.0644505	0.0104742
WDR91	Wdr91	WD repeat-containing protein 91	0.52472	0.0105281
RL8	Rpl8	60S ribosomal protein L8	-0.344222	0.0105314
IF2M	Mtif2	Translation initiation factor IF-2, mitochondrial	-0.626427	0.0105864
B7ZCU0	Abi1	Abl interactor 1	-0.190547	0.0106123
A0A087WNZ7	Trip12	E3 ubiquitin-protein ligase TRIP12;E3 ubiquitin-protein ligase TRIP12 (Fragment);E3 ubiquitin-protein ligase TRIP12	0.115708	0.0106268
EFTS	Tsfm	Elongation factor Ts, mitochondrial	-0.167767	0.0106627
A2BGI8	Ppih	Peptidyl-prolyl cis-trans isomerase (Fragment)	0.415818	0.0106674
PRKRA	Prkra	Interferon-inducible double-stranded RNA-dependent protein kinase activator A	-0.213299	0.0106753
E9PWG9	Map3k5	Mitogen-activated protein kinase kinase kinase 5	0.445614	0.0106808
PYR1	Cad	CAD protein	-0.184803	0.0106984
RLA1	Rplp1	60S acidic ribosomal protein P1	-0.575549	0.0107305
SPT5H	Supt5h	Transcription elongation factor SPT5	-0.231776	0.0107972
AMBP	Ambp	Protein AMBP	-0.105879	0.0108171
RAB2A	Rab2a	Ras-related protein Rab-2A	0.113151	0.0108202
SELT	Selenot	Thioredoxin reductase-like selenoprotein T	-0.141787	0.0108655
SAM50	Samm50	Sorting and assembly machinery component 50 homolog	0.0588963	0.0108662
EZRI	Ezr	Ezrin	0.144782	0.010872
A2AJ72	Fubp3	Far upstream element (FUSE)-binding protein 3	-0.199971	0.0108746
A0A0U1RPX3	Dguok	Deoxyguanosine kinase, mitochondrial (Fragment);Deoxyguanosine kinase, mitochondrial;Deoxyguanosine kinase, mitochondrial	-0.435444	0.0108984
MARH6	Marchf6	E3 ubiquitin-protein ligase MARCHF6	0.233213	0.0109462
K2C7	Krt7	Keratin, type II cytoskeletal 7	0.426173	0.0109477
F7BBA2	Stard7	StAR-related lipid transfer protein 7, mitochondrial (Fragment);StAR-related lipid transfer protein 7, mitochondrial	-0.487344	0.0109561
A3QK59	Dhx33	ATP-dependent RNA helicase DHX33	-0.618522	0.0109961
A0A2R8VI39	Tsta3	GDP-L-fucose synthase	0.428331	0.0109971
MCL1	Mcl1	Induced myeloid leukemia cell differentiation protein Mcl-1 homolog	-1.05902	0.011001
D6REG4	Grhpr	Glyoxylate reductase/hydroxypyruvate reductase	0.845926	0.0110199
ALG8	Alg8	Probable dolichyl pyrophosphate Glc1Man9GlcNAc2 alpha-1,3-glucosyltransferase	-0.435488	0.0110345
A0A0R4J131	Btd	Biotinidase	-0.960631	0.0110414
RS21	Rps21	40S ribosomal protein S21	-0.341663	0.0110471
F8WJK8	St13	Hsc70-interacting protein	-0.252849	0.0110659
AUP1	Aup1	Ancient ubiquitous protein 1	-0.372915	0.0110805
Q6P8Q0	Gm3776	Glutathione S-transferase	-1.35799	0.0111231
D3YU12	Nmral1	NmrA-like family domain-containing protein 1	0.41707	0.0111285
A0A0R4J066	Coq10b	Coenzyme Q-binding protein COQ10 homolog B, mitochondrial;Coenzyme Q10A;Coenzyme Q10A;Coenzyme Q10A;Coenzyme Q-binding protein COQ10 homolog B, mitochondrial;Coenzyme Q-binding protein COQ10 homolog B, mitochondrial	0.579161	0.0111309
SERPH	Serpinh1	Serpin H1	-0.102715	0.0111351
RIN3	Rin3	Ras and Rab interactor 3	-0.704895	0.0111352
FLNB	Flnb	Filamin-B	-0.114669	0.011163
Q9CQ73	Pkp2	Plakophilin 2	-0.352312	0.0111897
CERT	Cert1	Ceramide transfer protein	-0.274918	0.0111897
BST2	Bst2	Bone marrow stromal antigen 2	-0.970779	0.0111954
CUL4A	Cul4a	Cullin-4A	0.349682	0.0112163
A0A140T8N5	Igkv6-23	Immunoglobulin kappa variable 6-23 (Fragment)	-1.29604	0.0112237
PGAP1	Pgap1	GPI inositol-deacylase	-0.426415	0.0112301
MRP6	Abcc6	Multidrug resistance-associated protein 6	-0.113403	0.0112537
ILEUA	Serpinb1a	Leukocyte elastase inhibitor A	0.803378	0.0112869
LMNB1	Lmnb1	Lamin-B1	-0.109509	0.0112885
D3YZJ1	Sqstm1	Sequestosome-1	-0.659755	0.0112891
NDUA8	Ndufa8	NADH dehydrogenase [ubiquinone] 1 alpha subcomplex subunit 8	-0.295707	0.0113021
TTL12	Ttll12	Tubulin--tyrosine ligase-like protein 12	-0.132868	0.011324
ELOV1	Elovl1	Elongation of very long chain fatty acids protein 1	-0.821701	0.0113312
A2A838	Epb41	Protein 4.1 (Fragment);Protein 4.1	-0.235174	0.0113484
E9Q6G4	Abca7	ATP-binding cassette sub-family A member 7	-0.668674	0.0113503
E0CZ81	Tbce	Tubulin-specific chaperone E	-0.600201	0.0113506
DDX46	Ddx46	Probable ATP-dependent RNA helicase DDX46	-0.175498	0.0113506
E9QAD4	Ccdc93	Coiled-coil domain-containing protein 93	-0.383175	0.0114114
NDUB3	Ndufb3	NADH dehydrogenase [ubiquinone] 1 beta subcomplex subunit 3	-0.261117	0.0114344
2AAA	Ppp2r1a	Serine/threonine-protein phosphatase 2A 65 kDa regulatory subunit A alpha isoform	-0.198732	0.0114405
DI3L2	Dis3l2	DIS3-like exonuclease 2	0.192238	0.0114523
EMC3	Emc3	ER membrane protein complex subunit 3	0.270565	0.0114565
6PGD	Pgd	6-phosphogluconate dehydrogenase, decarboxylating	0.118333	0.0114923
GSH1	Gclc	Glutamate--cysteine ligase catalytic subunit	-0.0912617	0.0115307
OXLD1	Oxld1	Oxidoreductase-like domain-containing protein 1	0.436522	0.0115356
A1AT4	Serpina1d	Alpha-1-antitrypsin 1-4	0.367055	0.0115664
FADD	Fadd	FAS-associated death domain protein	-0.375434	0.0116072
KDSR	Kdsr	3-ketodihydrosphingosine reductase	0.60314	0.011616
ARMT1	Armt1	Damage-control phosphatase ARMT1	-1.58666	0.01165
SAHH2	Ahcyl1	S-adenosylhomocysteine hydrolase-like protein 1	0.256993	0.0116529
TXD17	Txndc17	Thioredoxin domain-containing protein 17	0.714199	0.0116876
REV3L	Rev3l	DNA polymerase zeta catalytic subunit	0.621702	0.0116968
PGK1	Pgk1	Phosphoglycerate kinase 1	-0.181186	0.0117238
A0A087WRT4	Fat1	FAT atypical cadherin 1	-0.473342	0.0117312
G3X9H5	Htt	Huntingtin	0.254418	0.0117604
SCFD1	Scfd1	Sec1 family domain-containing protein 1	-0.194528	0.0117639
A0A1L1SRB5	Ubl7	Ubiquitin-like protein 7;Ubiquitin-like protein 7 (Fragment);Ubiquitin-like protein 7 (Fragment);Ubiquitin-like protein 7 (Fragment);Ubiquitin-like protein 7 (Fragment);Ubiquitin-like protein 7	-0.482497	0.0117778
A0A0A0MQK0	Cybc1	Cytochrome b-245 chaperone 1 (Fragment);Cytochrome b-245 chaperone 1 (Fragment);Cytochrome b-245 chaperone 1;Cytochrome b-245 chaperone 1 (Fragment)	-0.428566	0.0117895
D3Z4B0	Srsf11	Serine and arginine-rich-splicing factor 11 (Fragment);Serine and arginine-rich-splicing factor 11;Serine and arginine-rich-splicing factor 11;Serine and arginine-rich-splicing factor 11 (Fragment);Serine and arginine-rich-splicing factor 11 (Fragment);Serine and arginine-rich-splicing factor 11	-0.323985	0.0117895
MIB1	Mib1	E3 ubiquitin-protein ligase MIB1	-1.36073	0.0118066
BL1S3	Bloc1s3	Biogenesis of lysosome-related organelles complex 1 subunit 3	-0.327967	0.0118177
STR6L	Stra6l	Stimulated by retinoic acid gene 6 protein-like	-0.890722	0.011823
Q3TSA8	Scamp1	Secretory carrier-associated membrane protein;Secretory carrier-associated membrane protein 1	-0.297033	0.0118271
PSB8	Psmb8	Proteasome subunit beta type-8	0.138266	0.0118864
TXLNA	Txlna	Alpha-taxilin	-0.248311	0.0118963
LIN7C	Lin7c	Protein lin-7 homolog C	-0.07569	0.0119478
CP2U1	Cyp2u1	Cytochrome P450 2U1	-0.400659	0.0119546
E9QKK8	Atp11c	Phospholipid-transporting ATPase	0.174376	0.0119725
ALD2	Akr1b8	Aldose reductase-related protein 2	-0.249526	0.0119836
A0A1D5RLD1	Myo9b	Unconventional myosin-IXb	-0.0118814	0.0119847
A0A0R4J1N9	Tfam	Transcription factor A, mitochondrial;Transcription factor A, mitochondrial	-0.783409	0.0120026
D3Z3A0	Ppp1r2	Protein phosphatase inhibitor 2	-1.19378	0.0120323
MRCKB	Cdc42bpb	Serine/threonine-protein kinase MRCK beta	-0.137484	0.0120471
DIC	Slc25a10	Mitochondrial dicarboxylate carrier	0.173998	0.0120705
MAGIX	Magix	PDZ domain-containing protein MAGIX	-0.274695	0.0121062
E9PYI8	Usp14	Ubiquitin carboxyl-terminal hydrolase;Ubiquitin carboxyl-terminal hydrolase 14	0.218985	0.0121062
A2AS03	Helz2	Helicase with zinc finger domain 2	-0.011734	0.0121572
CH082	NaN	UPF0598 protein C8orf82 homolog	-0.18937	0.0121604
A0A1D5RMM8	Pxn	Paxillin	-0.304589	0.012188
TMOD3	Tmod3	Tropomodulin-3	-0.510536	0.012254
A0A286YCL2	Fcho2	F-BAR domain only protein 2 (Fragment);F-BAR domain only protein 2;F-BAR domain only protein 2;F-BAR domain only protein 2;F-BAR domain only protein 2	-0.628159	0.0123056
B1AUY7	Naa10	N-alpha-acetyltransferase 10	-0.366252	0.0123104
YMEL1	Yme1l1	ATP-dependent zinc metalloprotease YME1L1	-0.256296	0.0123731
IFIT1	Ifit1	Interferon-induced protein with tetratricopeptide repeats 1	-0.495999	0.0123842
A0A571BEI3	Gnas	Guanine nucleotide-binding protein G(s) subunit alpha isoforms short;Guanine nucleotide-binding protein G(s) subunit alpha isoforms short;Guanine nucleotide-binding protein G(s) subunit alpha isoforms XLas;Guanine nucleotide-binding protein G(s) subunit alpha isoforms short	0.575123	0.0123842
A0A494BBF6	Stub1	STIP1 homology and U box-containing protein 1	-0.456572	0.0123845
RN214	Rnf214	RING finger protein 214	-0.497714	0.0123992
A0A1Y7VKT9	Gm16381	Predicted gene 16381;Ubiquitin-like protein 5;Ubiquitin-like protein 5;Ubiquitin-like protein 5 (Fragment);Ubiquitin-like protein 5;Ubiquitin-like protein 5	-0.555965	0.0124141
E9Q6C2	C1s1	Complement component 1, s subcomponent 1;Complement C1s-A subcomponent	0.495014	0.0124268
KMO	Kmo	Kynurenine 3-monooxygenase	0.160394	0.012428
RDH16	Rdh16	Retinol dehydrogenase 16	0.443671	0.0124491
B1ARD1	Pemt	Phosphatidylethanolamine N-methyltransferase (Fragment);Phosphatidylethanolamine N-methyltransferase	0.877742	0.0124576
G3UZX2	Ube2g2	Ubiquitin-conjugating enzyme E2 G2 (Fragment);Ubiquitin-conjugating enzyme E2 G2	-0.242169	0.0124585
A0A286YCV0	Atp9b	Phospholipid-transporting ATPase;Phospholipid-transporting ATPase;Probable phospholipid-transporting ATPase IIB	-0.446732	0.0125031
YIPF3	Yipf3	Protein YIPF3	0.0797346	0.0125456
DECR	Decr1	2,4-dienoyl-CoA reductase, mitochondrial	0.102443	0.0125565
GPAT4	Gpat4	Glycerol-3-phosphate acyltransferase 4	-0.783909	0.0125853
IRGQ	Irgq	Immunity-related GTPase family Q protein	-0.419982	0.0125853
CBS	Cbs	Cystathionine beta-synthase	-0.358015	0.0126024
A0A494BAI5	Fech	Ferrochelatase;Ferrochelatase;Ferrochelatase, mitochondrial;Ferrochelatase	-0.181976	0.0126467
NEP	Mme	Neprilysin	0.429842	0.0126613
Q7TNL5	Ppp2r5d	Serine/threonine-protein phosphatase 2A 56 kDa regulatory subunit	-0.186694	0.0126819
PIN1	Pin1	Peptidyl-prolyl cis-trans isomerase NIMA-interacting 1	0.200099	0.0127027
DDX27	Ddx27	Probable ATP-dependent RNA helicase DDX27	-0.394604	0.0127646
ASNA	Asna1	ATPase Asna1	-0.133948	0.0127646
A2CEL1	Mup1	Major urinary protein 1;Major urinary protein 15;Major urinary protein 1	-1.32146	0.0127983
SPTCS	Spg11	Spatacsin	-0.550497	0.0128213
A0A1B0GX81	Bag6	Large proline-rich protein BAG6 (Fragment);Large proline-rich protein BAG6;Large proline-rich protein BAG6;Large proline-rich protein BAG6;Large proline-rich protein BAG6	0.39588	0.0128268
A0A075B5K8	Igkv1-99	Immunoglobulin kappa variable 1-99;Immunoglobulin kappa variable 1-35;Immunoglobulin kappa variable 1-110 (Fragment);Immunoglobulin kappa variable 1-35 (Fragment);Immunoglobulin kappa variable 1-117 (Fragment);Immunoglobulin kappa chain variable 1-122 (Fragment);Immunoglobulin kappa chain variable 1-88 (Fragment);Immunoglobulin kappa variable 1-99 (Fragment);Ig kappa chain V-II region 26-10	-0.250686	0.0128423
E9Q0N0	Itsn1	Intersectin-1	-0.263909	0.0128508
E9QN31	Nop2	Probable 28S rRNA (cytosine-C(5))-methyltransferase	-0.280705	0.0128533
SH3L3	Sh3bgrl3	SH3 domain-binding glutamic acid-rich-like protein 3	-0.665478	0.0128945
AADAT	Aadat	Kynurenine/alpha-aminoadipate aminotransferase, mitochondrial	-0.137196	0.0129287
ARY2	Nat2	Arylamine N-acetyltransferase 2	-0.0761663	0.0129407
PKHO2	Plekho2	Pleckstrin homology domain-containing family O member 2	-0.805489	0.0129626
ATP8	Mtatp8	ATP synthase protein 8	-0.591966	0.0129962
RBM14	Rbm14	RNA-binding protein 14	-0.29124	0.0130165
PGS2	Dcn	Decorin	0.387017	0.0130165
HEM2	Alad	Delta-aminolevulinic acid dehydratase	0.222734	0.0130846
A0A0R4J0Q5	Lmnb2	Lamin-B2	-0.295627	0.0131406
EPHB6	Ephb6	Ephrin type-B receptor 6	0.516682	0.0131814
F7AT44	Tollip	Toll-interacting protein	0.697219	0.0131966
AL1L1	Aldh1l1	Cytosolic 10-formyltetrahydrofolate dehydrogenase	0.228922	0.0131995
GDE1	Gde1	Glycerophosphodiester phosphodiesterase 1	0.321419	0.0132133
A0A286YDB3	Tbc1d5	TBC1 domain family member 5	0.929	0.0132702
Q5SWZ5	Mprip	Myosin phosphatase Rho-interacting protein	0.394343	0.0133257
A0A2R8W6R3	Rbx1	E3 ubiquitin-protein ligase RBX1	-0.650824	0.0133298
COX41	Cox4i1	Cytochrome c oxidase subunit 4 isoform 1, mitochondrial	-0.220049	0.0133451
GDIB	Gdi2	Rab GDP dissociation inhibitor beta	0.267362	0.0133832
S45A3	Slc45a3	Solute carrier family 45 member 3	0.43128	0.0134324
E9Q2E4	Hectd4	HECT domain E3 ubiquitin protein ligase 4	-0.725099	0.0134353
B2RXP1	Lrch3	DISP complex protein LRCH3	-0.0454029	0.0135119
MBL1	Mbl1	Mannose-binding protein A	-0.0522762	0.0135217
EMIL1	Emilin1	EMILIN-1	0.330039	0.013523
H3BJ57	Evi5l	Ecotropic viral integration site 5-like	-0.154615	0.0135648
TYSD1	Tysnd1	Peroxisomal leader peptide-processing protease	-0.225687	0.0135746
E9PUB0	Arap1	Arf-GAP with Rho-GAP domain, ANK repeat and PH domain-containing protein 1;Arf-GAP with Rho-GAP domain, ANK repeat and PH domain-containing protein 1	-0.388109	0.0135815
MATR3	Matr3	Matrin-3	-0.170934	0.013624
INMT	Inmt	Indolethylamine N-methyltransferase	0.328255	0.01365
A0A286YDD7	Tut7	Terminal uridylyltransferase 7 (Fragment);Terminal uridylyltransferase 7;Terminal uridylyltransferase 7	0.32476	0.0136725
A0A1L1SSA8	Tmem205	Transmembrane protein 205 (Fragment);Transmembrane protein 205	0.209093	0.0137446
TFB1M	Tfb1m	Dimethyladenosine transferase 1, mitochondrial	0.506832	0.0137506
RPN1	Rpn1	Dolichyl-diphosphooligosaccharide--protein glycosyltransferase subunit 1	-0.232144	0.0137666
CBR1	Cbr1	Carbonyl reductase [NADPH] 1	-0.271125	0.0137783
CCAR2	Ccar2	Cell cycle and apoptosis regulator protein 2	-0.358958	0.0137801
A2AEW8	Gripap1	GRIP1-associated protein 1	-0.762313	0.0137992
HS12B	Hspa12b	Heat shock 70 kDa protein 12B	-1.10415	0.0138474
CF132	NaN	Uncharacterized protein C6orf132 homolog	-0.876577	0.0138777
G3UYD0	Gtf2i	General transcription factor II-I	-0.00960286	0.0138833
PRUN1	Prune1	Exopolyphosphatase PRUNE1	-0.19699	0.0138993
A0A3Q4EI12	Rab18	Ras-related protein Rab-18	-0.101946	0.0139059
A0A075B6A3	Igha	Immunoglobulin heavy constant alpha (Fragment)	-1.33894	0.0139197
A0A0A0MQD1	Tdrd7	Tudor domain-containing protein 7	-0.454074	0.0139199
RAN	Ran	GTP-binding nuclear protein Ran	-0.15276	0.0139354
D3Z2E7	Ifi207	Interferon-activated gene 207	-0.405222	0.0139431
GABPA	Gabpa	GA-binding protein alpha chain	0.449832	0.0139466
SPTA1	Spta1	Spectrin alpha chain, erythrocytic 1	0.397567	0.0139491
Q3TL72	Uba3	NEDD8-activating enzyme E1 catalytic subunit	-0.162123	0.0139566
FUCO	Fuca1	Tissue alpha-L-fucosidase	-3.2023	0.0140239
A0A0A0MQC3	Urah	5-hydroxyisourate hydrolase;5-hydroxyisourate hydrolase (Fragment);Transthyretin (Fragment);5-hydroxyisourate hydrolase	0.39381	0.0140331
FMC1	Fmc1	Protein FMC1 homolog	-0.419793	0.0140419
CAP1	Cap1	Adenylyl cyclase-associated protein 1	-0.0766945	0.0141156
A0A0R3P9C8	Ndufa9	NADH dehydrogenase [ubiquinone] 1 alpha subcomplex subunit 9, mitochondrial;NADH dehydrogenase [ubiquinone] 1 alpha subcomplex subunit 9, mitochondrial	0.296931	0.0141634
A0A0G2JFK4	Cox19	Cytochrome c oxidase assembly protein COX19	-0.775408	0.014206
DHX15	Dhx15	Pre-mRNA-splicing factor ATP-dependent RNA helicase DHX15	0.21307	0.0142143
MUP17	Mup17	Major urinary protein 17	-1.62889	0.014234
WASC5	Washc5	WASH complex subunit 5	-0.298804	0.0142553
WDR43	Wdr43	WD repeat-containing protein 43	0.474559	0.0142735
E9Q2A2	Gm38392	Predicted gene, 38392 (Fragment);Ammonium transporter Rh type B	0.198301	0.0142773
A2AS98	Nckap1	Nck-associated protein 1	-0.121199	0.0142779
A0A494BB11	Tmx3	Protein disulfide-isomerase TMX3	0.650627	0.0142835
A0A0R4J272	Tmem70	Transmembrane protein 70, mitochondrial;Transmembrane protein 70, mitochondrial	0.11261	0.0143661
B2RT14	Ugt1a5	UDP-glucuronosyltransferase	0.364172	0.0143753
A0A494B945	Rab1b	Ras-related protein Rab-1B (Fragment);Ras-related protein Rab-1B	-0.311444	0.014403
B1AQ57	Atp7b	Copper-transporting ATPase 2	-0.211963	0.0144093
LSM8	Lsm8	U6 snRNA-associated Sm-like protein LSm8	-0.231819	0.0144255
DHB2	Hsd17b2	Estradiol 17-beta-dehydrogenase 2	-0.342541	0.0144506
D3YV42	Mlkl	Mixed lineage kinase domain-like protein (Fragment);Mixed lineage kinase domain-like protein	-0.864129	0.0144619
A0A2R8VI72	Gga1	ADP-ribosylation factor-binding protein GGA1	-0.0926522	0.0144651
A0A0J9YU32	Rpl6	60S ribosomal protein L6 (Fragment)	-0.633647	0.0144738
Q08ED5	Ces2f	Carboxylic ester hydrolase;2310038E17Rik protein	1.10697	0.0144738
CUL4B	Cul4b	Cullin-4B	-0.742029	0.014487
ACSM5	Acsm5	Acyl-coenzyme A synthetase ACSM5, mitochondrial	0.17292	0.0145179
TB182	Tnks1bp1	182 kDa tankyrase-1-binding protein	-0.253891	0.0145683
HINT1	Hint1	Histidine triad nucleotide-binding protein 1	0.329327	0.0145884
ADRO	Fdxr	NADPH:adrenodoxin oxidoreductase, mitochondrial	-0.221556	0.0145973
D3Z4U0	Zranb2	Zinc finger Ran-binding domain-containing protein 2	-0.406822	0.0146024
D3Z656	Synj1	Synaptojanin-1;Synaptojanin-1;Synaptojanin-1 (Fragment);Synaptojanin-1	-0.123473	0.0146222
A0A0A6YWM5	Rab3gap2	Rab3 GTPase-activating protein non-catalytic subunit	-0.261939	0.0146641
Q9CQM8	Rpl21	60S ribosomal protein L21	-0.284558	0.0146674
RPIA	Rpia	Ribose-5-phosphate isomerase	-0.231711	0.014675
A0A1B0GRU8	Prpf40a	Pre-mRNA-processing factor 40 homolog A	-0.0406722	0.0147006
CAN6	Capn6	Calpain-6	1.65369	0.014701
TIPRL	Tiprl	TIP41-like protein	0.147591	0.0147049
A0A2I3BPS1	Gmfb	Glia maturation factor beta (Fragment);Glia maturation factor beta	-0.331374	0.0147437
NU133	Nup133	Nuclear pore complex protein Nup133	0.0440248	0.0147616
OGFR	Ogfr	Opioid growth factor receptor	0.360964	0.0147649
D6RHA2	Renbp	N-acylglucosamine 2-epimerase	-1.02123	0.0148728
A0A0U1RNT0	Pik3c2a	Phosphatidylinositol 4-phosphate 3-kinase C2 domain-containing subunit alpha (Fragment);Phosphatidylinositol 4-phosphate 3-kinase C2 domain-containing subunit alpha;Phosphatidylinositol 4-phosphate 3-kinase C2 domain-containing subunit alpha	-0.42412	0.0149367
S13A1	Slc13a1	Solute carrier family 13 member 1	1.35969	0.0149878
PPR37	Ppp1r37	Protein phosphatase 1 regulatory subunit 37	0.199857	0.014995
E9Q6R7	Utrn	Utrophin	-0.166351	0.0150065
ODP2	Dlat	Dihydrolipoyllysine-residue acetyltransferase component of pyruvate dehydrogenase complex, mitochondrial	0.144482	0.0150192
PLGT3	Poglut3	Protein O-glucosyltransferase 3	-0.555339	0.0150748
WDR1	Wdr1	WD repeat-containing protein 1	-0.148687	0.0151047
SRSF5	Srsf5	Serine/arginine-rich splicing factor 5;Serine/arginine-rich-splicing factor 5	0.226032	0.0151279
GLYM	Shmt2	Serine hydroxymethyltransferase, mitochondrial	0.0427284	0.0151319
THTPA	Thtpa	Thiamine-triphosphatase	0.204989	0.0151756
AK1D1	Akr1d1	Aldo-keto reductase family 1 member D1	0.349296	0.0152233
NFS1	Nfs1	Cysteine desulfurase, mitochondrial	-0.124912	0.0152604
A0A1Y7VNT1	Habp4	Intracellular hyaluronan-binding protein 4	-0.800428	0.0152724
ANR46	Ankrd46	Ankyrin repeat domain-containing protein 46	-0.606678	0.0152766
EIF2A	Eif2a	Eukaryotic translation initiation factor 2A	-0.0239298	0.0153015
Q5SQ20	Pes1	Pescadillo homolog	-0.186027	0.0153165
ANXA4	Anxa4	Annexin A4	-0.0759182	0.0153622
CP255	Cyp2c55	Cytochrome P450 2C55	1.27118	0.0153622
E9Q150	Dvl3	Segment polarity protein dishevelled homolog DVL-3;Segment polarity protein dishevelled homolog DVL-3;Segment polarity protein dishevelled homolog DVL-2;Segment polarity protein dishevelled homolog DVL-3	-0.538338	0.0153929
MAVS	Mavs	Mitochondrial antiviral-signaling protein	-0.318209	0.0154147
E9Q397	Sptb	Spectrin beta chain;Spectrin beta chain, erythrocytic;Spectrin beta chain	0.341782	0.0154392
RT31	Mrps31	28S ribosomal protein S31, mitochondrial	0.0990072	0.0154465
Q6P572	Mtmr2	Mtmr2 protein;Myotubularin-related protein 2	0.262066	0.015477
MAT2B	Mat2b	Methionine adenosyltransferase 2 subunit beta	0.12271	0.0154945
D3YZZ3	Mtarc1	Mitochondrial amidoxime reducing component 1;Mitochondrial amidoxime-reducing component 1	0.138034	0.0155014
AACS	Aacs	Acetoacetyl-CoA synthetase	0.43398	0.0155292
SYFA	Farsa	Phenylalanine--tRNA ligase alpha subunit	-0.106135	0.0155304
HSP13	Hspa13	Heat shock 70 kDa protein 13	-0.885395	0.0155341
NXP20	Fam114a1	Protein Noxp20	-0.309519	0.0155341
COQ3	Coq3	Ubiquinone biosynthesis O-methyltransferase, mitochondrial	0.185902	0.0155341
D3YX08	Tmem109	Transmembrane protein 109;Transmembrane protein 109 (Fragment);Transmembrane protein 109 (Fragment);Transmembrane protein 109 (Fragment);Transmembrane protein 109	-2.82881	0.0155599
A0A286YCX6	Trappc8	Trafficking protein particle complex 8	0.337124	0.0155888
D3YW24	Stard4	StAR-related lipid transfer protein 4	0.369466	0.0156126
A0A0R4J0D1	Saraf	Store-operated calcium entry-associated regulatory factor	0.317715	0.0156172
PSMG1	Psmg1	Proteasome assembly chaperone 1	0.282608	0.0156627
URIC	Uox	Uricase	-0.194955	0.0156934
ZYX	Zyx	Zyxin;Zyx protein	-0.291848	0.0157549
NMT1	Nmt1	Glycylpeptide N-tetradecanoyltransferase 1	-0.21119	0.0157713
GLOD4	Glod4	Glyoxalase domain-containing protein 4	0.0838362	0.0157964
VTDB	Gc	Vitamin D-binding protein	-0.190639	0.0158263
PPIB	Ppib	Peptidyl-prolyl cis-trans isomerase B	-0.118953	0.0158788
Q3TCD4	Eci2	Enoyl-CoA delta isomerase 2, mitochondrial;Enoyl-CoA delta isomerase 2, mitochondrial	0.146813	0.0159022
PYM1	Pym1	Partner of Y14 and mago	-0.310007	0.0159314
GNA13	Gna13	Guanine nucleotide-binding protein subunit alpha-13	-0.335087	0.01594
TM160	Tmem160	Transmembrane protein 160	-0.289954	0.0159834
NCBP1	Ncbp1	Nuclear cap-binding protein subunit 1	-0.272195	0.0160059
PMM2	Pmm2	Phosphomannomutase 2	0.166776	0.0160177
A0A087WNP6	Cdv3	Protein CDV3	-0.423223	0.0160547
CES1D	Ces1d	Carboxylesterase 1D	0.196885	0.0160547
PDK2	Pdk2	[Pyruvate dehydrogenase (acetyl-transferring)] kinase isozyme 2, mitochondrial	0.318503	0.0160547
IF2P	Eif5b	Eukaryotic translation initiation factor 5B	-0.175897	0.0160629
XPO2	Cse1l	Exportin-2	0.167999	0.0160763
D3YU17	Ncln	Nicalin	0.193133	0.0160951
A0A0G2JE25	Nras	GTPase NRas (Fragment);GTPase NRas (Fragment);GTPase NRas;GTPase NRas	-0.188762	0.0160985
PGRC2	Pgrmc2	Membrane-associated progesterone receptor component 2	-0.0990083	0.016107
G3X9H7	Mtss1	Protein MTSS 1	-0.99906	0.0161493
LDHD	Ldhd	Probable D-lactate dehydrogenase, mitochondrial	0.309114	0.0161655
AT2B1	Atp2b1	Plasma membrane calcium-transporting ATPase 1	-0.353086	0.0162037
CISY	Cs	Citrate synthase, mitochondrial	0.234031	0.0162113
CSTF2	Cstf2	Cleavage stimulation factor subunit 2	-0.384506	0.0162412
DNJA2	Dnaja2	DnaJ homolog subfamily A member 2	-0.400994	0.0163043
A0A494B9Y9	Zfpl1	Zinc finger protein-like 1	0.657443	0.0164103
DNJC7	Dnajc7	DnaJ homolog subfamily C member 7	-0.601313	0.0164388
IF6	Eif6	Eukaryotic translation initiation factor 6	-0.105756	0.0164475
F8WHQ0	Cmc2	COX assembly mitochondrial protein;COX assembly mitochondrial protein 2 homolog	-1.74865	0.0165245
Q8C605	Pfkp	ATP-dependent 6-phosphofructokinase;ATP-dependent 6-phosphofructokinase, platelet type	-0.924469	0.0165406
PACN2	Pacsin2	Protein kinase C and casein kinase substrate in neurons protein 2	-0.215146	0.0165472
TR150	Thrap3	Thyroid hormone receptor-associated protein 3	-0.277817	0.0166921
CP7A1	Cyp7a1	Cytochrome P450 7A1	0.910117	0.0167152
PLPP3	Plpp3	Phospholipid phosphatase 3	-0.0676188	0.0167168
E9PV90	Slc25a22	Mitochondrial glutamate carrier 1 (Fragment);Mitochondrial glutamate carrier 1 (Fragment);Mitochondrial glutamate carrier 1	-0.150096	0.0167283
HYEP	Ephx1	Epoxide hydrolase 1	-0.40447	0.0167878
G3UXY0	Psme1	Proteasome activator complex subunit 1;Proteasome activator complex subunit 1 (Fragment);Proteasome activator complex subunit 1	-0.325694	0.0167942
SPTN1	Sptan1	Spectrin alpha chain, non-erythrocytic 1	-0.0231457	0.0168214
E9QLQ3	Pde3b	Phosphodiesterase;cGMP-inhibited 3',5'-cyclic phosphodiesterase B	-0.306494	0.016847
E9Q605	Chuk	Inhibitor of nuclear factor kappa-B kinase subunit alpha	0.349978	0.016847
B1AUX2	Hcfc1	Host cell factor 1	-0.195557	0.0169345
ESYT1	Esyt1	Extended synaptotagmin-1	-0.145992	0.016943
D3YYK8	Mapre2	Microtubule-associated protein RP/EB family member 2 (Fragment);Microtubule-associated protein RP/EB family member 2;Microtubule-associated protein RP/EB family member 2	-1.37557	0.0170048
CHM1A	Chmp1a	Charged multivesicular body protein 1a	-0.291978	0.0170177
F8WHK6	Phykpl	5-phosphohydroxy-L-lysine phospho-lyase	0.145565	0.017039
SDSL	Sdsl	Serine dehydratase-like	-1.26362	0.0170989
M2GD	Dmgdh	Dimethylglycine dehydrogenase, mitochondrial	0.105934	0.0171134
DHRS1	Dhrs1	Dehydrogenase/reductase SDR family member 1	-0.194328	0.0171718
GSHR	Gsr	Glutathione reductase, mitochondrial	-0.359346	0.0172233
ORNT1	Slc25a15	Mitochondrial ornithine transporter 1	-0.135607	0.0172233
DECR2	Decr2	Peroxisomal 2,4-dienoyl-CoA reductase	0.137801	0.0172258
NACAM	Naca	Nascent polypeptide-associated complex subunit alpha, muscle-specific form;Nascent polypeptide-associated complex subunit alpha	-0.180373	0.0172795
BID	Bid	BH3-interacting domain death agonist	-0.51006	0.0173237
A2AA71	Sec24a	Protein transport protein Sec24A	-0.0559024	0.0173398
HPCL1	Hpcal1	Hippocalcin-like protein 1	0.47514	0.0173398
DCA13	Dcaf13	DDB1- and CUL4-associated factor 13	-0.426186	0.0173508
G3UXX3	Spr	Sepiapterin reductase	-0.12145	0.0173664
ADT1	Slc25a4	ADP/ATP translocase 1	0.29336	0.0174007
A2ADR8	Ppp1r8	Nuclear inhibitor of protein phosphatase 1	-0.146563	0.0174272
AT1A1	Atp1a1	Sodium/potassium-transporting ATPase subunit alpha-1	-0.110034	0.0175002
B2RT89	Slc22a28	Predicted gene, EG434674;Solute carrier family 22, member 30	-0.105195	0.0175003
GMDS	Gmds	GDP-mannose 4,6 dehydratase	-0.593128	0.0175411
LSR	Lsr	Lipolysis-stimulated lipoprotein receptor	-0.229604	0.0176241
JAM1	F11r	Junctional adhesion molecule A	-0.202143	0.0176241
S29A1	Slc29a1	Equilibrative nucleoside transporter 1	0.413568	0.0176493
SMRC1	Smarcc1	SWI/SNF complex subunit SMARCC1	0.429604	0.0176819
EI2BA	Eif2b1	Translation initiation factor eIF-2B subunit alpha	-0.184524	0.0176828
VPS28	Vps28	Vacuolar protein sorting-associated protein 28 homolog	-0.545044	0.0177363
THIC	Acat2	Acetyl-CoA acetyltransferase, cytosolic	0.161215	0.0178346
CHM2A	Chmp2a	Charged multivesicular body protein 2a	-0.269685	0.0178689
LIPB1	Ppfibp1	Liprin-beta-1	-0.130897	0.0178945
A0A140LJF9	Aldh3a2	Aldehyde dehydrogenase family 3 member A2 (Fragment)	0.87051	0.0178987
G3X8T9	Serpina3n	Serine protease inhibitor A3N	-0.444235	0.0179052
A0A3B2WD93	Ndufaf7	Protein arginine methyltransferase NDUFAF7 (Fragment);Protein arginine methyltransferase NDUFAF7, mitochondrial	-0.46448	0.0179202
STML2	Stoml2	Stomatin-like protein 2, mitochondrial	-0.200723	0.017944
Q3TLZ6	Gatb	Glutamyl-tRNA(Gln) amidotransferase subunit B, mitochondrial;Glutamyl-tRNA(Gln) amidotransferase subunit B, mitochondrial;Glutamyl-tRNA(Gln) amidotransferase subunit B, mitochondrial	-0.127847	0.017945
A0A0R4J1N3	Apoc3	Apolipoprotein C-III	0.245567	0.0179705
A0A0A0MQB0	Odr4	Protein odr-4 homolog	-0.338243	0.017977
ODPX	Pdhx	Pyruvate dehydrogenase protein X component, mitochondrial	0.165425	0.017982
RAF1	Raf1	RAF proto-oncogene serine/threonine-protein kinase	-0.257185	0.0180033
CRK	Crk	Adapter molecule crk	-0.084098	0.0180033
SPA3M	Serpina3m	Serine protease inhibitor A3M	-0.00642901	0.0180135
A0A0R4J0U5	Abcd2	ATP-binding cassette sub-family D member 2	-0.579812	0.0181191
F6WMC0	Ube2m	NEDD8-conjugating enzyme Ubc12 (Fragment);NEDD8-conjugating enzyme Ubc12 (Fragment);NEDD8-conjugating enzyme Ubc12	-0.630884	0.0181213
GAL3A	Gatd3a	Glutamine amidotransferase-like class 1 domain-containing protein 3A, mitochondrial	-0.137797	0.0181809
BLMH	Blmh	Bleomycin hydrolase	0.234961	0.0182674
WDR55	Wdr55	WD repeat-containing protein 55	0.04837	0.0183254
PRDX5	Prdx5	Peroxiredoxin-5, mitochondrial	-0.197311	0.0183654
D3YX27	Htra2	Serine protease HTRA2, mitochondrial;Serine protease HTRA2, mitochondrial (Fragment);Serine protease HTRA2, mitochondrial	-0.341914	0.0183746
CASP7	Casp7	Caspase-7	0.276817	0.0183875
CB39L	Cab39l	Calcium-binding protein 39-like	0.348185	0.0184044
NUCG	Endog	Endonuclease G, mitochondrial	0.222485	0.0184251
A0A1I7Q4G8	Gatad2a	Transcriptional repressor p66 alpha	-0.0361898	0.0185306
PAIRB	Serbp1	Plasminogen activator inhibitor 1 RNA-binding protein	-0.360106	0.0185306
RT15	Mrps15	28S ribosomal protein S15, mitochondrial	-0.226356	0.0185646
A0A0A0MQK8	Tmem53	Transmembrane protein 53 (Fragment);Transmembrane protein 53	0.079579	0.0185828
AMFR	Amfr	E3 ubiquitin-protein ligase AMFR	0.191459	0.0186058
SYYM	Yars2	Tyrosine--tRNA ligase, mitochondrial	-0.144712	0.0186396
NDUV2	Ndufv2	NADH dehydrogenase [ubiquinone] flavoprotein 2, mitochondrial	-0.301404	0.0186606
NTF2	Nutf2	Nuclear transport factor 2	-0.112652	0.0186693
A0A1Y7VM63	Galc	Galactocerebrosidase (Fragment);Galactocerebrosidase	0.416012	0.0187236
TNG2	Tango2	Transport and Golgi organization 2 homolog	-0.62788	0.018754
Q3U816	Htatip2	Oxidoreductase HTATIP2	-0.467588	0.0187604
D3Z0F5	Cops6	COP9 signalosome complex subunit 6	0.26515	0.0188497
H3BJ30	Cpsf6	Cleavage and polyadenylation-specificity factor subunit 6;Cleavage and polyadenylation-specificity factor subunit 6;Cleavage and polyadenylation specificity factor subunit 6	-0.134736	0.018909
SLK	Slk	STE20-like serine/threonine-protein kinase	-0.179373	0.0189521
ATP5L	Atp5mg	ATP synthase subunit g, mitochondrial	-0.826532	0.0190194
FCGRN	Fcgrt	IgG receptor FcRn large subunit p51;Fcgrt protein	-0.241281	0.0190886
A2BDX2	Dpm1	Dolichol-phosphate mannosyltransferase subunit 1	-0.184765	0.0191031
[truncated: 2,845 more rows]

## Sheet: Liver HFD
ID	GeneSymbol	Description	Log2FC	AdjPValue
[truncated: 4,248 more rows]

[truncated: 4 more sheets: Heart NCD, Heart HFD, Brain NCD, Brain HFD]
