# Supplementary material for: TANGO2 binds crystallin alpha B and its loss causes desminopathy
Source: Nat Commun. 2025 Jun 6;16:5261. doi: 10.1038/s41467-025-60563-1 (PMC12144310; doi:10.1038/s41467-025-60563-1)
Supplement: Supplementary file 11 — Source data [file 41467_2025_60563_MOESM11_ESM.xlsx]

## Sheet: Figure 1
						Figure 1a	Densitometry
							Control			TANGO2
						SDHA	106.095	98.2401	95.6645	79.7525	93.493	83.239
						ATP5a	113.763	92.764	93.4734	65.3247	68.1805	69.3662
						UQCRC2	107.917	98.49	93.5929	58.3737	55.488	67.1047
						NDUFA9	94.2401	96.8234	108.936	59.1204	62.1047	59.9724
						MTCO2	98.8893	99.0078	102.103	34.0843	38.9835	39.7247
						COXIV	95.4918	112.8	91.7077	27.2963	24.7686	28.0761
						Figure 1b	Densitometry
							Control			TANGO2
						MRPS16	95.7651	106.227	98.0082	57.6542	50.6789	50.8127
						MRPL44	98.244	103.981	97.7751	80.3454	68.3388	68.6486
						LRPPRC	101.825	103.749	94.4254	58.286	64.1135	52.0714
						TFAM	97.3305	100.96	101.709	56.4359	47.3942	41.9704
						MRPP2	92.7474	108.739	98.5132	59.9371	53.1383	56.0609
						Figure 1e
								Control				TANGO2
						NADH linked	L(n)	5.5	9.6	8.9	7.3	6.41711	7.75401	9.19786
							P	59.6	70.9	64.3	61.7	41.4438	42.8877	30.5348
						Succinate linked	L(n)	10.9	7.8	9.2		4.49198	2.6738	3.58289
							P	46.6	38.4	42.1		10.6417	9.41177	10.6417
						CIV linked	L(n)	58.1	65.4	53.3		25.7219	23.1016	29.1444
							P	69.7	76.9	57.5		30.1604	25.9893	31.1765
						E	L(n)	39.8	55.7	38.8		30	29.7861	21.4973
						Figure 1f	Control
						+ΔΨ	91.2004	98.0828	98.9737	102.39	97.7138	97.3025	100.514	104.671	105.967	102.029	92.1051	95.8297	100.18	99.9104	90.405
						-ΔΨ	32.3597	29.1508	23.4644	38.6966	40.8026	29.5852	34.9847	28.657	29.3512	32.361	32.4009	25.3324
							TANGO2
						+ΔΨ	84.3119	83.5722	78.4127	82.2481	108.889	89.5161	98.4092	93.6686	94.0146	105.803	82.13	75.6202	74.9757	85.7558	76.0028	76.0028
						-ΔΨ	29.3429	38.5444	33.6895	34.5252	30.2613	32.1264	22.0118	29.8993	28.4232	26.7938	31.3859	26.6075
						Figure 1g	Control						TANGO2
							1.19	1.28	0.7	0.89	0.94	1.67	1.47	1.53	1.37	0.00597659
						Figure 1h	Densitometry
							Control			TANGO2
						LONP1	72.362	116.281	111.357	274.639	245.592	246.689
						AFG3L2	98.5794	103.648	97.7722	68.3961	61.5676	61.0067
						CLPX	104.361	105.347	90.2918	107.738	93.8052	96.6717
						TOMM20
						OPA1	92.2537	102.67	105.076	58.9504	51.7139	52.2679
						YME1L1	93.6942	108.055	98.2502	80.1315	79.0263	85.331
						CHCHD3	91.2336	117.575	91.1917	43.5291	43.4526	51.6285
						Figure 1i	Glucose				Galactose
							No Fragmentation	Mild Fragmentation	Moderate Fragmention	High Fragmentation	No Fragmentation	Mild Fragmentation	Moderate Fragmention	High Fragmentation
						Control	77	22	2	0	13	44	30	15
						TANGO2	12	30	31	30	7	24	59	25

## Sheet: Figure 3
Figure 3c
Falling score
Time	Control								Tango2
1	10	10	10	10	10	10	10	10	10	10	10	10	10	10
2	10	10	10	10	10	10	10	10	10	10	10	10	10	10
3	10	10	10	10	10	10	10	10	10	10	10	10	10	10
4	10	10	10	10	10	10	10	10	10	10	10	10	10	10
5	10	10	10	10	10	10	10	10	10	10	9	10	10	10
6	10	10	10	10	10	10	10	10	10	10	9	10	10	10
7	10	10	10	10	10	10	10	10	10	10	9	10	10	10
8	10	10	10	10	10	9	10	10	10	10	9	10	10	10
9	10	10	10	10	10	9	10	10	10	10	9	10	10	8
10	10	10	10	10	10	9	10	10	10	10	9	10	10	8
11	10	10	10	10	10	9	10	10	10	10	9	10	10	8
12	10	10	10	10	10	9	10	10	10	10	9	10	10	8
13	10	10	10	10	10	9	10	10	10	10	9	10	10	8
14	10	10	10	10	10	9	10	10	10	10	9	10	10	8
15	10	10	10	10	10	9	10	10	10	10	9	10	10	8
16	10	10	10	10	10	9	10	10	10	10	9	10	10	8
17	10	10	10	10	10	9	10	10	10	10	9	10	10	8
18	10	10	10	10	10	9	10	10	10	10	9	10	10	8
19	10	10	10	10	10	9	10	10	10	10	9	10	10	8
20	10	10	10	10	10	9	10	10	10	10	9	10	10	8
21	10	10	10	10	10	9	10	10	10	10	9	10	10	8
22	10	10	10	10	10	9	10	10	10	10	9	10	10	8
23	10	10	10	10	10	9	10	10	10	10	9	10	10	8
24	10	10	10	10	10	9	10	10	10	10	9	10	10	8
25	10	10	10	10	10	9	10	10	10	10	9	10	10	8
26	10	10	10	10	10	9	10	10	10	10	9	10	10	8
27	10	10	10	10	10	9	10	10	10	10	9	10	10	7
28	10	10	10	10	10	9	10	10	10	10	9	10	10	7
29	10	10	10	10	10	9	10	10	10	10	9	10	10	6
30	10	10	10	10	10	9	10	10	10	10	9	9	10	6
31	10	10	10	10	10	9	10	10	10	10	9	9	10	6
32	10	10	10	10	10	9	10	10	10	10	9	9	10	6
33	10	10	10	10	10	9	10	10	10	10	9	9	10	6
34	10	10	10	10	10	9	10	10	10	10	9	9	10	6
35	10	10	10	10	10	9	10	10	10	10	9	9	10	6
36	10	10	10	10	10	9	10	10	9	10	9	9	10	6
37	10	10	10	10	10	9	10	10	9	10	9	9	10	6
38	10	10	10	10	10	9	10	10	9	10	9	9	10	6
39	10	10	10	10	10	9	10	10	9	10	9	9	10	6
40	10	10	10	10	10	9	10	10	9	10	9	9	10	6
41	10	10	10	10	10	9	10	10	9	10	9	9	10	6
42	10	10	10	10	10	9	10	10	9	10	9	9	10	6
43	10	10	10	10	10	9	10	10	9	10	9	9	10	6
44	10	10	10	10	10	9	10	10	9	10	9	9	10	6
45	10	10	10	10	10	9	10	10	9	10	9	9	10	6
46	10	10	10	10	10	9	10	10	9	10	9	9	10	6
47	10	10	10	10	10	9	10	10	9	10	9	9	10	6
48	10	10	10	10	10	9	10	10	8	10	9	9	10	6
49	10	10	10	10	10	9	10	10	8	10	9	9	10	6
50	10	10	10	9	10	9	10	10	8	10	9	9	10	6
51	10	10	10	9	10	9	10	10	8	10	9	9	10	6
52	10	10	10	9	10	9	10	10	8	10	9	9	10	6
53	10	10	10	9	10	9	10	10	8	10	9	9	10	6
54	10	10	10	9	10	9	10	10	8	10	9	9	10	6
55	10	10	10	9	10	9	10	10	8	10	9	9	10	6
56	10	10	10	9	10	9	10	10	8	10	9	9	10	6
57	10	10	10	9	10	9	10	10	8	10	9	9	10	6
58	10	10	10	9	10	9	10	10	8	10	9	9	10	6
59	10	10	10	9	10	9	10	10	8	10	9	9	10	6
60	10	10	10	9	10	9	10	10	8	10	9	9	10	6
61	10	10	10	9	10	9	10	10	8	10	9	9	10	6
62	10	10	10	9	10	9	10	10	7	10	9	9	10	6
63	10	10	10	9	10	9	10	10	7	10	9	9	10	6
64	10	10	10	9	10	9	10	10	7	10	9	9	10	6
65	10	10	10	9	10	9	10	10	7	10	9	9	10	6
66	10	10	10	9	10	9	10	10	7	10	9	9	10	6
67	10	10	10	9	10	9	10	10	7	10	9	9	10	6
68	10	10	10	9	10	9	10	10	7	10	9	9	10	6
69	10	10	10	9	10	9	10	10	6	10	9	9	10	6
70	10	10	10	9	10	9	10	10	6	10	9	9	10	6
71	10	10	10	9	10	9	10	10	6	10	9	9	10	6
72	10	10	10	9	10	9	10	10	5	10	9	9	10	6
73	10	10	10	9	10	9	10	10	5	10	9	9	10	6
74	10	10	10	9	10	9	10	10	5	10	9	9	10	6
75	10	10	10	9	10	9	10	10	5	10	9	9	10	6
76	10	10	10	9	10	9	10	10	5	10	9	9	10	6
77	10	10	10	9	10	9	10	10	5	10	9	9	10	6
78	10	10	10	9	10	9	10	10	5	10	9	9	10	6
79	10	10	10	9	10	9	10	10	4	10	9	9	10	6
80	10	10	10	9	10	9	10	10	4	10	9	9	10	6
81	10	10	10	9	10	9	10	10	4	10	9	9	10	6
82	10	10	10	9	10	9	10	10	4	10	9	9	10	6
83	10	10	10	9	10	9	10	10	4	10	9	9	10	6
84	10	10	10	9	10	9	10	10	3	10	9	9	10	6
85	10	10	10	9	10	9	10	10	3	10	9	9	10	6
86	10	10	10	9	10	9	10	10	3	10	9	9	10	6
87	10	10	10	9	10	9	10	10	3	10	9	9	10	6
88	10	10	10	9	10	9	10	10	3	10	9	9	10	6
89	10	10	10	9	10	9	10	10	3	10	9	9	9	6
90	10	10	10	9	10	9	10	10	3	10	9	9	9	6
91	10	10	10	9	10	9	10	10	2	10	9	9	9	6
92	10	10	10	9	10	9	10	10	2	10	9	9	9	6
93	10	10	10	9	10	9	10	10	2	10	9	9	9	6
94	10	10	10	9	10	9	10	10	2	10	9	9	9	6
95	10	10	10	9	10	9	10	10	2	10	9	9	9	6
96	10	10	10	9	10	9	10	10	2	10	9	9	9	6
97	10	10	10	9	10	9	10	10	2	10	9	9	9	6
98	10	10	10	9	10	9	10	10	2	10	9	9	9	6
99	10	10	10	9	10	9	10	10	2	10	9	9	9	6
100	10	10	10	9	10	9	10	10	1	10	9	9	9	6
101	10	10	10	9	10	9	10	10	1	10	9	8	9	6
102	10	10	10	9	10	9	10	10	1	10	9	8	9	5
103	10	10	10	9	10	9	10	10	0	10	9	8	9	5
104	10	10	10	9	10	9	10	10	0	10	9	8	9	5
105	10	10	10	9	10	9	10	10	0	10	9	8	8	5
106	10	10	10	9	10	9	10	10	0	10	9	8	8	5
107	10	10	10	9	10	9	10	10	0	10	9	8	8	5
108	10	10	10	9	10	9	10	10	0	10	9	8	8	5
109	10	10	10	9	10	9	10	10	0	10	9	8	8	5
110	10	10	10	9	10	9	10	10	0	10	9	8	8	5
111	10	10	10	9	10	9	10	10	0	10	9	8	8	5
112	10	10	10	9	10	9	10	10	0	10	9	8	8	5
113	10	10	10	9	10	9	10	10	0	10	9	8	8	5
114	10	10	10	9	10	9	10	10	0	10	9	8	8	5
115	10	10	10	9	10	9	10	10	0	10	9	8	8	5
116	10	10	10	9	10	9	10	10	0	10	9	8	7	5
117	10	10	10	9	10	9	10	10	0	10	9	8	7	5
118	10	10	10	9	10	9	10	10	0	10	8	8	7	5
119	10	10	10	9	10	9	10	10	0	10	8	8	7	5
120	10	10	10	9	10	9	10	10	0	10	8	8	7	5
121	10	10	10	9	10	9	10	10	0	10	8	8	7	5
122	10	10	10	9	10	9	10	10	0	10	8	7	7	5
123	10	10	10	9	10	9	10	10	0	10	8	7	7	4
124	10	10	10	9	10	9	10	10	0	10	8	7	7	4
125	10	10	10	9	10	9	10	10	0	10	8	7	7	4
126	10	10	10	9	10	9	10	10	0	10	8	7	7	4
127	10	10	10	9	10	9	10	10	0	10	8	7	7	4
128	10	10	10	9	10	9	10	10	0	10	8	7	7	4
129	10	10	10	9	10	9	10	10	0	10	8	7	6	4
130	10	10	10	9	10	9	10	10	0	10	8	6	6	4
131	10	10	10	9	10	9	10	10	0	10	8	6	6	4
132	10	10	10	9	10	9	10	10	0	10	8	6	6	4
133	10	10	10	9	10	9	10	10	0	10	8	6	6	4
134	10	10	10	9	10	9	10	10	0	10	8	6	6	4
135	10	10	10	9	10	9	10	10	0	10	8	6	6	4
136	10	10	10	9	10	9	10	10	0	10	8	6	6	4
137	10	10	10	9	10	9	10	10	0	10	8	6	6	4
138	10	10	10	9	10	9	10	10	0	10	8	6	6	4
139	10	10	10	9	10	9	10	10	0	10	8	6	6	4
140	10	10	10	9	10	9	10	10	0	10	8	6	6	4
141	10	10	10	9	10	9	10	10	0	10	8	6	5	4
142	10	10	10	9	10	9	10	10	0	10	8	6	5	4
143	10	10	10	9	10	9	10	10	0	10	8	6	5	4
144	10	10	10	9	10	9	10	10	0	10	8	6	5	4
145	10	10	10	9	10	9	10	10	0	10	8	6	5	4
146	10	10	10	9	10	9	10	10	0	10	8	6	5	4
147	10	10	10	9	10	9	10	10	0	10	8	6	5	3
148	10	10	10	9	10	9	10	10	0	10	8	6	5	3
149	10	10	10	9	10	9	10	10	0	10	8	6	5	3
150	10	10	10	9	10	9	10	10	0	10	8	6	5	3
151	10	10	10	9	10	9	10	10	0	10	8	6	4	3
152	10	10	10	9	10	9	10	10	0	10	8	5	4	3
153	10	10	10	9	10	9	10	10	0	10	8	5	4	3
154	10	10	10	9	10	9	10	10	0	10	8	5	4	3
155	10	10	10	9	10	9	10	10	0	10	8	5	4	3
156	10	10	10	9	10	9	10	10	0	10	8	5	4	3
157	10	10	10	9	10	9	10	10	0	10	8	5	4	3
158	10	10	10	9	10	9	10	9	0	10	8	5	3	3
159	10	10	10	9	10	9	10	9	0	10	8	5	3	3
160	10	10	10	9	10	9	10	9	0	10	8	5	3	3
161	10	10	10	9	10	9	10	9	0	10	8	5	3	3
162	10	10	10	9	10	9	10	9	0	10	8	5	2	3
163	10	10	10	9	10	9	10	9	0	10	8	5	2	3
164	10	10	10	9	10	9	10	9	0	10	8	4	2	2
165	10	10	10	9	10	9	10	9	0	10	8	4	2	2
166	10	10	10	9	10	9	10	9	0	10	8	4	2	2
167	10	10	10	9	10	9	10	9	0	10	8	4	2	2
168	10	10	10	9	10	9	10	9	0	10	8	3	2	2
169	10	10	10	9	10	9	10	9	0	10	8	3	2	2
170	10	10	10	9	10	9	10	9	0	10	8	3	2	2
171	10	10	10	9	10	9	10	9	0	10	8	3	2	2
172	10	10	10	9	10	9	10	9	0	10	8	3	2	2
173	10	10	10	9	10	9	10	9	0	10	8	3	2	2
174	10	10	10	9	10	9	10	9	0	10	8	3	2	2
175	10	10	10	9	10	9	10	9	0	10	8	3	1	2
176	10	10	10	9	10	9	10	9	0	10	8	3	1	2
177	10	10	10	9	10	9	10	9	0	10	8	2	1	2
178	10	10	10	9	10	9	10	9	0	10	8	2	1	2
179	10	10	10	9	10	9	10	9	0	10	8	2	0	2
180	10	10	10	9	10	9	10	9	0	10	8	2	0	2
Reaching Score
Time	Control								Tango2
1	0	0	0	0	0	0	0	0	0	0	0	0	0	0
2	0	0	0	0	0	0	0	0	0	0	0	0	0	0
3	0	0	0	0	0	0	0	0	0	0	0	0	0	0
4	0	0	0	0	0	0	0	0	0	0	0	0	0	0
5	0	0	0	0	0	0	0	0	0	0	0	0	0	0
6	0	0	0	0	0	0	0	0	0	0	0	0	0	0
7	0	0	0	0	0	0	0	0	0	0	0	0	0	0
8	0	0	0	0	0	0	0	0	0	0	0	0	0	0
9	0	0	0	0	0	0	0	0	0	0	0	0	0	0
10	0	0	0	0	0	0	0	0	0	0	0	0	0	0
11	0	0	0	0	0	0	0	0	0	0	0	0	0	0
12	0	0	0	0	0	0	0	0	0	0	0	0	0	0
13	0	0	0	0	0	0	0	0	0	0	0	0	0	0
14	0	0	0	0	0	0	0	0	0	0	0	0	0	0
15	0	0	0	0	0	0	0	0	0	0	0	0	0	0
16	0	0	0	0	0	0	0	0	0	0	0	0	0	0
17	0	0	0	0	0	0	0	0	0	0	0	0	0	0
18	0	0	0	0	0	0	0	0	0	0	0	0	0	0
19	0	0	0	0	0	0	0	0	0	0	0	0	0	0
20	0	0	1	0	0	0	0	0	0	0	0	0	0	0
21	0	0	1	0	0	0	0	0	0	0	0	0	0	0
22	0	1	1	0	0	0	0	0	0	0	0	0	0	0
23	0	1	1	0	0	0	0	0	0	0	0	0	0	0
24	0	1	1	0	0	0	0	0	0	0	0	0	0	0
25	0	1	1	0	0	0	0	0	0	0	0	0	0	0
26	0	1	1	0	0	0	0	0	0	0	1	0	0	0
27	0	1	1	0	0	0	0	0	0	0	1	0	0	0
28	0	1	1	0	0	0	0	0	0	0	1	0	0	0
29	0	1	1	0	0	0	0	0	0	0	1	0	0	0
30	0	1	1	0	0	0	0	0	0	0	1	0	0	0
31	0	1	1	0	0	0	0	0	0	0	1	0	0	0
32	0	1	1	0	0	0	0	0	0	0	1	0	0	0
33	0	1	1	0	0	0	0	0	0	0	1	0	0	0
34	0	1	1	0	0	0	0	0	0	0	1	0	0	0
35	0	2	1	0	0	0	0	0	0	0	1	0	0	0
36	1	2	2	0	0	0	0	0	0	0	1	0	0	0
37	1	2	2	0	0	0	0	0	0	0	1	0	0	0
38	1	2	2	0	0	0	0	0	0	0	1	0	0	0
39	1	2	2	0	0	0	0	0	0	0	1	0	0	0
40	1	2	2	0	0	0	0	0	0	0	1	0	0	0
41	1	2	2	0	0	0	0	0	0	0	1	0	0	0
42	1	2	2	0	0	0	0	0	0	0	1	0	0	0
43	1	2	2	0	0	0	0	0	0	0	1	0	0	0
44	1	2	2	0	0	0	0	0	0	0	1	0	0	0
45	1	2	2	0	0	0	0	0	0	0	1	0	0	0
46	1	2	2	0	0	0	0	0	0	0	1	0	0	0
47	1	2	2	0	0	0	0	0	0	0	1	0	0	0
48	1	2	2	0	0	1	0	0	0	0	1	0	0	0
49	1	2	2	0	0	1	0	0	0	0	1	0	0	0
50	1	2	2	0	0	1	0	0	0	0	1	0	0	0
51	1	2	2	0	0	1	0	0	0	0	1	0	0	0
52	1	2	2	0	0	1	0	0	0	0	1	0	0	0
53	1	2	2	0	0	1	0	0	0	0	1	0	0	0
54	1	2	2	0	0	1	0	0	0	0	1	0	0	0
55	2	2	2	0	0	1	0	0	0	0	1	0	0	0
56	2	2	2	0	0	1	0	0	0	0	1	0	0	0
57	2	2	2	0	0	1	0	0	0	0	1	0	0	0
58	2	2	2	0	0	1	0	0	0	0	1	0	0	0
59	2	2	2	0	0	1	0	0	0	0	1	0	0	0
60	2	2	2	1	0	1	0	0	0	0	1	0	0	0
61	2	2	2	1	0	1	0	0	0	0	1	0	0	0
62	2	2	2	1	0	1	0	0	0	0	1	0	0	0
63	2	2	2	1	0	1	0	0	0	0	1	0	0	0
64	2	2	2	1	0	1	0	0	0	0	1	0	0	0
65	2	2	2	1	0	1	0	0	0	0	1	0	0	0
66	2	2	2	1	0	1	0	0	0	0	1	0	0	0
67	2	2	2	1	0	1	0	0	0	0	1	0	0	0
68	2	2	2	1	0	1	0	0	0	0	1	0	0	0
69	2	2	2	1	0	1	0	0	0	0	1	0	0	0
70	2	2	2	1	0	1	0	0	0	0	1	0	0	0
71	2	2	2	2	0	1	0	0	0	0	1	0	0	0
72	2	2	3	2	0	1	0	0	0	0	1	0	0	0
73	2	2	3	2	0	1	0	0	0	0	2	0	0	0
74	2	2	3	2	0	1	0	0	0	0	2	0	0	0
75	2	2	3	2	0	1	0	0	0	0	2	0	0	0
76	2	2	3	2	0	2	0	0	0	0	2	0	0	0
77	2	2	3	2	0	2	0	0	0	0	2	0	0	0
78	2	2	3	2	0	2	0	0	0	0	2	0	0	0
79	2	2	3	2	0	2	0	0	0	0	2	0	0	0
80	2	2	3	2	0	2	0	0	0	0	2	0	0	0
81	2	2	3	2	0	2	0	0	0	0	2	0	0	0
82	2	2	4	3	0	2	0	0	0	0	2	0	0	0
83	2	2	4	3	0	2	0	0	0	0	2	0	0	0
84	2	2	4	3	0	2	0	0	0	0	2	0	0	0
85	3	2	4	3	0	2	0	0	0	0	2	0	0	0
86	3	2	4	3	0	2	0	0	0	0	2	0	0	0
87	3	2	4	3	0	2	0	0	0	0	2	0	0	0
88	3	2	4	3	0	2	0	0	0	0	2	0	0	0
89	3	2	4	3	0	2	0	0	0	0	2	0	0	0
90	3	2	4	3	0	2	0	0	0	0	2	0	0	0
91	3	2	4	3	0	2	0	0	0	0	2	0	0	0
92	3	2	4	3	0	2	0	0	0	0	2	0	0	0
93	3	2	4	3	0	2	0	0	0	0	2	0	0	0
94	3	2	4	3	0	2	0	0	0	0	2	0	0	0
95	3	2	4	3	0	2	0	0	0	0	2	0	0	0
96	3	2	4	3	0	2	0	0	0	0	2	0	0	0
97	3	2	4	3	0	2	0	0	0	0	2	0	0	0
98	3	2	4	3	0	2	0	0	0	0	2	0	0	0
99	3	2	4	3	0	2	0	0	0	0	2	0	0	0
100	3	2	4	3	0	2	0	0	0	0	2	0	0	0
101	3	2	4	3	0	2	0	0	0	0	2	0	0	0
102	3	2	4	3	0	2	0	0	0	0	2	0	0	0
103	3	2	4	3	0	2	0	0	0	0	2	0	0	0
104	3	2	4	3	0	2	0	0	0	0	2	0	0	0
105	3	2	4	3	0	2	0	0	0	0	2	0	0	0
106	3	2	4	3	0	2	0	0	0	0	2	0	0	0
107	3	2	4	3	0	2	0	0	0	0	2	0	0	0
108	3	2	5	3	0	2	0	0	0	0	2	0	0	0
109	3	2	5	3	0	2	0	0	0	0	2	0	0	0
110	3	2	5	3	0	2	0	0	0	0	2	0	0	0
111	3	2	5	3	0	2	0	0	0	0	2	0	0	0
112	3	2	5	3	0	2	0	0	0	0	2	0	0	0
113	3	2	5	3	0	2	0	0	0	0	2	0	0	0
114	3	2	5	3	0	2	0	0	0	0	2	0	0	0
115	3	2	5	3	0	3	0	0	0	0	2	0	0	0
116	3	2	5	3	0	3	0	0	0	0	2	0	0	0
117	3	2	5	3	0	3	0	0	0	0	2	0	0	0
118	3	2	5	3	0	3	0	0	0	0	2	0	0	0
119	3	2	5	3	0	3	0	0	0	0	2	0	0	0
120	3	2	5	4	0	3	0	0	0	0	2	0	0	0
121	3	2	5	4	0	3	0	0	0	0	2	0	0	0
122	3	2	5	4	0	3	0	0	0	0	2	0	0	0
123	3	2	5	4	0	3	0	0	0	0	2	0	0	0
124	3	2	5	4	0	3	0	0	0	0	2	0	0	0
125	3	2	5	4	0	3	0	0	0	0	2	0	0	0
126	3	2	5	4	0	3	0	0	0	0	2	0	0	0
127	3	2	5	4	0	3	0	0	0	0	2	0	0	0
128	3	2	5	4	1	3	0	0	0	0	2	0	0	0
129	3	2	5	4	1	3	0	0	0	0	2	0	0	0
130	3	2	5	4	1	3	0	0	0	0	2	0	0	0
131	3	2	5	4	1	3	0	0	0	0	2	0	0	0
132	3	2	5	4	1	3	0	0	0	0	2	0	0	0
133	3	2	5	4	1	3	0	0	0	0	2	0	0	0
134	3	2	5	4	1	3	0	0	0	0	2	0	0	0
135	3	2	5	4	1	3	0	0	0	0	2	0	0	0
136	3	2	5	4	1	3	0	0	0	0	2	0	0	0
137	4	2	5	4	1	3	0	0	0	0	2	0	0	0
138	4	2	5	4	1	3	0	0	0	0	2	0	0	0
139	4	2	5	4	1	3	0	0	0	0	2	0	0	0
140	4	2	5	4	1	3	0	0	0	0	2	0	0	0
141	4	2	5	4	1	3	0	0	0	0	2	0	0	0
142	4	2	5	4	1	3	0	0	0	0	2	0	0	0
143	4	2	5	4	1	3	0	0	0	0	2	0	0	0
144	4	2	5	4	1	3	0	0	0	0	2	0	0	0
145	4	2	5	4	1	3	0	0	0	0	2	0	0	0
146	4	2	5	4	1	3	0	0	0	0	2	0	0	0
147	4	2	5	4	1	3	0	0	0	0	2	0	0	0
148	4	2	5	4	1	3	0	0	0	0	2	0	0	0
149	4	2	5	4	1	3	0	0	0	0	2	0	0	0
150	4	2	5	4	1	3	0	0	0	0	2	0	0	0
151	4	2	5	4	1	3	0	0	0	0	2	0	0	0
152	4	2	5	4	1	3	0	0	0	1	2	0	0	0
153	4	2	5	4	1	3	0	0	0	1	2	0	0	0
154	4	2	5	4	1	3	0	0	0	1	2	0	0	0
155	4	2	5	4	1	3	0	0	0	1	2	0	0	0
156	4	2	5	4	1	3	0	0	0	1	2	0	0	0
157	4	2	5	4	1	3	0	0	0	1	2	0	0	0
158	4	2	5	4	1	3	0	0	0	1	2	0	0	0
159	4	2	5	4	1	3	0	0	0	1	2	0	0	0
160	4	2	5	4	2	3	0	0	0	1	2	0	0	0
161	4	2	5	4	2	3	0	0	0	1	2	0	0	0
162	4	2	5	4	2	3	0	0	0	1	2	0	0	0
163	4	2	5	4	2	3	0	0	0	1	2	0	0	0
164	4	2	5	4	2	3	0	0	0	1	2	0	0	0
165	4	2	5	4	2	3	0	0	0	1	2	0	0	0
166	4	2	5	4	2	3	0	0	0	1	2	0	0	0
167	4	2	5	4	2	3	0	0	0	1	2	0	0	0
168	4	2	5	4	2	3	0	0	0	1	2	0	0	0
169	4	2	6	4	2	3	0	0	0	1	2	0	0	0
170	4	2	6	4	2	3	0	0	0	1	2	0	0	0
171	4	2	6	4	2	3	0	0	0	1	2	0	0	0
172	5	2	6	4	2	3	0	0	0	1	2	0	0	0
173	5	2	6	4	2	3	0	0	0	1	2	0	0	0
174	5	2	6	4	2	3	0	0	0	1	2	0	0	0
175	5	2	6	4	2	3	0	0	0	1	2	0	0	0
176	5	2	6	4	2	3	0	0	0	1	2	0	0	0
177	5	2	6	4	2	3	0	0	0	1	2	0	0	0
178	5	2	6	4	2	3	0	0	0	1	2	0	0	0
179	5	2	6	4	2	3	0	0	0	1	2	0	0	0
180	5	2	6	4	2	3	1	0	0	1	2	0	0	0
Figure 3d
WT										KO
111	119	150	99	65	88	105	113	79	59	71	49	97	87	75	56

## Sheet: Figure 4
					Figure 4f
							Control			TANGO2
					Cells
						Vimentin	75.8531	128.734	95.4132	60.6132	47.8867	51.8064
						CRYAB	89.9355	98.9105	111.154	112.986	105.053	114.124
							Control			TANGO2
					Heart
						Desmin	132.056	65.8659	102.078	15.0755	26.4131	24.5097
						CRYAB	101.264	85.5209	113.216	94.4747	91.1248	104.146
							Control			TANGO2
					Skeletal muscle
						Desmin	145.38	88.7569	65.8634	37.011	31.0049	16.2912
						CRYAB	145.43	84.4366	70.1334	13.485	20.6848	47.4934
Figure 4h	WT			TANGO2-/-
	Rep 1	Rep 2	Rep 3	Rep 1	Rep 2	Rep 3
DES-CRYAB	100.207	99.3041	100.489	54.2298	55.2859	54.6337
DES-CRYABS59E	95.3153	102.751	101.934	54.2462	56.2719	56.811
DES-CRYABR120G	99.117	102.818	98.0646	64.5996	69.609	63.2517
DES-CRYABT170A	96.0091	102.689	101.302	55.5803	57.338	58.9519

## Sheet: Figure 5
				Figure 5d
					Control			TANGO2
				Desmin	109.836	89.7654	100.399	47.3029	42.8615	51.3143
				TANGO2	106.288	91.993	101.72	0	1.31799	0
				CRYAB	94.4246	105.336	100.239	2125.62	2176.95	2424
Figure 5b
Mean curvature		Positive		Negative
WT	KO	WT	KO	WT	KO
0.680846	0.367064	0.168105	0.469691	0.213937	0.523285
0.83498	1.83322	0.09089	0.198684	0.0838901	0.160894
2.04905	0.911568	0.042781	0.143034	0.116503	0.843951
0.381816	0.416058	0.929986	0.289968	0.763684	0.932593
1.85251	1.07756	0.411092	0.205509	0.135262	0.104374
1.19063	1.15112	2.14608	0.123624	0.252002	0.092227
1.47744	2.19337	0.169138	0.097157	0.0784085	0.784455
1.68443	1.4361	0.184442	0.197542	0.0501961	0.156735
2.38073	0.943237	0.307875	0.713786	0.34461	0.582122
2.92233	0.982546	0.032461	0.226581	0.0541008	0.415398
3.39743	0.801994	0	0.304866	0	1.30843
2.3478	1.78349	0.017621	0.089305	0.00391573	0.041345
2.72559	1.2032	1.4443	0.296791	0.456376	1.51457
2.96766	0.366801	1.25904	1.22693	0	2.48317
	0.901469		1.53921		0.867029
	1.35034		1.64267		1.02864
	1.362		2.05438		0.745785
	1.0367		2.05504		0.221266
	2.8868		3.26621		0.302427
	0.547223		0.399205		0.437697
	1.78601		0.161144		0.072775
	0.116803		1.34031		3.48015
	1.81786		0.894219		0.95875
	1.45013		0.331273		0.265246
	1.2334		0.04572		0.054701
	1.25836		0.257486		1.12794
	3.15237		0		0
	1.80028		0.17803		0.133135
	2.35354		0.368578		0.779684
	0.911862		2.29295		1.09009
	0.548831		0.018714		0.030358
	0.474748		0.075419		0.190903
	0.857411		0.095444		0.299968
	1.36832		0.027406		0.011746
	1.47654		0.026741		0.076261
	1.64729		0.436847		0.792328
	0.86039		0.298202		0.404703
	0.979637		0.298743		0.540452
	1.40374		0.207988		0.449428
	2.03039		0.073198		0.204953

## Sheet: Supplementary Figure 1
					Supplementary Fig. 1b	Densitometry						Supplementary Fig. 1e
						Control			TANGO2				No Fragmentation	Mild Fragmentation	Moderate Fragmention	High Fragmentation
												Cal51	77	22	2	0
					TANGO2	103.037	104.259	92.7044	4.35267	2.10779	1.05217	TANGO2	12	30	31	30
												TANGO2 -/- + rescue	74	18	4	0
					Supplementary Fig. 1d
						Control			TANGO2
						96.2593	100.98	102.761	51.8898	76.5033	54.4928
					BNIP3		104.529	95.4711	16.9716	29.7312	33.2518
					LC3A/B	98.8069	97.5769	103.616	97.3077	113.474	97.9306
						Control			TANGO2
					p62	100.066	89.2383	110.696	112.737	145.587	123.966
					ATG5	97.7994	88.879	113.322	87.9621	94.3429	94.5718
					Supplementary Fig. 1c
					Basal
					CAL51 WT	CAL51 TANGO KO	CAL51 TANGO + eGFP KO
					14.3311	6.09294	8.64347
					13.7098	6.0386	10.9396
					13.17	6.18814	10.8643
					12.3591	7.31882	10.259
					10.204	7.53089	9.8521
					8.84113	7.42578	11.4772
						5.61106	9.34513
						9.2029	10.3802
					ATP production
					CAL51 WT	CAL51 TANGO KO	CAL51 TANGO + eGFP KO
					9.37607	2.9648	4.71636
					8.4581	3.01793	6.24402
					8.81727	3.37002	5.96826
					7.8892	4.23221	5.83559
					6.34881	4.13472	5.9278
					5.70887	4.16187	7.00196
						3.07393	5.56775
						6.04957	6.62726
					Maximal
					CAL51 WT	CAL51 TANGO KO	CAL51 TANGO + eGFP KO
					16.9897	6.3149	8.49209
					15.6151	4.78581	9.88616
					14.0228	4.45682	9.69695
					13.5566	5.44769	9.40467
					10.4758	6.96607	8.29629
					10.4309	6.56959	9.53495
						5.27659	8.56462
						10.1636	10.7206
					Proton Leak
					CAL51 WT	CAL51 TANGO KO	CAL51 TANGO + eGFP KO
					4.95505	3.12815	3.92711
					5.25175	3.02067	4.69556
					4.35271	2.81812	4.89605
					4.46987	3.08661	4.42339
					3.85523	3.39618	3.9243
					3.13226	3.26392	4.47526
						2.53713	3.77737
						3.15333	3.75296
Supplementary Fig. 1g
		WT					KO
GDP		597.56	480.67	574.52	411.7	796.11	228.53	131.34	61.55	391.59	123.06
NADH		1801.96	5025.52	5548.85	4543.94	5283.57	9338.15	9440.94	7747.61	10178.8	8486.86
NAD		2035.6	1679.22	1533.57	1262.73	1976.82	989.29	964.67	1206.41	733.28	1193.13
UDP		3264.76	2503.82	2875.44	2279.74	4505.34	455.01	394.03	136.7	1065.22	234
ADP		7755.15	6171.5	6792.06	5942.15	9112.64	2111.65	1037.55	453.38	3156.1	971.1
ATP		25271.5	17879	16094.8	17412.2	18462.4	2077.48	809.52	326.55	1250.47	1223.7
CTP		1688.45	1513.31	1387.11	1296.3	1562.47	823.02	464.85	605.98	493.13	466.99
GTP		2637.62	2210.32	2114.46	1821.62	2353.94	714.8	78.06	543.47	235.19	280.99
UTP		6307.05	4422.45	4427.83	4610.35	5254.92	1936.73	383.28	1329.52	578.98	331.27
UDPGA		2719.75	2532.96	3019.06	2364.02	2995.48	1257.48	668.56	863.19	828.2	757.08
UDPNAG		27843.2	30520.9	31804.9	21431.9	28705.9	495.72	5333.74	5154.01	5313.1	358.91
UMP		3566.68	5177.31	6363.3	1912.24	4969.17	3792.07	3563.07	1356.15	5219.73	2132
GMP		1340.16	1978.82	1747.76	612.59	1417.21	613.99	513.57	237.56	1121.16	435.2
AMP		3442.25	4099.5	4908.94	2865.87	5701.36	1483.74	1227.88	77.02	3049.66	391.11
CMP		880.56	1276.21	1274.91	507.03	1367.77	611.81	745.38	115.2	1135.74	308.41
ASP		34091.4	35392.6	44611	29912.8	37526.9	15228.7	14141.8	16434.1	17180.8	14939.8
GLU		121430	113364	141175	93288.8	134105	64343.6	60949.7	66830.1	67199.4	64964.7
ASN		9362.09	8408.86	10164.4		9487.03	2802.43	2558.57	2689.25	2780.85	2857.8
SER		54845	47845.3	55576.9	35099.3	50496	20994.5	17404.4	18919.1	21079	21844.5
HIS		12317.9	10346.3	11646.3	7530.55	11452.8	2767.19	2262.74	4462.38	4306.91	2343.04
GLY		118414	107702	138256	81279	118253	85413.5	71601.3	75194.6	79322.1	78237.3
THR		53129.4	46967.1	57331.3	36519.6	51303.3	26545.9	22695.4	25428.3	28385.4	26232.1
ARG		58417.1	47333.2	48181	37323.9	50253.7	6973.32	4920.23	5843.18	6972.58	6485.86
ALA		52790.2	49721.3	58305.5	38183.4	53992.5	17873.2	15303	16538.4	17402.1	17493.8
TYR		24574	21132.1	23200.7	16091.6	22005	7919.65	6246.39	7369.5	8774.24	7465.73
VAL		34908.2	30217	32868.8	22812.8	31060.1	12225	9633.98	12498.3	15454.4	12690.2
MET		16278.8	14494.4	16168.6	11129.1	15386.2	3745.07	3091.08	3316.6	4311.02	3725.32
TRP		5577.96	4796.87	5431.36	3622.86	4956.6	1501.22	1101.04	1306.33	1581.94	1313.72
PHE		25473	21731.9	23839.5	16432.9	22641.5	7441.08	5872.72	6876.38	8356.92	7060.74
ILE		33084.4	28533.3	31231.7	21541.4	29524.5	11903.5	9217.17	11259.6	14268.4	11393.4
ORN		3288.35	2837.15	5410.24	2795.42	3419.61	1751.03	1716.55	2402.65	2264.49	2021.31
LEU		37112.1	30586.5	33650.4	23138.6	32546.4	9824.84	7415.46	8714.8	10804.6	9007.95
LYS		67438.3	53687.6	53834.3	43208	56857.5	9501.78	6734.54	7807.23	10458.4	7923.84
PRO		14604.1	19112.4	24066.6	24615.3	20053.5	112.534	593.856	253.429	1638.24	504.383
LAC		305196	292472	270799	147483	246796	116416	73401.8	113937	63832.9	139950
GA3P		252.68	148.55	83.85	414.09	161.82	104.13	204.93		523.04
G6P		1682.36	901.83	859.28	1489.45	1177.65	2078.7	3871.71	962.28	4027.25	136.1
G3P		4323.25	3533.94	3657.48	6712.23	4265.53	13190	20046.8	12278.8	25469.3	4963.44
R5P		215.94	119.13	83.02	279.91	130.66	276.73	329.94	139.28	527.07	40.28
SH-7P		2375.45	788.52	448.12	2668.87	1020.69	1759.9	2050.61	392.58	3251.84	19.53
F6P		1004.83	746.12	481.84	987.64	625.79	7736.29	5451.89	3949.6	3764.35	282.15
G1P		895.28	524.25	634.45	1067.25	942.72	411.17	638.43	57.96	1536.76	1.51
RL5P		84.02	46.05	23.61	114.09	56.81	81.03	108.91	20.72	206.61	3.72
X5P		250.13	110.34	97.14	399.06	71.87	365.3	396.69	94.96	643.35	5.69
DHAP		15823.8	8523.63	5116.56	23162.9	9805.78	5988.02	10250.9	457.34	29607	152.81
SUC		1308.71	2124.66	1907.47	1120.01	1608.68	1869.65	881.92	1847.82	1606.61	2006.51
MAL		13564.9	13338	12966.3	10784.7	14020.6	9883.82	9265.64	10079.1	8660.06	11533.5
ADI		153.98	152.09	156.96	182.72	147.36	370.02	328.79	375.11	344.47	339.9
KGA		81.82	29.11	13.56	27.92	55.64	98.15	64.61	11.96	57.34	117.07
6PG		154.8	59.18	53.68	316.54	181.08	7.25	11.49		63.42
FUM		7303.74	6994.06	7168.06	4884.45	7217.33	3376.3	2708.05	3100.64	2780.29	3448.75
3PG		7826.02	5021.3	3778.26	12921.3	7459.72	19816.6	17566	15002.3	21048.4	5758.23
F16DP		401.11	145.7	89.59	405.95	215.54	225.8	271.59	35.39	462.45	31.99
CIT		7225.82	6523.56	4939.45	5117.94	8463.38	7856.56	9062.12	7126.32	8127.02	9724.98
ISO		2492.91	1893.83	1403.76	1453.58	2610.44	2748.09	3176.92	2531.76	2538.98	3714.24
PEP		3352.64	2181.83	1574.05	4184.8	2884.09	1165.82	1525.63	166.36	4303.86	21.01
CoA		2853.58	1111.52	2016.68	2574.03	2927.28	491.258	693.779	472.842	1095.92	629.713

## Sheet: Supplementary Figure 4
Supplementary Fig. 4a						Supplementary Fig. 4b
WT NCD	KO NCD	WT HFD	KO HFD			ITT	WT NCD									KO NCD										WT HFD									KO HFD
25.234	30.924	43.69	42.02			0:00:00	8.9	6.9	8.1	6.9	9.5	10.9	12.7	7.8	7.3	9.3	6.3	8.3	8.7	9.9	10.4	8.9	7.2	8.9	8.8	10.2	10	9.8	12.5	11.3	12.6	6.2	10.5	8.3	13	13.8	11.4	11.3	9.5
25.494	35.74	43.18	39.92			0:15:00	5.9	5.7	5.2	5.8	7.3	9	11.2	4.2	5.9	6.6	5.2	7.8	6.8	6.5	7.3	8.4	6.3	8.5	7.3	8.6	7.5	6.3	12	7.9	9.4	6.1	6.6	5.4	13.1	11.7	6.3	11.7	9.9
25.283	33.57	42.98	42.3			0:30:00	5.9	4.8	3.9	5	6.6	6.3	8.1	4.1	4.7	6	4.4	5.7	5.7	5.7	5.6	7.5	5.5	6.5	6.5	7.6	6.2	5.4	10.3	5.7	6.6	4.9	6.5	2.5	11.2	11.8	5	8.8	7
29.45	39.85	45.44	37.01			0:45:00	4.5	3.6	2.9	3.8	4.4	4.1	5.7	3.7	4.7	5.9	3.9	5.3	6	5.2	5.5	7.9	5.5	6.9	5.8	7.4	5.7	5.4	8.5	5.8	7.4	5.3	5.2	2.3	10.7	8.3	5.8	9.7	6
33	29.501					1:00:00	5.3	4.2	2.9	3.3	4.2	3.6	4.4	4.1	5.4	5.4	3.8	5.9	8	5.1	5.6	8.7	6	8.9	6.4	8.8	6.2	5.3	10.8	8.2	7.5	5.3	7.4	2.6	12.7	8.5	7.4	10	6
						1:30:00	7	4.6	4.6	5.2	3.5	4.8	4.4	4.1	7.4	5.4	4.7	5.7	9	6	7.9	9.7	6.5	10.3	8.2	10.1	7.7	7.4	11.1	8.2	8.9	5.4	8.4	2.9	14.8	10.3	9.5	10	8.4
Supplementary Fig. 4c						2:00:00	9.2	6.1	4.8	5.9	5.7	6	5.7	4.7	7.9	5.8	5	7	7.4	7.5	9.9	10.5	7.4	12.6	8.7	12.8	8.6	12	13.2	11.2	12.1	7.4	10.5	5.5	16	14.4	10.2	12.1	11.3
WT NCD	KO NCD	WT HFD	KO HFD			GTT	WT NCD									KO NCD							WT HFD									KO HFD
2.40576	14.3158	24.7739	40.3969			0:00:00	9.2	8.1	8.3	10.6	9.3	11.6	9.5	9.1	10.2	8.3	9.2	10.9	10.3	9.7	9.9	11.2	15.4	11.9	15	15.8	14.3	14.3	8.6	12.6	8.3	14.8	10.9	14.5	15.4	14.5	14.1
5.80386	33.3051	24.3374	40.8624			0:15:00	13.4	13.2	12.6	18.8	12.9	17.9	13.4	12.7	12.4	20.1	17.3	18.3	17.7	16.1	20.3	16.1	26.5	24.5	33	32.6	22.6	25.1	16.1	20.3	15.8	28.2	27.6	32.1	25.1	30.4	22.9
27.1314	29.8209	9.28205	64.8484			0:30:00	12.8	10.1	11.6	20.5	11.2	18.3	12.7	9.5	13.6	17.3	17.9	16.3	15.3	15.5	25.3	27	29.6	23	33	33	24.3	27.2	16.8	18.9	15.3	33	32.2	33	25.4	33	24.9
11.9525	24.3374	11.0824	57.2454			0:45:00	13.4	10.9	9	17.3	11.1	19.3	11.3	9.1	13.2	14.7	17.5	17.1	15.1	15.1	23.2	24	27.1	21.5	33	33	25.8	33	17.4	16.5	14	33	32.9	33	25.7	33	25
3.40852	43.552	6.86033	9.67805			1:00:00	13	9.8	8.1	16.3	11	16	11.6	8.6	10.7	12.6	16.3	17	13.8	14.3	23.2	23.3	29.6	21.1	33	33	23.4	32.6	15.1	15	12.3	33	30.5	33	24.9	33	23.1
25.3078	43.2626	16.3663	49.9			1:30:00	9.8	8.9	6.3	10.5	9.9	14.6	9.2	7.5	10.6	7.2	12.7	13.2	11.7	14.5	22.8	21.3	31.8	17.2	33	31.6	18.1	29.9	11.4	10.6	7.9	31.9	25.5	33	19.8	28.5	15.2
13.5922	52.79					2:00:00	9.1	8.3	5.9	8.6	9.4	11.6	9.7	9.2	11.8	7.6	10.1	11.8	11	12.8	15.5	18.9	31.5	14.3	33	28.5	14.6	26.1	8.3	9.9	6.3	27.6	18.5	26.9	16.4	27.5	12.5
20.5336	41.6152
9.38793
18.7851
5.94888
Supplementary Fig. 4h
Total Mass(g)		35.098	26.103	25.613	24.518	26.855	26.099	26.592	27.592	25.271	24.06	30.228	32.239	27.305	33.097	31.679	34.267
BMC(g)		0.839	0.541	0.535	0.532	0.609	0.521	0.577	0.576	0.548	0.587	0.633	0.637	0.583	0.672	0.669	0.718
FAT(g)		12.796	3.615	4.268	6.246	7.169	4.5	4.96	8.384	4.831	3.052	7.098	11.517	5.581	10.501	10.29	14.575
LEAN(g)		21.463	21.947	20.809	17.74	19.077	21.078	21.055	18.631	19.893	20.42	22.496	20.085	21.141	21.924	20.719	18.974
BMC Percent(%)		2.391	2.072	2.09	2.17	2.269	1.997	2.168	2.089	2.168	2.441	2.095	1.975	2.133	2.031	2.113	2.095
FAT Percent(%)		36.458	13.85	16.664	25.474	26.694	17.241	18.653	30.386	19.115	12.685	23.483	35.723	20.441	31.727	32.483	42.535
LEAN Percent(%)		61.151	84.077	81.246	72.356	71.037	80.762	79.179	67.526	78.717	84.873	74.422	62.301	77.426	66.241	65.404	55.37
FAT In Tissue(%)		37.351	14.143	17.02	26.039	27.314	17.592	19.066	31.034	19.539	13.003	23.986	36.443	20.887	32.385	33.184	43.445
BMD(g/cm≤)		0.083	0.068	0.071	0.065	0.07	0.07	0.076	0.066	0.069	0.093	0.074	0.069	0.073	0.073	0.068	0.063
Bone Area(cm≤)		10.125	7.908	7.537	8.208	8.647	7.441	7.58	8.688	7.975	6.347	8.589	9.288	7.965	9.192	9.831	11.311
Bone Volume(cm≥)		0.264	0.17	0.168	0.167	0.192	0.164	0.181	0.181	0.172	0.185	0.199	0.2	0.183	0.211	0.211	0.226
Tissue Area(cm≤)		19.203	15.69	14.578	14.36	16.567	13.57	14.048	16.211	14.928	17.023	16.654	16.92	14.977	17.66	17.072	17.199
Total Area(cm≤)		29.328	23.599	22.115	22.569	25.214	21.01	21.628	24.899	22.903	23.37	25.242	26.208	22.941	26.852	26.903	28.51

## Sheet: Supplementary Figure 6
Supplementary Figure 6c	Densitometry
	Control			Tango2
O-GlcNAc_1	141.961	76.5846	81.4545	20.7161	24.8224	30.8693
O-GlcNAc_2	128.408	67.3638	104.228	7.19194	14.0741	17.2056
O-GlcNAc_3	137.17	95.1253	67.7047	119.366	86.8735	99.9199
O-GlcNAc_4	148.855	93.8955	57.2497	88.2191	57.0466	75.0718
O-GlcNAc_5	144.137	73.0521	82.8106	124.666	82.5469	105.064
O-GlcNAc_6	109.96	127.951	62.0889	135.748	69.4082	76.2468
Supplementary Figure 6d	Densitometry
	Control			Tango2
O-GlcNAc_1	123.883	74.6896	101.427	15.016	33.8369	40.3383
O-GlcNAc_2	101.526	73.8208	124.653	8.07366	12.6698	19.3054
O-GlcNAc_3	90.2994	112.866	96.8349	31.7001	59.6888	83.2827
O-GlcNAc_4	30.1092	39.1612	230.73	49.3724	24.6207	14.7925
O-GlcNAc_5	86.3372	130.435	83.2278	59.073	72.247	119.86
Supplementary Figure 6e	Densitometry
	Control			Tango2
O-GlcNAc_1	95.7985	119.698	84.5033	36.0711	29.1998	13.2756
O-GlcNAc_2	109.968	104.4	85.6319	70.1349	76.0708	82.1332
O-GlcNAc_3	100.577	93.6053	105.817	14.9124	20.0805	13.1807
O-GlcNAc_4	133.572	97.8399	68.5885	90.7205	78.385	81.6798
O-GlcNAc_5	109.727	132.871	57.4026	101.718	70.5551	71.253
O-GlcNAc_6	143.981	81.5008	74.5187	111.213	78.565	91.6475
Supplementary Figure 6f	Densitometry
	Control			Tango2
O-GlcNAc_1	115.61	123.447	60.9435	127.583	58.5207	51.3674
O-GlcNAc_2	123.029	101.011	75.9604	220.115	181.81	150.092
O-GlcNAc_3	98.0097	134.436	67.5548	98.6647	88.2561	53.9958
O-GlcNAc_4	40.2821	116.761	142.957	255.939	158.094	85.6361
O-GlcNAc_5	107.004	116.166	76.83	371.462	272.536	485.272

## Sheet: Supplementary Figure 7
Supplementary Fig. 7b
	Desmin			Desmin+CRYAB			Desmin+CRYAB+TANGO2
22˚C	28.0991	28.2293	26.6842	20.5609	20.7119	21.8203	16.6233	16.3837	16.1189
37˚C	64.1222	61.6476	64.115	60.0156	59.0769	59.0138	44.3946	41.2445	41.6876
44˚C	92.5591	90.794	92.8544	89.6374	89.2056	91.6831	86.2052	84.7693	85.1434
Supplementary Fig. 7c
	Desmin+CRYAB			Desmin+CRYAB+TANGO2
22˚C	23.3681	24.3458	22.2852	24.7995	24.7428	24.5231	0.0871498
37˚C	47.5921	48.3323	47.5805	31.3068	30.8888	30.9063	4.869e-07
44˚C	99.4735	99.5008	99.4445	82.032	78.9974	80.2535	2.70239e-05
